# Supplementary material for: Investigating mechanical and inflammatory pathological mechanisms in osteoarthritis using MSC-derived osteocyte-like cells in 3D
Source: Front Endocrinol (Lausanne). 2024 Aug 2;15:1359052. doi: 10.3389/fendo.2024.1359052 (PMC11328832; doi:10.3389/fendo.2024.1359052)
Supplement: Supplementary file 8 [file Table_2.xlsx]

## Sheet: (A)Mechanically regulated genes
Suppl. Table 2A. Mechanically regulated genes in our dataset
Mechanically regulated UP						Mechanically regulated DOWN
Gene	Id	FoldChange	log2FoldChange	padj		Gene	Id	FoldChange	log2FoldChange	padj
AC040169.1	ENSG00000260018	331.295	8.372	9.36132e-12		TGIF1	ENSG00000177426	0.576	-0.797	6.37862e-19
TMEM160	ENSG00000130748	330.185	8.367	2.22562e-09		SLC16A4	ENSG00000168679	0.386	-1.372	6.77459e-13
AP003068.3	ENSG00000255173	323.935	8.34	2.52213e-07		SEMA3A	ENSG00000075213	0.444	-1.171	4.78037e-11
GET4	ENSG00000239857	254.673	7.993	0.00243755		GSTA4	ENSG00000170899	0.551	-0.859	5.58133e-11
SPATC1L	ENSG00000160284	220.609	7.785	7.86689e-05		ZNF780A	ENSG00000197782	0.348	-1.524	6.13665e-11
AC016888.1	ENSG00000266036	203.119	7.666	0.000192407		MGP	ENSG00000111341	0.197	-2.34	1.86002e-10
ADAT3	ENSG00000213638	194.782	7.606	0.00474265		ZNF132	ENSG00000131849	0.364	-1.457	2.77804e-10
C4orf48	ENSG00000243449	182.154	7.509	2.27437e-07		ZBTB6	ENSG00000186130	0.503	-0.992	3.46727e-10
AC012615.1	ENSG00000261526	179.582	7.489	3.75565e-09		DIO2	ENSG00000211448	0.137	-2.864	4.95692e-10
TRAPPC5	ENSG00000181029	162.662	7.346	4.93435e-05		AC007750.1	ENSG00000236841	0.443	-1.173	4.99762e-10
LINC02256	ENSG00000261064	151.038	7.239	6.48334e-08		FAP	ENSG00000078098	0.437	-1.194	7.63171e-10
AC073957.3	ENSG00000273151	146.668	7.196	0.0499557		RAB27B	ENSG00000041353	0.377	-1.406	7.74976e-10
CLIC3	ENSG00000169583	142.809	7.158	0.000816592		PSD3	ENSG00000156011	0.629	-0.668	2.17721e-09
PHLDA2	ENSG00000181649	141.656	7.146	1.37245e-07		C12orf60	ENSG00000182993	0.322	-1.634	2.23561e-09
RAC3	ENSG00000169750	141.63	7.146	4.77412e-12		WDR5B	ENSG00000196981	0.456	-1.134	2.52341e-09
WDR18	ENSG00000065268	136.103	7.089	1.45502e-26		ING4	ENSG00000111653	0.533	-0.907	3.90772e-09
AC134349.1	ENSG00000256712	134.856	7.075	1.35864e-11		KLHL28	ENSG00000179454	0.56	-0.837	4.2977e-09
AP001107.7	ENSG00000254762	134.35	7.07	7.66588e-05		ANKRD46	ENSG00000186106	0.407	-1.296	4.67966e-09
TP53I13	ENSG00000167543	131.131	7.035	2.33515e-07		RFTN2	ENSG00000162944	0.42	-1.25	6.98559e-09
PPFIA3	ENSG00000177380	130.947	7.033	7.83048e-10		APOD	ENSG00000189058	0.347	-1.528	1.29159e-08
AP006621.1	ENSG00000255108	128.348	7.004	2.32685e-05		ZNF720	ENSG00000197302	0.512	-0.966	1.37735e-08
AC005256.1	ENSG00000267073	121.251	6.922	0.000331349		SYT14	ENSG00000143469	0.541	-0.887	1.43552e-08
Lnc-STX10-2	ENSG00000267598	120.58	6.914	5.78539e-07		CUL4B	ENSG00000158290	0.412	-1.279	2.65921e-08
GRB7	ENSG00000141738	117.736	6.879	3.39121e-07		SLFN5	ENSG00000166750	0.45	-1.153	2.9994e-08
CAVIN3	ENSG00000170955	117.731	6.879	1.954e-08		LIPC	ENSG00000166035	0.303	-1.721	3.47508e-08
TOLLIP-AS1	ENSG00000255153	117.685	6.879	2.73011e-05		GLRX	ENSG00000173221	0.62	-0.689	3.86109e-08
AC012306.2	ENSG00000272667	110.215	6.784	1.29547e-05		TAF1A	ENSG00000143498	0.488	-1.034	4.06721e-08
AL138762.1	ENSG00000272572	109.857	6.779	6.27227e-05		CFH	ENSG00000000971	0.492	-1.023	4.52328e-08
AC008608.2	ENSG00000271737	108.815	6.766	1.48679e-07		IL1R1	ENSG00000115594	0.447	-1.161	7.08304e-08
NMU	ENSG00000109255	105.306	6.718	0.000132543		ZNF519	ENSG00000175322	0.418	-1.258	8.25519e-08
OSR1	ENSG00000143867	99.734	6.64	2.2474e-41		RICTOR	ENSG00000164327	0.432	-1.212	1.24744e-07
RAB24	ENSG00000169228	94.775	6.566	4.08093e-15		FER	ENSG00000151422	0.569	-0.814	1.30061e-07
MIF	ENSG00000240972	91.177	6.511	4.33257e-25		ZNF254	ENSG00000213096	0.419	-1.256	1.41249e-07
RNF126	ENSG00000070423	91.139	6.51	9.32107e-10		CYP24A1	ENSG00000019186	0.156	-2.681	1.69343e-07
IL4I1	ENSG00000104951	90.877	6.506	3.06385e-08		CIR1	ENSG00000138433	0.636	-0.653	1.76735e-07
TSPAN15	ENSG00000099282	89.615	6.486	0.000372978		BDKRB2	ENSG00000168398	0.315	-1.669	1.77263e-07
FBXL15	ENSG00000107872	88.149	6.462	1.74276e-10		CCDC174	ENSG00000154781	0.603	-0.729	1.89386e-07
CCDC106	ENSG00000173581	87.655	6.454	0.00374882		PDP2	ENSG00000172840	0.544	-0.88	2.26087e-07
MIF-AS1	ENSG00000218537	86.834	6.44	8.40238e-33		ZNF627	ENSG00000198551	0.485	-1.043	2.43487e-07
FAM53A	ENSG00000174137	82.089	6.359	2.04667e-05		HTR4	ENSG00000164270	0.007	-7.181	2.7229e-07
AL445685.1	ENSG00000223390	79.779	6.318	1.30856e-19		ZNF234	ENSG00000263002	0.543	-0.882	2.7229e-07
USP30-AS1	ENSG00000256262	79.607	6.315	7.12447e-06		S100PBP	ENSG00000116497	0.507	-0.98	3.16379e-07
AC231981.1	ENSG00000235078	79.079	6.305	1.26277e-18		EXPH5	ENSG00000110723	0.434	-1.205	3.19132e-07
DAPK3	ENSG00000167657	77.335	6.273	1.50479e-10		ABCA1	ENSG00000165029	0.413	-1.277	3.38319e-07
AC108002.2	ENSG00000253806	74.926	6.227	0.000230686		KRR1	ENSG00000111615	0.602	-0.732	3.38566e-07
MMP17	ENSG00000198598	74.922	6.227	0.000478794		RASSF9	ENSG00000198774	0.36	-1.473	3.75403e-07
UQCRFS1P1	ENSG00000226085	74.643	6.222	1.23894e-08		TSPAN6	ENSG00000000003	0.614	-0.705	3.79852e-07
TNFRSF25	ENSG00000215788	74.251	6.214	1.8475e-08		TIMP1	ENSG00000102265	0.362	-1.466	4.05364e-07
AC016355.1	ENSG00000270964	73.859	6.207	0.000403617		COL4A4	ENSG00000081052	0.407	-1.296	4.34612e-07
AC037459.4	ENSG00000254230	73.356	6.197	5.64151e-12		TMEM45A	ENSG00000181458	0.669	-0.579	4.71599e-07
ODF3B	ENSG00000177989	73.03	6.19	8.22938e-06		CPA4	ENSG00000128510	0.202	-2.309	4.73123e-07
UNC93B1	ENSG00000110057	72.159	6.173	1.63172e-06		RGS2	ENSG00000116741	0.479	-1.061	5.73178e-07
AC244517.2	ENSG00000272154	72.047	6.171	0.000839027		SMIM14	ENSG00000163683	0.627	-0.672	6.47237e-07
AC023355.1	ENSG00000259488	71.109	6.152	0.00271542		ZNF585A	ENSG00000196967	0.468	-1.095	6.47748e-07
AC109322.1	ENSG00000255224	69.91	6.127	1.17667e-29		RBPJ	ENSG00000168214	0.626	-0.675	7.08039e-07
HSPB6	ENSG00000004776	68.955	6.108	3.84391e-07		TBC1D15	ENSG00000121749	0.636	-0.653	7.29193e-07
TICAM2	ENSG00000243414	68.429	6.097	1.98978e-05		RNF144A	ENSG00000151692	0.029	-5.106	7.99215e-07
FBXW5	ENSG00000159069	67.328	6.073	7.90928e-30		ZNF184	ENSG00000096654	0.466	-1.102	8.91936e-07
SHQ1P1	ENSG00000231588	66.731	6.06	1.83987e-05		F2RL2	ENSG00000164220	0.447	-1.162	1.06034e-06
KLC2	ENSG00000174996	66.032	6.045	1.00223e-06		S1PR1	ENSG00000170989	0.345	-1.534	1.13714e-06
MRPL41	ENSG00000182154	65.33	6.03	7.44335e-07		GNPDA1	ENSG00000113552	0.641	-0.642	1.23394e-06
AC005954.2	ENSG00000267205	65.143	6.026	0.00165469		CRABP2	ENSG00000143320	0.351	-1.511	1.28217e-06
AC093702.1	ENSG00000231156	64.895	6.02	7.1586e-05		GFAP	ENSG00000131095	0.296	-1.755	1.2947e-06
AP003059.1	ENSG00000254731	64.301	6.007	4.7243e-05		VPS41	ENSG00000006715	0.601	-0.735	1.33497e-06
AC138696.2	ENSG00000272172	63.973	5.999	0.000478794		DDR2	ENSG00000162733	0.515	-0.957	1.33757e-06
AC022211.4	ENSG00000279035	63.184	5.981	8.13668e-13		TCN2	ENSG00000185339	0.517	-0.951	1.39093e-06
MRPL12	ENSG00000262814	63.022	5.978	4.6718e-22		MIR181A1HG	ENSG00000229989	0.395	-1.341	1.52532e-06
AJ011932.1	ENSG00000274248	62.938	5.976	0.000442735		INPP5B	ENSG00000204084	0.498	-1.004	1.5382e-06
TSGA10IP	ENSG00000175513	62.434	5.964	0.000885355		SLC16A7	ENSG00000118596	0.643	-0.637	1.56062e-06
TMEM155	ENSG00000164112	61.814	5.95	1.21653e-05		LEPROT	ENSG00000213625	0.694	-0.528	1.61666e-06
FTH1	ENSG00000167996	61.28	5.937	5.72595e-07		FKBP7	ENSG00000079150	0.557	-0.845	1.63848e-06
PYCARD-AS1	ENSG00000261359	60.985	5.93	4.45798e-06		PPIL4	ENSG00000131013	0.67	-0.579	1.70632e-06
FOXS1	ENSG00000179772	60.931	5.929	0.00180385		SLC5A3	ENSG00000198743	0.511	-0.967	2.06321e-06
AC105020.4	ENSG00000260892	60.747	5.925	0.000260016		MLH3	ENSG00000119684	0.631	-0.664	2.09378e-06
HOXC5	ENSG00000172789	60.289	5.914	4.02428e-05		ZNF224	ENSG00000267680	0.543	-0.881	2.12147e-06
AC091982.3	ENSG00000275765	59.863	5.904	1.0604e-10		ZNF420	ENSG00000197050	0.365	-1.454	2.12669e-06
AC092378.1	ENSG00000245768	58.607	5.873	4.14146e-18		LMBRD1	ENSG00000168216	0.663	-0.592	2.15717e-06
SCAND1	ENSG00000171222	58.497	5.87	8.25519e-08		ANKRD44	ENSG00000065413	0.471	-1.087	2.17668e-06
AC087482.1	ENSG00000259347	57.24	5.839	0.000238307		KCP	ENSG00000135253	0.674	-0.57	2.57879e-06
TMEM191A	ENSG00000226287	57.228	5.839	8.36245e-08		DYNC2LI1	ENSG00000138036	0.68	-0.557	2.59563e-06
ARMC5	ENSG00000140691	57.008	5.833	8.4601e-15		SLC6A15	ENSG00000072041	0.422	-1.245	2.71986e-06
ACADS	ENSG00000122971	56.832	5.829	6.4725e-20		APOO	ENSG00000184831	0.663	-0.594	2.75356e-06
JOSD2	ENSG00000161677	56.533	5.821	2.03981e-28		OAT	ENSG00000065154	0.637	-0.65	2.78686e-06
AC004528.2	ENSG00000274177	56.222	5.813	1.56375e-06		ETV1	ENSG00000006468	0.47	-1.088	2.87787e-06
F12	ENSG00000131187	56.098	5.81	4.00708e-05		ARMCX3	ENSG00000102401	0.657	-0.607	2.87787e-06
AC010531.6	ENSG00000270006	55.899	5.805	3.05872e-06		PAX8-AS1	ENSG00000189223	0.654	-0.612	3.04445e-06
CNTN5	ENSG00000149972	55.867	5.804	0.0101827		CES1	ENSG00000198848	0.36	-1.476	3.07362e-06
ENO3	ENSG00000108515	55.592	5.797	2.15511e-07		SNRPN	ENSG00000128739	0.578	-0.79	3.15458e-06
IRF7	ENSG00000185507	55.389	5.792	1.35416e-13		ZNF555	ENSG00000186300	0.306	-1.709	3.17508e-06
TENM4	ENSG00000149256	55.298	5.789	1.63083e-05		PIAS1	ENSG00000033800	0.548	-0.867	3.30441e-06
GDF15	ENSG00000130513	55.106	5.784	6.73165e-05		MGA	ENSG00000174197	0.53	-0.917	3.32395e-06
PEX11G	ENSG00000104883	54.912	5.779	9.28109e-14		CHI3L1	ENSG00000133048	0.183	-2.447	3.34448e-06
AC104109.2	ENSG00000270177	54.206	5.76	0.00206194		SEMA3C	ENSG00000075223	0.432	-1.211	3.57421e-06
THOP1	ENSG00000172009	54.147	5.759	1.79629e-29		DNAJB14	ENSG00000164031	0.696	-0.523	3.79677e-06
AP000688.1	ENSG00000230212	54.031	5.756	1.12428e-35		ZFP30	ENSG00000120784	0.455	-1.136	4.44162e-06
AC006942.1	ENSG00000269194	53.853	5.751	8.77778e-08		CCDC51	ENSG00000164051	0.67	-0.579	4.7916e-06
MIR762	ENSG00000211591	53.719	5.747	1.4671e-05		MIR222HG	ENSG00000270069	0.542	-0.883	4.79452e-06
PARP10	ENSG00000178685	52.788	5.722	8.09494e-15		AC098848.1	ENSG00000267112	0.372	-1.425	4.93835e-06
AC105020.6	ENSG00000275454	52.533	5.715	6.41226e-14		ZSCAN2	ENSG00000176371	0.43	-1.216	5.22194e-06
FAM167B	ENSG00000183615	52.252	5.707	0.0023195		ZNF616	ENSG00000204611	0.364	-1.459	5.43727e-06
SMURF2P1	ENSG00000248121	52.202	5.706	0.000517645		RND3	ENSG00000115963	0.557	-0.843	5.55535e-06
AC138028.3	ENSG00000259813	52.124	5.704	5.55236e-05		C1orf74	ENSG00000162757	0.52	-0.945	5.60174e-06
CORO1B	ENSG00000172725	51.977	5.7	2.23659e-32		GSDMB	ENSG00000073605	0.042	-4.561	6.27174e-06
CDKN2A	ENSG00000147889	51.346	5.682	3.41169e-07		N4BP2L2	ENSG00000244754	0.671	-0.575	6.34015e-06
CLEC11A	ENSG00000105472	51.284	5.68	7.74659e-07		DYNLT3	ENSG00000165169	0.583	-0.778	6.41534e-06
PDLIM4	ENSG00000131435	51.084	5.675	3.42381e-06		CLU	ENSG00000120885	0.429	-1.22	6.50824e-06
EMC6	ENSG00000127774	49.905	5.641	1.04787e-19		ADGRL3	ENSG00000150471	0.083	-3.591	7.17514e-06
NAGPA-AS1	ENSG00000267072	49.673	5.634	0.0154815		PARP11	ENSG00000111224	0.489	-1.033	7.22377e-06
RASGRP2	ENSG00000068831	49.131	5.619	0.000458143		ERV3-1	ENSG00000213462	0.431	-1.213	7.41299e-06
PIAS4	ENSG00000105229	48.676	5.605	3.14064e-14		GPAM	ENSG00000119927	0.386	-1.375	7.45799e-06
PIN1	ENSG00000127445	48.288	5.594	6.97725e-22		GRAMD1C	ENSG00000178075	0.5	-0.999	7.63992e-06
PKN1	ENSG00000123143	47.865	5.581	1.42703e-19		CPNE3	ENSG00000085719	0.553	-0.855	7.85216e-06
DNPH1	ENSG00000112667	47.825	5.58	1.96242e-24		AC025283.2	ENSG00000262621	0.527	-0.925	7.92581e-06
YDJC	ENSG00000161179	47.513	5.57	3.96159e-07		EXTL2	ENSG00000162694	0.653	-0.614	8.14752e-06
DUSP23	ENSG00000158716	47.086	5.557	8.9283e-16		ZFYVE16	ENSG00000039319	0.513	-0.962	8.1549e-06
MED16	ENSG00000175221	46.992	5.554	1.83353e-13		KIAA0040	ENSG00000235750	0.403	-1.312	8.63989e-06
FAM173A	ENSG00000103254	46.87	5.551	3.03718e-10		TBK1	ENSG00000183735	0.649	-0.625	8.88687e-06
PCDHB17P	ENSG00000255622	46.864	5.55	0.0211991		ZNF652	ENSG00000198740	0.619	-0.691	8.9792e-06
MIR4482	ENSG00000266852	46.384	5.536	8.70969e-05		AGA	ENSG00000038002	0.672	-0.574	8.9792e-06
COMTD1	ENSG00000165644	46.064	5.526	5.68384e-07		CHD9	ENSG00000177200	0.661	-0.597	9.16262e-06
AC011611.3	ENSG00000257453	46.049	5.525	5.94281e-06		BBS12	ENSG00000181004	0.521	-0.942	9.23786e-06
DLL1	ENSG00000198719	45.843	5.519	0.0251918		STAG2	ENSG00000101972	0.644	-0.636	9.54462e-06
AC078929.1	ENSG00000257548	45.794	5.517	2.37479e-08		GJA1	ENSG00000152661	0.441	-1.182	9.75934e-06
NCBP2-AS2	ENSG00000270170	45.653	5.513	1.66503e-05		LEPR	ENSG00000116678	0.451	-1.148	1.01784e-05
CLPTM1	ENSG00000104853	45.026	5.493	1.00224e-17		IFI16	ENSG00000163565	0.593	-0.753	1.02438e-05
MIR3661	ENSG00000266751	44.996	5.492	2.3632e-05		GPX8	ENSG00000164294	0.653	-0.616	1.0351e-05
B3GALT5	ENSG00000183778	44.985	5.491	0.00433669		LRRC49	ENSG00000137821	0.539	-0.893	1.05521e-05
ZNF414	ENSG00000133250	44.807	5.486	0.0016774		LCA5	ENSG00000135338	0.475	-1.073	1.09295e-05
HOMER2P1	ENSG00000228966	44.723	5.483	0.0121877		CWF19L2	ENSG00000152404	0.633	-0.659	1.09425e-05
LINC00997	ENSG00000281332	44.664	5.481	4.15923e-05		FAXDC2	ENSG00000170271	0.415	-1.268	1.13369e-05
BTBD18	ENSG00000233436	44.569	5.478	0.00361193		INSIG2	ENSG00000125629	0.515	-0.957	1.13735e-05
MRPL23	ENSG00000214026	44.549	5.477	4.73873e-07		SLC11A2	ENSG00000110911	0.575	-0.797	1.13922e-05
SLC25A1	ENSG00000100075	44.454	5.474	9.34793e-33		TCF4	ENSG00000196628	0.595	-0.75	1.1612e-05
DPH1	ENSG00000108963	44.31	5.47	3.02017e-13		CYLD	ENSG00000083799	0.63	-0.666	1.18216e-05
PPP1R15A	ENSG00000087074	43.936	5.457	4.05262e-21		CDO1	ENSG00000129596	0.518	-0.949	1.19138e-05
C1orf159	ENSG00000131591	43.614	5.447	6.10443e-22		EFNA5	ENSG00000184349	0.589	-0.764	1.26482e-05
ADCK5	ENSG00000173137	43.399	5.44	2.06755e-26		CLCN3	ENSG00000109572	0.515	-0.958	1.30751e-05
AC114730.1	ENSG00000215692	42.808	5.42	0.0259726		DLX6-AS1	ENSG00000231764	0.297	-1.749	1.31828e-05
ARC	ENSG00000198576	42.783	5.419	4.38425e-10		SAT1	ENSG00000130066	0.292	-1.776	1.40152e-05
LSM4	ENSG00000130520	42.588	5.412	1.39283e-28		CSRP2	ENSG00000175183	0.601	-0.735	1.40891e-05
ANAPC2	ENSG00000176248	42.365	5.405	5.4877e-36		MAOA	ENSG00000189221	0.265	-1.917	1.40998e-05
KCNJ2-AS1	ENSG00000267365	42.051	5.394	1.3015e-08		FIS1	ENSG00000214253	0.695	-0.524	1.41214e-05
VWA7	ENSG00000204396	42.019	5.393	0.00367878		DNAJC18	ENSG00000170464	0.547	-0.871	1.42645e-05
NT5C	ENSG00000125458	41.791	5.385	1.68978e-12		PIGC	ENSG00000135845	0.666	-0.587	1.46735e-05
ADPGK-AS1	ENSG00000260898	41.331	5.369	2.3862e-07		ZDHHC9	ENSG00000188706	0.545	-0.875	1.47022e-05
FTH1P16	ENSG00000227376	41.286	5.368	2.24799e-07		ZNF385D	ENSG00000151789	0.473	-1.082	1.49568e-05
Lnc-LIN37-3	ENSG00000267328	41.212	5.365	2.04096e-06		SESTD1	ENSG00000187231	0.636	-0.653	1.49784e-05
ZNF428	ENSG00000131116	41.188	5.364	5.18828e-07		BMPR1B	ENSG00000138696	0.509	-0.974	1.53204e-05
MATN1-AS1	ENSG00000186056	40.977	5.357	0.00424815		GORAB	ENSG00000120370	0.57	-0.811	1.60896e-05
AL357054.4	ENSG00000272463	40.859	5.353	0.00939276		GLT8D2	ENSG00000120820	0.604	-0.728	1.65282e-05
AC008764.9	ENSG00000279748	40.82	5.351	0.00415493		BLOC1S3	ENSG00000189114	0.681	-0.554	1.6699e-05
RNF166	ENSG00000158717	40.715	5.347	3.30063e-11		ZNF322	ENSG00000181315	0.489	-1.033	1.73494e-05
ESPN	ENSG00000187017	40.587	5.343	0.000253687		GGPS1	ENSG00000152904	0.651	-0.618	1.78071e-05
AL137918.1	ENSG00000279633	40.367	5.335	0.00414323		C5orf51	ENSG00000205765	0.531	-0.914	1.80859e-05
MAP2K2	ENSG00000126934	39.979	5.321	5.37849e-25		MIR100HG	ENSG00000255248	0.592	-0.757	1.87685e-05
LRRC45	ENSG00000169683	39.564	5.306	8.14977e-12		ZKSCAN8	ENSG00000198315	0.362	-1.465	1.8896e-05
DOHH	ENSG00000129932	38.843	5.28	1.05524e-05		AC021092.1	ENSG00000186019	0.536	-0.899	1.94043e-05
ZNF837	ENSG00000152475	38.718	5.275	0.00490747		RNF219-AS1	ENSG00000234377	0.456	-1.133	2.01812e-05
CXCL2	ENSG00000081041	38.415	5.264	6.43355e-06		UBAC2	ENSG00000134882	0.624	-0.68	2.01823e-05
HMG20B	ENSG00000064961	38.215	5.256	4.0223e-07		NAPEPLD	ENSG00000161048	0.491	-1.026	2.02666e-05
HSD17B1P1	ENSG00000108785	38.098	5.252	0.0428885		SCAMP1	ENSG00000085365	0.662	-0.595	2.03174e-05
MATN1	ENSG00000162510	38.008	5.248	0.00094086		SDCBP	ENSG00000137575	0.672	-0.573	2.05884e-05
BRWD1-AS2	ENSG00000255568	37.844	5.242	0.0332341		NOC3L	ENSG00000173145	0.55	-0.864	2.0745e-05
PCDHB18P	ENSG00000146001	37.724	5.237	0.000118012		ATP6V1A	ENSG00000114573	0.565	-0.824	2.0767e-05
CATSPER2P1	ENSG00000205771	37.512	5.229	1.62101e-06		IKZF2	ENSG00000030419	0.315	-1.668	2.08602e-05
PPP1R16A	ENSG00000160972	37.393	5.225	1.02791e-10		CREB1	ENSG00000118260	0.662	-0.595	2.09739e-05
TBC1D17	ENSG00000104946	37.373	5.224	1.34102e-06		CNOT6L	ENSG00000138767	0.596	-0.746	2.10641e-05
AP001107.8	ENSG00000254855	37.136	5.215	0.00554144		ZNF2	ENSG00000275111	0.511	-0.968	2.12694e-05
MED30	ENSG00000164758	36.986	5.209	1.78121e-19		LIMA1	ENSG00000050405	0.592	-0.757	2.26391e-05
HIST2H2BC	ENSG00000203819	36.907	5.206	0.000619308		GLIPR1	ENSG00000139278	0.623	-0.683	2.26644e-05
FEZF1-AS1	ENSG00000230316	36.722	5.199	0.00351292		PRRG1	ENSG00000130962	0.516	-0.955	2.32597e-05
PCDHB15	ENSG00000113248	36.381	5.185	0.000996656		DECR1	ENSG00000104325	0.686	-0.545	2.33335e-05
SRRM5	ENSG00000226763	35.875	5.165	5.11804e-07		KIAA1551	ENSG00000174718	0.441	-1.181	2.38909e-05
PFN1	ENSG00000108518	35.766	5.161	1.5349e-06		SACM1L	ENSG00000211456	0.573	-0.803	2.42073e-05
AC012615.5	ENSG00000267232	35.583	5.153	1.4912e-05		ZNF260	ENSG00000254004	0.533	-0.909	2.44477e-05
TMEM121	ENSG00000184986	35.413	5.146	0.000618402		EDIL3	ENSG00000164176	0.55	-0.862	2.44696e-05
PAGR1	ENSG00000280789	35.381	5.145	2.75812e-17		AC007406.5	ENSG00000261799	0.517	-0.953	2.46917e-05
CGB7	ENSG00000196337	35.233	5.139	0.0437912		TNFAIP6	ENSG00000123610	0.217	-2.202	2.46991e-05
KANSL1-AS1	ENSG00000214401	35.214	5.138	0.00016236		HOXA1	ENSG00000105991	0.413	-1.275	2.56876e-05
ENPP6	ENSG00000164303	35.162	5.136	0.0366695		KIAA1109	ENSG00000138688	0.619	-0.692	2.56876e-05
PACRG	ENSG00000112530	34.692	5.117	0.0378464		ZC2HC1A	ENSG00000104427	0.643	-0.637	2.62013e-05
WNT9A	ENSG00000143816	34.627	5.114	0.0173585		ZNF230	ENSG00000159882	0.458	-1.127	2.6823e-05
AC091057.3	ENSG00000269974	34.497	5.108	0.036562		ATP6V1F	ENSG00000128524	0.671	-0.575	2.70064e-05
SMARCA5-AS1	ENSG00000245112	34.496	5.108	3.46014e-07		NCBP2	ENSG00000114503	0.668	-0.583	2.71623e-05
BIN1	ENSG00000136717	34.442	5.106	1.70492e-13		SEC62	ENSG00000008952	0.628	-0.672	2.71853e-05
LINC01194	ENSG00000248131	34.196	5.096	0.0373245		PAPOLG	ENSG00000115421	0.449	-1.155	2.73983e-05
BEST1	ENSG00000167995	33.991	5.087	6.09825e-06		OLAH	ENSG00000152463	0.372	-1.427	2.76206e-05
AL355001.2	ENSG00000275964	33.915	5.084	4.38563e-06		ZNF667-AS1	ENSG00000166770	0.683	-0.55	2.81879e-05
GPBAR1	ENSG00000179921	33.914	5.084	0.0209664		MAGEH1	ENSG00000187601	0.606	-0.723	2.83188e-05
TXK	ENSG00000074966	33.751	5.077	0.0103751		GALNT15	ENSG00000131386	0.285	-1.812	2.84582e-05
AC005785.1	ENSG00000268189	33.598	5.07	2.70432e-08		ZNF691	ENSG00000164011	0.549	-0.865	2.94103e-05
ACTL10	ENSG00000182584	33.453	5.064	0.000657525		DHFR2	ENSG00000178700	0.575	-0.798	2.96429e-05
AC106897.1	ENSG00000249679	33.413	5.062	1.6776e-07		AP4B1	ENSG00000134262	0.56	-0.836	2.97874e-05
IL17B	ENSG00000127743	33.393	5.061	0.000212346		SASS6	ENSG00000156876	0.566	-0.821	3.02442e-05
GAS6	ENSG00000183087	33.38	5.061	1.80666e-25		PLAG1	ENSG00000181690	0.623	-0.683	3.03325e-05
INTS1	ENSG00000164880	33.373	5.061	1.09849e-21		AC018362.1	ENSG00000261684	0.637	-0.65	3.08637e-05
NXT1	ENSG00000132661	33.204	5.053	1.84621e-12		SELENBP1	ENSG00000143416	0.525	-0.929	3.11635e-05
C17orf82	ENSG00000187013	33.134	5.05	9.01587e-05		TMEM101	ENSG00000091947	0.679	-0.559	3.15412e-05
ZNHIT2	ENSG00000174276	33.109	5.049	3.80335e-06		HGF	ENSG00000019991	0.41	-1.288	3.25844e-05
AC005262.2	ENSG00000267139	33.049	5.047	5.79501e-09		MFAP3	ENSG00000037749	0.428	-1.225	3.29792e-05
FTH1P15	ENSG00000218980	33.007	5.045	0.000370673		BMP4	ENSG00000125378	0.539	-0.892	3.33548e-05
GALK1	ENSG00000108479	32.995	5.044	7.1469e-22		PIGB	ENSG00000069943	0.671	-0.575	3.43109e-05
CKLF-CMTM1	ENSG00000254788	32.952	5.042	0.000331846		GNA14	ENSG00000156049	0.302	-1.728	3.57436e-05
TMEM175	ENSG00000127419	32.796	5.035	1.15755e-12		APEX1	ENSG00000100823	0.686	-0.544	3.65123e-05
AC123595.1	ENSG00000234292	32.71	5.032	0.00264082		ERGIC2	ENSG00000087502	0.653	-0.614	3.65471e-05
CCND1	ENSG00000110092	32.49	5.022	2.63029e-26		ZNF624	ENSG00000197566	0.526	-0.927	3.68186e-05
TRABD	ENSG00000170638	32.428	5.019	4.97282e-17		ZCCHC17	ENSG00000121766	0.655	-0.61	3.74336e-05
EGR2	ENSG00000122877	32.402	5.018	7.11413e-09		STX17	ENSG00000136874	0.552	-0.858	3.76561e-05
LINC01686	ENSG00000261504	32.318	5.014	0.00159073		KCTD21	ENSG00000188997	0.46	-1.122	3.89262e-05
MIB2	ENSG00000197530	32.315	5.014	9.39471e-06		MED4	ENSG00000136146	0.697	-0.522	3.90278e-05
AL022318.1	ENSG00000235209	32.313	5.014	0.0103804		C1GALT1C1	ENSG00000171155	0.643	-0.636	3.94206e-05
PITX1	ENSG00000069011	32.307	5.014	8.5316e-08		SCYL3	ENSG00000000457	0.537	-0.897	4.01084e-05
REX1BD	ENSG00000006015	31.973	4.999	8.78321e-06		WDHD1	ENSG00000198554	0.585	-0.772	4.06613e-05
RAMP1	ENSG00000132329	31.949	4.998	1.67437e-24		OGT	ENSG00000147162	0.488	-1.034	4.08047e-05
AC100793.2	ENSG00000267042	31.929	4.997	0.00402123		PAN3	ENSG00000152520	0.691	-0.533	4.1267e-05
P2RY6	ENSG00000171631	31.869	4.994	0.000395895		PHLDB2	ENSG00000144824	0.529	-0.918	4.15219e-05
AC010978.1	ENSG00000235522	31.861	4.994	0.00174135		NUB1	ENSG00000013374	0.676	-0.565	4.16118e-05
AC020904.3	ENSG00000279172	31.714	4.987	0.0187974		CWC27	ENSG00000153015	0.67	-0.577	4.16855e-05
PDF	ENSG00000258429	31.653	4.984	0.0252054		EMC2	ENSG00000104412	0.701	-0.513	4.23201e-05
RPL13P12	ENSG00000215030	31.651	4.984	2.29919e-14		ITGA2	ENSG00000164171	0.38	-1.397	4.34445e-05
AC027601.3	ENSG00000275542	31.602	4.982	0.0107946		ZNF33A	ENSG00000189180	0.54	-0.889	4.38023e-05
EXOSC4	ENSG00000178896	31.557	4.98	6.94341e-30		ZNF225	ENSG00000256294	0.493	-1.02	4.51674e-05
AL109917.1	ENSG00000231050	31.345	4.97	0.0468698		SINHCAF	ENSG00000139146	0.527	-0.923	4.54442e-05
NOC4L	ENSG00000184967	31.163	4.962	4.63062e-17		MMACHC	ENSG00000132763	0.732	-0.449	4.55357e-05
ALPL	ENSG00000162551	31.003	4.954	3.78896e-12		SLC7A8	ENSG00000092068	0.331	-1.595	4.55642e-05
AC012100.2	ENSG00000259773	30.785	4.944	2.72042e-05		EYA3	ENSG00000158161	0.64	-0.643	4.59554e-05
AC011005.1	ENSG00000230626	30.783	4.944	0.00130175		JRKL	ENSG00000183340	0.571	-0.809	4.61133e-05
DUS3L	ENSG00000141994	30.734	4.942	9.30606e-11		SLC29A3	ENSG00000198246	0.532	-0.912	4.63192e-05
LTBP4	ENSG00000090006	30.717	4.941	1.1612e-05		TIMP3	ENSG00000100234	0.411	-1.284	4.72433e-05
AC005332.6	ENSG00000277476	30.649	4.938	0.000662634		A2M	ENSG00000175899	0.379	-1.401	4.73264e-05
EP300-AS1	ENSG00000231993	30.474	4.929	0.00618836		RAB13	ENSG00000143545	0.685	-0.545	4.73776e-05
VSIG8	ENSG00000243284	30.468	4.929	0.00378991		AP5M1	ENSG00000053770	0.646	-0.63	4.76001e-05
GLI4	ENSG00000250571	30.291	4.921	1.09987e-05		ZNF81	ENSG00000197779	0.359	-1.477	4.85794e-05
SDF2L1	ENSG00000128228	30.239	4.918	1.18058e-06		LTN1	ENSG00000198862	0.526	-0.927	5.12195e-05
POLD1	ENSG00000062822	30.192	4.916	6.77522e-17		HINFP	ENSG00000172273	0.572	-0.807	5.12533e-05
AC009403.2	ENSG00000283128	30.162	4.915	0.0121409		PDE4B	ENSG00000184588	0.283	-1.824	5.17989e-05
AC005550.2	ENSG00000237070	30.105	4.912	0.00452465		SEMA6D	ENSG00000137872	0.588	-0.765	5.22861e-05
TICAM1	ENSG00000127666	29.947	4.904	2.15216e-20		PEX11B	ENSG00000131779	0.641	-0.641	5.28076e-05
AC114810.1	ENSG00000271868	29.928	4.903	0.000861811		ZNF790	ENSG00000197863	0.489	-1.032	5.32914e-05
REEP6	ENSG00000115255	29.927	4.903	1.9946e-10		ZMYM2	ENSG00000121741	0.581	-0.784	5.40386e-05
CRIP2	ENSG00000182809	29.744	4.895	1.04734e-27		AKR1C2	ENSG00000151632	0.545	-0.876	5.51514e-05
TSPO	ENSG00000100300	29.664	4.891	1.98323e-24		IL24	ENSG00000162892	0.204	-2.292	5.62423e-05
AC132872.4	ENSG00000280407	29.569	4.886	1.89149e-27		CCDC102B	ENSG00000150636	0.467	-1.098	5.62423e-05
NDUFAB1	ENSG00000004779	29.537	4.884	3.23775e-22		DNAJA1	ENSG00000086061	0.644	-0.635	5.62423e-05
FSCN1	ENSG00000075618	29.524	4.884	3.13346e-18		WDR44	ENSG00000131725	0.558	-0.842	5.67824e-05
IMPDH1	ENSG00000106348	29.468	4.881	1.4605e-25		IGF2BP3	ENSG00000136231	0.554	-0.852	5.79679e-05
UBE2J2	ENSG00000160087	29.049	4.86	8.69033e-12		PPP3CA	ENSG00000138814	0.616	-0.699	5.83735e-05
VPS9D1-AS1	ENSG00000261373	29.019	4.859	0.0034256		NAMPT	ENSG00000105835	0.561	-0.835	5.86028e-05
AL031432.3	ENSG00000272432	28.938	4.855	0.0179567		EPHA4	ENSG00000116106	0.444	-1.171	6.0794e-05
KLHDC9	ENSG00000162755	28.917	4.854	4.13853e-06		RPE	ENSG00000197713	0.654	-0.613	6.0794e-05
PSD	ENSG00000059915	28.905	4.853	7.0399e-07		EFCAB7	ENSG00000203965	0.597	-0.744	6.1993e-05
AL138767.1	ENSG00000196566	28.858	4.851	5.09006e-15		HDAC8	ENSG00000147099	0.573	-0.804	6.27227e-05
YIF1B	ENSG00000167645	28.81	4.849	1.139e-19		PCDHB11	ENSG00000197479	0.529	-0.919	6.28222e-05
PHLDB3	ENSG00000176531	28.645	4.84	1.15783e-15		ESM1	ENSG00000164283	0.432	-1.212	6.37434e-05
ZSCAN4	ENSG00000180532	28.459	4.831	0.0137606		TNRC6B	ENSG00000100354	0.592	-0.756	6.37434e-05
AC009171.2	ENSG00000263105	28.404	4.828	0.000651071		FBXO32	ENSG00000156804	0.479	-1.061	6.3775e-05
AL031320.2	ENSG00000278206	28.278	4.822	3.00616e-14		TMEM99	ENSG00000167920	0.63	-0.666	6.50293e-05
PRELID1	ENSG00000169230	28.226	4.819	3.03323e-05		FRYL	ENSG00000075539	0.473	-1.081	6.55778e-05
NDUFAF8	ENSG00000224877	28.022	4.808	3.48075e-05		FAM213A	ENSG00000122378	0.105	-3.249	6.62469e-05
LINC01602	ENSG00000205293	27.974	4.806	0.0270215		SLC38A9	ENSG00000177058	0.527	-0.924	6.65491e-05
BAD	ENSG00000002330	27.817	4.798	9.08564e-17		AKAP11	ENSG00000023516	0.583	-0.778	6.97015e-05
PRICKLE3	ENSG00000012211	27.813	4.798	2.9306e-12		MFAP1	ENSG00000140259	0.664	-0.592	7.00016e-05
CYSRT1	ENSG00000197191	27.761	4.795	0.030006		KCNJ15	ENSG00000157551	0.559	-0.839	7.0339e-05
HIST2H2BD	ENSG00000220323	27.657	4.79	0.015087		CSNK2A1	ENSG00000101266	0.676	-0.566	7.03532e-05
RBM42	ENSG00000126254	27.636	4.788	1.16199e-06		GPNMB	ENSG00000136235	0.55	-0.863	7.14967e-05
TBCB	ENSG00000105254	27.52	4.782	2.16643e-31		CLGN	ENSG00000153132	0.616	-0.7	7.16025e-05
AC006273.1	ENSG00000272473	27.5	4.781	0.0180042		INPP4B	ENSG00000109452	0.583	-0.779	7.3529e-05
ARRDC1	ENSG00000197070	27.424	4.777	4.61652e-15		RPGR	ENSG00000156313	0.564	-0.827	7.62378e-05
AC015813.7	ENSG00000280233	27.255	4.768	0.000213537		ECHDC1	ENSG00000093144	0.691	-0.534	7.6431e-05
APBA3	ENSG00000011132	27.199	4.766	8.88e-12		WDR12	ENSG00000138442	0.625	-0.677	7.66185e-05
IGF2	ENSG00000167244	27.149	4.763	0.00175857		ANXA10	ENSG00000109511	0.195	-2.356	7.84161e-05
CCDC107	ENSG00000159884	27.147	4.763	2.55584e-22		HEPH	ENSG00000089472	0.406	-1.299	7.88122e-05
AL391650.1	ENSG00000236782	27.102	4.76	2.91182e-21		FGL2	ENSG00000127951	0.345	-1.536	7.98725e-05
CDC34	ENSG00000099804	27.038	4.757	1.63912e-08		ZNF615	ENSG00000197619	0.348	-1.525	8.01743e-05
MAN2B1	ENSG00000104774	27.011	4.755	7.09848e-12		IFT46	ENSG00000118096	0.687	-0.542	8.05318e-05
MFSD10	ENSG00000109736	26.926	4.751	2.89823e-23		IGBP1	ENSG00000089289	0.724	-0.466	8.14571e-05
AC010864.1	ENSG00000273008	26.92	4.751	0.03012		DNAJC24	ENSG00000170946	0.599	-0.739	8.15136e-05
RABEP2	ENSG00000177548	26.864	4.748	1.0366e-19		AC007319.1	ENSG00000224063	0.613	-0.706	8.20307e-05
AC079630.1	ENSG00000225342	26.829	4.746	0.0105019		ATP6V1C1	ENSG00000155097	0.663	-0.593	8.35929e-05
GMDS	ENSG00000112699	26.779	4.743	1.28722e-05		MYBPH	ENSG00000133055	0.168	-2.577	8.5286e-05
AC062017.1	ENSG00000222020	26.765	4.742	0.000440304		NECAP1	ENSG00000089818	0.63	-0.666	8.60303e-05
BCAN	ENSG00000132692	26.703	4.739	0.0310339		ZSCAN32	ENSG00000140987	0.494	-1.017	8.70581e-05
TMEM134	ENSG00000172663	26.648	4.736	3.48355e-12		KBTBD6	ENSG00000165572	0.609	-0.715	8.8492e-05
RASSF1-AS1	ENSG00000281358	26.588	4.733	9.84534e-05		ANKRD36BP1	ENSG00000214262	0.444	-1.171	8.86764e-05
AF274858.1	ENSG00000260081	26.574	4.732	5.06884e-06		TFCP2	ENSG00000135457	0.596	-0.747	8.92813e-05
AL136172.1	ENSG00000269846	26.461	4.726	8.00857e-07		AC025165.2	ENSG00000257342	0.568	-0.815	9.17051e-05
AC133552.5	ENSG00000275494	26.393	4.722	2.37122e-11		KIAA1143	ENSG00000163807	0.691	-0.532	9.19168e-05
TOR2A	ENSG00000160404	26.376	4.721	0.000219218		ZNF788	ENSG00000214189	0.52	-0.943	9.39337e-05
HOMER3	ENSG00000051128	26.351	4.72	2.66858e-12		DCTN4	ENSG00000132912	0.575	-0.798	9.42398e-05
AURKAIP1	ENSG00000175756	26.296	4.717	1.41318e-29		MRPS35	ENSG00000061794	0.676	-0.566	9.45465e-05
C11orf80	ENSG00000173715	26.257	4.715	9.5894e-07		PIGM	ENSG00000143315	0.622	-0.684	9.64781e-05
FASN	ENSG00000169710	26.244	4.714	7.57899e-06		SNAP23	ENSG00000092531	0.666	-0.587	9.77475e-05
EIF4EBP1	ENSG00000187840	26.131	4.708	2.76739e-20		ZNF823	ENSG00000197933	0.344	-1.541	9.78789e-05
AC008403.2	ENSG00000268530	26.069	4.704	2.83377e-16		C1R	ENSG00000159403	0.504	-0.988	9.90695e-05
MMEL1	ENSG00000142606	26.024	4.702	2.41248e-08		TTC33	ENSG00000113638	0.546	-0.872	9.95672e-05
AL162412.1	ENSG00000261447	25.872	4.693	0.00417573		ZNF587	ENSG00000198466	0.55	-0.863	0.000100357
RER1	ENSG00000157916	25.827	4.691	2.4705e-16		OCIAD1	ENSG00000109180	0.714	-0.485	0.000100912
AC092755.2	ENSG00000259238	25.756	4.687	1.02942e-10		PDGFRL	ENSG00000104213	0.662	-0.594	0.000102119
CFAP157	ENSG00000160401	25.689	4.683	6.83918e-06		TBC1D8B	ENSG00000133138	0.502	-0.995	0.000103092
COL6A2	ENSG00000142173	25.661	4.682	1.07075e-11		HNRNPH2	ENSG00000126945	0.655	-0.61	0.000103846
AL022328.4	ENSG00000273253	25.538	4.675	8.9109e-08		FKTN	ENSG00000106692	0.565	-0.823	0.000107545
ZNF593	ENSG00000142684	25.452	4.67	6.84612e-25		TNC	ENSG00000041982	0.379	-1.398	0.000108583
ADM	ENSG00000148926	25.445	4.669	3.4691e-27		ZNF148	ENSG00000163848	0.643	-0.638	0.000110788
FTH1P10	ENSG00000223361	25.422	4.668	3.65123e-05		OLFML3	ENSG00000116774	0.527	-0.925	0.000111426
FOXD4	ENSG00000170122	25.407	4.667	0.0422604		LINC00517	ENSG00000259091	0.609	-0.715	0.000111524
PTRH1	ENSG00000187024	25.284	4.66	2.91778e-05		CCDC25	ENSG00000147419	0.731	-0.453	0.000111567
C21orf2	ENSG00000160226	25.271	4.659	1.56376e-12		BCDIN3D	ENSG00000186666	0.543	-0.881	0.000112746
AL590648.3	ENSG00000237980	25.138	4.652	0.00811294		AC006065.1	ENSG00000255853	0.021	-5.605	0.000112803
SHKBP1	ENSG00000160410	25.12	4.651	1.86778e-30		OSBPL9	ENSG00000117859	0.655	-0.611	0.000112826
PLPP7	ENSG00000160539	25.06	4.647	5.96413e-53		NBDY	ENSG00000204272	0.695	-0.524	0.000118579
HLX	ENSG00000136630	24.985	4.643	1.47289e-22		CASP8AP2	ENSG00000118412	0.637	-0.65	0.000120583
PYCARD	ENSG00000103490	24.878	4.637	4.03918e-14		AP3S2	ENSG00000157823	0.539	-0.892	0.000122292
DCXR	ENSG00000169738	24.808	4.633	3.32391e-24		CYTH4	ENSG00000100055	0.217	-2.205	0.000125206
CXCL1	ENSG00000163739	24.713	4.627	4.04317e-11		ASCC1	ENSG00000138303	0.668	-0.583	0.000128337
PRR15	ENSG00000176532	24.673	4.625	0.0157934		COPZ1	ENSG00000111481	0.645	-0.632	0.00012852
AC104446.1	ENSG00000275956	24.479	4.613	0.037827		S100A13	ENSG00000189171	0.653	-0.616	0.000130972
WDR24	ENSG00000127580	24.398	4.609	1.42979e-16		FAM118B	ENSG00000197798	0.6	-0.738	0.00013274
FTH1P5	ENSG00000230204	24.379	4.608	0.00485596		CD63	ENSG00000135404	0.695	-0.524	0.00013274
PRR22	ENSG00000212123	24.362	4.607	0.0338621		IFT80	ENSG00000068885	0.651	-0.618	0.000133502
FAM213B	ENSG00000157870	24.358	4.606	1.35864e-11		CBR4	ENSG00000145439	0.651	-0.62	0.000135554
MRPS26	ENSG00000125901	24.355	4.606	8.81558e-10		PIGA	ENSG00000165195	0.548	-0.869	0.00013681
PFKL	ENSG00000141959	24.333	4.605	1.61739e-18		SNX16	ENSG00000104497	0.57	-0.811	0.000143284
C1QL1	ENSG00000131094	24.326	4.604	0.0366081		ZNF248	ENSG00000198105	0.534	-0.904	0.000144982
DDX54	ENSG00000123064	24.315	4.604	3.11053e-24		GAL3ST4	ENSG00000197093	0.276	-1.857	0.000146234
HSPBP1	ENSG00000133265	24.267	4.601	9.03991e-11		ATAD1	ENSG00000138138	0.627	-0.674	0.000146309
METTL26	ENSG00000130731	24.265	4.601	7.80865e-11		CTAGE5	ENSG00000150527	0.547	-0.871	0.000148998
AC005562.1	ENSG00000214719	24.252	4.6	0.000993644		NPAT	ENSG00000149308	0.55	-0.863	0.000149652
AL391121.1	ENSG00000272933	24.207	4.597	8.66893e-12		ELMOD3	ENSG00000115459	0.519	-0.947	0.000150634
PGLS	ENSG00000130313	24.202	4.597	5.37332e-10		FAM35A	ENSG00000122376	0.607	-0.721	0.000150703
GAMT	ENSG00000130005	24.177	4.596	1.07473e-06		ZFYVE26	ENSG00000072121	0.389	-1.363	0.000150993
AC073332.1	ENSG00000237773	24.166	4.595	1.39733e-05		BICC1	ENSG00000122870	0.613	-0.705	0.000151013
HSBP1L1	ENSG00000226742	24.095	4.591	0.000100343		MICU1	ENSG00000107745	0.618	-0.694	0.0001519
PNPLA2	ENSG00000177666	24.078	4.59	1.3559e-05		TRIQK	ENSG00000205133	0.629	-0.668	0.000154275
LY6E	ENSG00000160932	24.075	4.589	2.47334e-24		CDKL5	ENSG00000008086	0.376	-1.411	0.0001543
FP565260.6	ENSG00000280071	24.038	4.587	6.50169e-13		WBP1L	ENSG00000166272	0.583	-0.778	0.0001543
AC092757.2	ENSG00000259732	24.037	4.587	0.0285708		ZSCAN9	ENSG00000137185	0.595	-0.749	0.000154537
RRP1	ENSG00000160214	24.029	4.587	8.32291e-19		COL3A1	ENSG00000168542	0.383	-1.385	0.00015642
COX5A	ENSG00000178741	23.975	4.583	5.38766e-06		PRCP	ENSG00000137509	0.594	-0.752	0.000157059
FDXR	ENSG00000161513	23.969	4.583	1.94911e-33		TEX264	ENSG00000164081	0.755	-0.405	0.000157141
AC008687.4	ENSG00000268655	23.881	4.578	0.0289187		TRIP11	ENSG00000100815	0.638	-0.648	0.000158331
AC079781.5	ENSG00000284707	23.878	4.578	0.000528837		APCDD1L-AS1	ENSG00000231290	0.678	-0.56	0.000158841
AL133346.1	ENSG00000227220	23.73	4.569	0.0010869		SSR4	ENSG00000180879	0.715	-0.484	0.000162174
CEP131	ENSG00000141577	23.717	4.568	1.29275e-10		DCLRE1B	ENSG00000118655	0.562	-0.832	0.000163362
C1QTNF2	ENSG00000145861	23.653	4.564	1.31179e-12		UBE2W	ENSG00000104343	0.696	-0.522	0.00016351
DNAJC4	ENSG00000110011	23.616	4.562	2.39651e-12		ZNF589	ENSG00000164048	0.402	-1.314	0.000164698
FRS3	ENSG00000137218	23.562	4.558	0.000153651		ZNF143	ENSG00000166478	0.61	-0.714	0.000165574
MAEA	ENSG00000090316	23.506	4.555	6.48355e-25		NEU1	ENSG00000204386	0.622	-0.685	0.000168098
RPL4P6	ENSG00000230071	23.423	4.55	0.0340905		SYNE1	ENSG00000131018	0.629	-0.669	0.000168865
RASSF7	ENSG00000099849	23.34	4.545	2.46894e-15		AP3M1	ENSG00000185009	0.611	-0.71	0.000169386
RNF208	ENSG00000212864	23.324	4.544	0.0111891		ZBTB41	ENSG00000177888	0.603	-0.729	0.000169798
LINC01023	ENSG00000272523	23.283	4.541	9.27401e-09		NBAS	ENSG00000151779	0.484	-1.047	0.000169959
GRK2	ENSG00000173020	23.187	4.535	6.93948e-14		DDX24	ENSG00000089737	0.615	-0.701	0.000170302
STX11	ENSG00000135604	23.158	4.533	1.08488e-05		IMPA1	ENSG00000133731	0.659	-0.602	0.000172097
JUNB	ENSG00000171223	23.054	4.527	3.67384e-05		EMSY	ENSG00000158636	0.512	-0.967	0.000173897
ZNF574	ENSG00000105732	23.034	4.526	9.24061e-27		ZBTB43	ENSG00000169155	0.624	-0.68	0.000175599
RGS19	ENSG00000171700	22.898	4.517	1.39222e-18		STX7	ENSG00000079950	0.637	-0.65	0.000177003
VMAC	ENSG00000187650	22.888	4.516	1.66185e-05		SLC7A7	ENSG00000155465	0.363	-1.461	0.000179328
APOA5	ENSG00000110243	22.824	4.512	8.68263e-05		C1S	ENSG00000182326	0.578	-0.79	0.000181011
NME3	ENSG00000103024	22.772	4.509	5.73274e-20		EFNA1	ENSG00000169242	0.079	-3.664	0.000182537
P2RX5-TAX1BP3	ENSG00000257950	22.717	4.506	1.02538e-14		VMP1	ENSG00000062716	0.65	-0.621	0.000182733
TGFBR3L	ENSG00000260001	22.708	4.505	0.00329605		ATP6V0A4	ENSG00000105929	0.359	-1.476	0.000183743
MVB12A	ENSG00000141971	22.697	4.504	1.25814e-12		DPYD	ENSG00000188641	0.527	-0.924	0.000184071
AC011825.4	ENSG00000265008	22.685	4.504	3.46829e-05		PPID	ENSG00000171497	0.623	-0.682	0.000186624
NFKBIL1	ENSG00000204498	22.631	4.5	1.16969e-24		TMED5	ENSG00000117500	0.695	-0.525	0.000188084
FTH1P23	ENSG00000242960	22.622	4.5	0.00010552		MED21	ENSG00000152944	0.642	-0.64	0.000189834
LRP3	ENSG00000130881	22.552	4.495	0.00216425		MAP3K2	ENSG00000169967	0.578	-0.792	0.000190536
AP002770.1	ENSG00000256034	22.473	4.49	7.67218e-39		ACP5	ENSG00000102575	0.425	-1.233	0.000195827
GAS6-AS1	ENSG00000233695	22.452	4.489	1.29386e-17		AKR1C1	ENSG00000187134	0.488	-1.035	0.000196984
TUBB2B	ENSG00000137285	22.443	4.488	2.80538e-07		A2M-AS1	ENSG00000245105	0.455	-1.135	0.000201045
FUCA1	ENSG00000179163	22.388	4.485	8.03807e-07		HSF2	ENSG00000025156	0.606	-0.722	0.000203179
TNFRSF12A	ENSG00000006327	22.362	4.483	7.53511e-11		TTC8	ENSG00000165533	0.605	-0.724	0.000205745
MAD1L1	ENSG00000002822	22.069	4.464	1.67572e-20		ERBIN	ENSG00000112851	0.632	-0.661	0.000206441
DUT	ENSG00000128951	22.062	4.464	1.19438e-06		SDHAF4	ENSG00000154079	0.679	-0.559	0.000207208
TUBB3	ENSG00000258947	22.001	4.459	1.31216e-19		YPEL5	ENSG00000119801	0.668	-0.583	0.000208773
MCOLN1	ENSG00000090674	21.983	4.458	1.24324e-11		AC073611.1	ENSG00000257605	0.662	-0.596	0.000208817
HSF1	ENSG00000185122	21.977	4.458	1.87917e-10		CLEC2B	ENSG00000110852	0.68	-0.556	0.00020949
AC026785.2	ENSG00000248223	21.964	4.457	9.98011e-07		SAMD9	ENSG00000205413	0.529	-0.919	0.000210039
FTH1P12	ENSG00000213362	21.933	4.455	0.00742157		AL592148.3	ENSG00000272750	0.626	-0.677	0.000210947
FXN	ENSG00000165060	21.907	4.453	1.69296e-05		ACVR2A	ENSG00000121989	0.383	-1.384	0.000212143
TCIRG1	ENSG00000110719	21.903	4.453	2.17058e-12		USPL1	ENSG00000132952	0.584	-0.775	0.000212143
AC083806.2	ENSG00000274554	21.859	4.45	0.000133792		DPP4	ENSG00000197635	0.559	-0.838	0.000212352
PPDPF	ENSG00000125534	21.831	4.448	3.42355e-48		PRICKLE2-AS1	ENSG00000241111	0.417	-1.26	0.000212554
AC016027.1	ENSG00000225335	21.826	4.448	0.000569216		TCAIM	ENSG00000179152	0.599	-0.739	0.000214023
CD320	ENSG00000167775	21.738	4.442	8.34817e-15		C17orf80	ENSG00000141219	0.618	-0.694	0.000214099
CTXN1	ENSG00000178531	21.722	4.441	0.000624676		PRUNE1	ENSG00000143363	0.555	-0.848	0.000218096
OPLAH	ENSG00000178814	21.67	4.438	1.20385e-06		ZNF613	ENSG00000176024	0.56	-0.837	0.000220437
IL12A	ENSG00000168811	21.662	4.437	8.08029e-06		WDCP	ENSG00000163026	0.45	-1.153	0.00022184
ZNF287	ENSG00000141040	21.552	4.43	2.53251e-16		DDIT3	ENSG00000175197	0.651	-0.62	0.000222368
FAM3A	ENSG00000071889	21.518	4.427	5.02227e-24		RPGRIP1L	ENSG00000103494	0.558	-0.843	0.000224476
YTHDF3-AS1	ENSG00000270673	21.465	4.424	3.82926e-11		MALAT1	ENSG00000251562	0.555	-0.848	0.000226432
TSC22D4	ENSG00000166925	21.462	4.424	3.64631e-21		INO80D	ENSG00000114933	0.63	-0.668	0.000227319
LINC01117	ENSG00000224577	21.409	4.42	3.22408e-08		CASP4	ENSG00000196954	0.711	-0.491	0.000228428
YTHDF2P1	ENSG00000270503	21.407	4.42	0.00530819		CHURC1	ENSG00000258289	0.647	-0.629	0.000229624
C7orf50	ENSG00000146540	21.391	4.419	5.07815e-29		CLDN12	ENSG00000157224	0.618	-0.695	0.000230686
AC008635.1	ENSG00000269487	21.388	4.419	0.00101038		CWC22	ENSG00000163510	0.64	-0.644	0.000231162
ITM2C	ENSG00000135916	21.324	4.414	1.00976e-17		MED13	ENSG00000108510	0.67	-0.577	0.000231294
TSEN54	ENSG00000182173	21.276	4.411	2.57847e-09		PTCHD4	ENSG00000244694	0.576	-0.795	0.000235508
RTL8C	ENSG00000134590	21.243	4.409	1.52493e-24		IL12RB1	ENSG00000096996	0.019	-5.717	0.000237247
RTBDN	ENSG00000132026	21.208	4.407	2.33741e-06		BPNT1	ENSG00000162813	0.708	-0.498	0.000238077
MRPL4	ENSG00000105364	21.205	4.406	3.35505e-15		ATR	ENSG00000175054	0.556	-0.846	0.000238488
SPPL2B	ENSG00000005206	21.1	4.399	1.44724e-14		THAP6	ENSG00000174796	0.66	-0.598	0.000238861
IER2	ENSG00000160888	21.089	4.398	6.07419e-05		GNL3L	ENSG00000130119	0.558	-0.843	0.000240816
TPM1-AS	ENSG00000259498	20.918	4.387	1.75809e-08		RAB11FIP2	ENSG00000107560	0.576	-0.795	0.000241898
HINT2	ENSG00000137133	20.804	4.379	6.0663e-12		HADHB	ENSG00000138029	0.68	-0.556	0.000242422
BRAT1	ENSG00000106009	20.744	4.375	1.84195e-15		SERPING1	ENSG00000149131	0.517	-0.952	0.000248185
UQCRFS1	ENSG00000169021	20.715	4.373	1.18619e-10		AL451070.1	ENSG00000229044	0.611	-0.711	0.000248226
CCNO	ENSG00000152669	20.704	4.372	7.6691e-15		CASP7	ENSG00000165806	0.612	-0.709	0.000248359
DDT	ENSG00000099977	20.692	4.371	9.07724e-23		SMAD9	ENSG00000120693	0.519	-0.945	0.000249917
TRADD	ENSG00000102871	20.682	4.37	3.55417e-05		AC068282.1	ENSG00000236682	0.417	-1.263	0.000253561
LRWD1	ENSG00000161036	20.587	4.364	1.29656e-11		WDR75	ENSG00000115368	0.614	-0.703	0.000258238
AL513477.1	ENSG00000269896	20.573	4.363	0.0189974		GNPDA2	ENSG00000163281	0.661	-0.598	0.000261788
THOC3	ENSG00000051596	20.525	4.359	9.95192e-18		NIPAL3	ENSG00000001461	0.658	-0.604	0.000263894
CFAP73	ENSG00000186710	20.519	4.359	1.04734e-27		AL354719.2	ENSG00000236345	0.276	-1.858	0.000264666
C10orf111	ENSG00000176236	20.463	4.355	0.000276062		SPICE1	ENSG00000163611	0.551	-0.859	0.00027187
MAP1LC3A	ENSG00000101460	20.437	4.353	2.12061e-05		HDX	ENSG00000165259	0.577	-0.794	0.000272937
FLNA	ENSG00000196924	20.374	4.349	1.62575e-05		TRANK1	ENSG00000168016	0.446	-1.166	0.000273867
ZNF628	ENSG00000197483	20.302	4.344	8.64408e-07		HIST1H1A	ENSG00000124610	0.493	-1.021	0.000277329
TRPM2	ENSG00000142185	20.267	4.341	0.000840754		PLAT	ENSG00000104368	0.514	-0.959	0.000277329
PTP4A3	ENSG00000184489	20.11	4.33	5.92588e-13		MMP2	ENSG00000087245	0.469	-1.092	0.000283554
RANBP1	ENSG00000099901	20.101	4.329	3.43199e-06		ZMAT2	ENSG00000146007	0.694	-0.526	0.000285406
AC092118.2	ENSG00000276166	20.09	4.328	2.74234e-14		FTX	ENSG00000230590	0.683	-0.55	0.000292533
PPP1R26	ENSG00000196422	20.084	4.328	1.13513e-05		DYNC2H1	ENSG00000187240	0.579	-0.789	0.000295833
ZBTB45	ENSG00000119574	20.046	4.325	4.16918e-05		LGALS8	ENSG00000116977	0.615	-0.702	0.000296484
AC112247.1	ENSG00000177803	19.953	4.319	0.0116357		M6PR	ENSG00000003056	0.644	-0.635	0.000301458
OXLD1	ENSG00000204237	19.885	4.314	1.05063e-12		NATD1	ENSG00000274180	0.333	-1.584	0.000301678
PCDHGA2	ENSG00000081853	19.865	4.312	3.01056e-05		SSR2	ENSG00000163479	0.698	-0.519	0.00030333
AMACR	ENSG00000242110	19.861	4.312	6.55222e-20		NSUN6	ENSG00000241058	0.6	-0.738	0.000303565
TMEM259	ENSG00000182087	19.855	4.311	3.27738e-09		ALKBH8	ENSG00000137760	0.587	-0.768	0.000303977
AC244517.4	ENSG00000278936	19.852	4.311	1.54918e-05		PIGN	ENSG00000197563	0.632	-0.661	0.000304233
BCKDK	ENSG00000103507	19.829	4.31	1.29133e-21		BRK1	ENSG00000254999	0.744	-0.427	0.000305258
AC021242.3	ENSG00000272267	19.824	4.309	0.00531735		BAZ2B	ENSG00000123636	0.576	-0.795	0.000307585
GPAA1	ENSG00000197858	19.808	4.308	1.36398e-11		TVP23B	ENSG00000171928	0.657	-0.606	0.000308156
NGRN	ENSG00000182768	19.792	4.307	3.55698e-15		MYSM1	ENSG00000162601	0.554	-0.853	0.000311035
AC010336.5	ENSG00000269139	19.778	4.306	5.83372e-08		MT2A	ENSG00000125148	0.476	-1.071	0.0003122
ADAMTS7	ENSG00000136378	19.761	4.305	4.0291e-11		TAGLN2	ENSG00000158710	0.631	-0.664	0.000312233
CYC1	ENSG00000179091	19.747	4.304	2.39593e-05		SERINC3	ENSG00000132824	0.612	-0.707	0.000312804
TGFB1I1	ENSG00000140682	19.746	4.303	1.08235e-27		ZNF528	ENSG00000167555	0.574	-0.801	0.000313199
AC096536.3	ENSG00000242396	19.69	4.299	4.30262e-15		ATF2	ENSG00000115966	0.544	-0.879	0.000313481
AC113382.1	ENSG00000246323	19.641	4.296	0.00168841		FAM227B	ENSG00000166262	0.621	-0.686	0.000314264
PYCR3	ENSG00000104524	19.629	4.295	2.30806e-15		LAPTM4A	ENSG00000068697	0.697	-0.52	0.000321572
HAGHL	ENSG00000103253	19.618	4.294	1.48426e-09		ZBED5-AS1	ENSG00000247271	0.641	-0.641	0.000321642
AC129492.7	ENSG00000279152	19.581	4.291	5.63325e-05		SLC10A7	ENSG00000120519	0.58	-0.786	0.000323064
AMDHD2	ENSG00000162066	19.564	4.29	3.57258e-13		GOLGB1	ENSG00000173230	0.551	-0.859	0.000323182
FAM185BP	ENSG00000214439	19.496	4.285	0.0182015		DGKI	ENSG00000157680	0.494	-1.017	0.000323267
AL031600.3	ENSG00000261641	19.415	4.279	4.0303e-08		SLC35A1	ENSG00000164414	0.633	-0.661	0.000323398
E4F1	ENSG00000167967	19.382	4.277	1.19551e-10		LINC01119	ENSG00000239332	0.494	-1.017	0.000324018
FAM50B	ENSG00000145945	19.381	4.277	1.16645e-19		RARS	ENSG00000113643	0.673	-0.571	0.000324018
AP001458.1	ENSG00000254964	19.374	4.276	0.0354959		RNASEL	ENSG00000135828	0.492	-1.025	0.000325267
RALY	ENSG00000125970	19.371	4.276	3.88856e-05		DUXAP8	ENSG00000206195	0.68	-0.556	0.000325876
TRIB3	ENSG00000101255	19.321	4.272	6.48941e-13		TSC1	ENSG00000165699	0.561	-0.835	0.000333353
AP001062.2	ENSG00000232969	19.282	4.269	0.0252568		FBXO38	ENSG00000145868	0.557	-0.845	0.000336585
CBR1	ENSG00000159228	19.244	4.266	6.36286e-25		TMF1	ENSG00000144747	0.678	-0.56	0.000338518
IL17RC	ENSG00000163702	19.234	4.266	0.000127898		GPBP1L1	ENSG00000159592	0.603	-0.729	0.000340136
SPSB3	ENSG00000162032	19.225	4.265	8.30261e-31		MPHOSPH10	ENSG00000124383	0.739	-0.436	0.000340275
ISCU	ENSG00000136003	19.219	4.264	9.4128e-14		SOX4	ENSG00000124766	0.402	-1.316	0.000341929
AGPAT2	ENSG00000169692	19.069	4.253	2.8907e-05		NDUFAF7	ENSG00000003509	0.644	-0.634	0.000342438
AC016734.1	ENSG00000228305	19.055	4.252	0.000427597		PRICKLE2	ENSG00000163637	0.477	-1.067	0.000343243
AC016596.1	ENSG00000227908	19.045	4.251	0.00510041		PHC1	ENSG00000111752	0.681	-0.555	0.000343945
ADI1	ENSG00000182551	19.014	4.249	4.52089e-13		MT1X	ENSG00000187193	0.475	-1.074	0.000347559
C6orf226	ENSG00000221821	18.962	4.245	1.4404e-11		MMP19	ENSG00000123342	0.535	-0.904	0.000347559
TYMP	ENSG00000025708	18.87	4.238	0.026364		UBE2H	ENSG00000186591	0.58	-0.787	0.000348608
FAM207A	ENSG00000160256	18.862	4.237	1.10475e-13		C6orf89	ENSG00000198663	0.621	-0.688	0.000349284
ZDHHC8	ENSG00000099904	18.853	4.237	1.71598e-16		COPB2	ENSG00000184432	0.584	-0.777	0.000350403
PDLIM7	ENSG00000196923	18.822	4.234	1.53394e-22		CCDC82	ENSG00000149231	0.679	-0.559	0.000350785
GAK	ENSG00000178950	18.811	4.233	2.85717e-18		ZC4H2	ENSG00000126970	0.663	-0.593	0.000352916
EPHA6	ENSG00000080224	18.806	4.233	5.55236e-05		MT1G	ENSG00000125144	0.478	-1.064	0.000353549
AC008280.3	ENSG00000272156	18.791	4.232	0.00939433		PRRC1	ENSG00000164244	0.599	-0.739	0.000356448
HCG4B	ENSG00000227262	18.79	4.232	0.00621164		DCTN6	ENSG00000104671	0.761	-0.395	0.000356567
ID1	ENSG00000125968	18.748	4.229	2.75814e-05		ZNF680	ENSG00000173041	0.505	-0.986	0.000358969
SAFB	ENSG00000160633	18.729	4.227	1.63516e-13		PSAP	ENSG00000197746	0.56	-0.838	0.000359732
ASPSCR1	ENSG00000169696	18.722	4.227	3.37263e-08		CHIC1	ENSG00000204116	0.536	-0.899	0.00036327
TBL3	ENSG00000183751	18.681	4.224	6.53637e-14		ZNF415	ENSG00000170954	0.596	-0.746	0.000365403
MED25	ENSG00000104973	18.502	4.21	1.01649e-11		ACSBG1	ENSG00000103740	0.632	-0.661	0.000365739
POTEJ	ENSG00000222038	18.501	4.21	0.0136781		CHMP5	ENSG00000086065	0.738	-0.438	0.000373127
HERPUD1	ENSG00000051108	18.496	4.209	1.27606e-27		ZNF525	ENSG00000203326	0.355	-1.495	0.000373601
KRTAP2-3	ENSG00000212724	18.481	4.208	0.00083121		CCDC127	ENSG00000164366	0.713	-0.489	0.00037637
EHD1	ENSG00000110047	18.479	4.208	1.83192e-19		AC048382.6	ENSG00000276278	0.217	-2.201	0.000379129
ABHD8	ENSG00000127220	18.435	4.204	1.50527e-09		USP37	ENSG00000135913	0.521	-0.941	0.000380226
AL451042.2	ENSG00000227959	18.426	4.204	0.000356346		SRPX2	ENSG00000102359	0.584	-0.775	0.000381333
AC067930.5	ENSG00000255050	18.381	4.2	9.69861e-08		CDK5	ENSG00000164885	0.687	-0.541	0.000383583
PDCD6	ENSG00000249915	18.375	4.2	2.87253e-14		SIAE	ENSG00000110013	0.609	-0.714	0.000385065
AP5Z1	ENSG00000242802	18.336	4.197	2.49329e-17		ZNF547	ENSG00000152433	0.423	-1.242	0.000387428
FTH1P3	ENSG00000213453	18.332	4.196	4.43646e-05		MDM1	ENSG00000111554	0.578	-0.792	0.000387428
PCDHB7	ENSG00000113212	18.298	4.194	4.3669e-05		YIPF5	ENSG00000145817	0.726	-0.462	0.000387428
MRPS24	ENSG00000062582	18.293	4.193	4.25797e-11		CEP162	ENSG00000135315	0.462	-1.114	0.000387691
AL390066.1	ENSG00000224950	18.276	4.192	0.00568908		ITCH	ENSG00000078747	0.574	-0.8	0.000397397
HDAC5	ENSG00000108840	18.255	4.19	2.64438e-21		ZNF100	ENSG00000197020	0.472	-1.084	0.00039981
GLRX2	ENSG00000023572	18.238	4.189	2.62807e-14		ZNF195	ENSG00000005801	0.589	-0.764	0.00040118
AC104350.1	ENSG00000253523	18.198	4.186	0.0148596		AP4B1-AS1	ENSG00000226167	0.554	-0.852	0.00040215
MDK	ENSG00000110492	18.191	4.185	2.94671e-22		C1orf43	ENSG00000143612	0.724	-0.466	0.00040215
SEPTIN5	ENSG00000184702	18.186	4.185	6.16408e-08		ZFP36L2	ENSG00000152518	0.684	-0.549	0.000407201
C10orf55	ENSG00000222047	18.175	4.184	5.57456e-06		TFPI	ENSG00000003436	0.65	-0.621	0.000410215
RCN3	ENSG00000142552	18.136	4.181	9.88383e-12		ANKRD42	ENSG00000137494	0.557	-0.844	0.000411037
C1orf122	ENSG00000197982	18.023	4.172	1.08304e-23		PPP1R11	ENSG00000204619	0.676	-0.564	0.00041189
REXO1	ENSG00000079313	17.958	4.167	8.22187e-11		ZFHX4	ENSG00000091656	0.681	-0.554	0.000415794
AC008878.4	ENSG00000269371	17.95	4.166	0.00238158		ZNF33B	ENSG00000196693	0.384	-1.38	0.000418034
TBCC	ENSG00000124659	17.926	4.164	1.23127e-30		WARS	ENSG00000140105	0.586	-0.771	0.000419301
MAP1S	ENSG00000130479	17.91	4.163	1.23436e-08		CHEK1	ENSG00000149554	0.607	-0.721	0.000422275
AC011498.6	ENSG00000267769	17.899	4.162	1.63454e-05		ESCO1	ENSG00000141446	0.566	-0.821	0.000423067
AGAP2	ENSG00000135439	17.866	4.159	2.86463e-19		CD59	ENSG00000085063	0.705	-0.504	0.000434726
GRWD1	ENSG00000105447	17.816	4.155	2.55225e-45		ABCA6	ENSG00000154262	0.431	-1.215	0.00043497
PCDHGB2	ENSG00000253910	17.794	4.153	0.0187122		GSDMC	ENSG00000147697	0.3	-1.735	0.00043529
FTH1P4	ENSG00000242992	17.764	4.151	0.000187899		MFN1	ENSG00000171109	0.675	-0.567	0.000442895
CHFR	ENSG00000072609	17.743	4.149	2.12774e-24		MCF2L2	ENSG00000053524	0.501	-0.997	0.000446366
NAPRT	ENSG00000147813	17.711	4.147	1.02725e-08		AC005091.1	ENSG00000229893	0.578	-0.792	0.000446366
PLEKHF1	ENSG00000166289	17.694	4.145	1.79199e-07		WASHC4	ENSG00000136051	0.629	-0.668	0.000447363
AC026412.1	ENSG00000188002	17.634	4.14	3.75781e-08		ABHD4	ENSG00000100439	0.576	-0.796	0.000454936
CLCN7	ENSG00000103249	17.59	4.137	4.10401e-08		AC093510.1	ENSG00000255647	0.256	-1.966	0.000458047
MYDGF	ENSG00000074842	17.555	4.134	1.17166e-08		CCDC66	ENSG00000180376	0.549	-0.866	0.000458143
AP001160.2	ENSG00000267811	17.554	4.134	0.00391288		RPAP3	ENSG00000005175	0.669	-0.581	0.000458143
AC068491.3	ENSG00000270190	17.528	4.132	0.0306953		C6orf203	ENSG00000130349	0.732	-0.451	0.000458143
AC018553.2	ENSG00000283689	17.524	4.131	0.00479085		GNL3	ENSG00000163938	0.638	-0.649	0.00045895
FTH1P7	ENSG00000232187	17.492	4.129	2.03962e-06		DAP3	ENSG00000132676	0.732	-0.451	0.000460054
CSNK1G2	ENSG00000133275	17.446	4.125	8.7761e-11		AL139095.4	ENSG00000238221	0.589	-0.764	0.000460436
BTBD2	ENSG00000133243	17.438	4.124	4.61641e-12		AC009690.2	ENSG00000261460	0.652	-0.617	0.000465259
GDF5	ENSG00000125965	17.398	4.121	5.97769e-13		HLTF-AS1	ENSG00000239718	0.551	-0.86	0.000466628
AC078819.1	ENSG00000216285	17.384	4.12	4.99447e-19		NOL10	ENSG00000115761	0.664	-0.59	0.000466789
DNAAF2	ENSG00000165506	17.359	4.118	3.68747e-15		GTF2B	ENSG00000137947	0.705	-0.504	0.000468654
PIGH	ENSG00000100564	17.334	4.116	2.35159e-24		P4HA1	ENSG00000122884	0.578	-0.791	0.000470067
UFSP1	ENSG00000176125	17.315	4.114	0.000112661		LAMP2	ENSG00000005893	0.657	-0.607	0.000470313
MFSD3	ENSG00000167700	17.29	4.112	2.2305e-05		TNKS2	ENSG00000107854	0.619	-0.693	0.000470831
PIANP	ENSG00000139200	17.217	4.106	6.60542e-07		RABL3	ENSG00000144840	0.655	-0.611	0.000472885
CYP1B1-AS1	ENSG00000232973	17.193	4.104	0.000279664		OGFOD1	ENSG00000087263	0.617	-0.697	0.000473347
AC020913.2	ENSG00000269480	17.16	4.101	0.0241571		BNIP3L	ENSG00000104765	0.73	-0.453	0.000476108
FTH1P2	ENSG00000234975	17.156	4.101	0.000468538		IREB2	ENSG00000136381	0.628	-0.67	0.000477036
AC008761.1	ENSG00000268112	17.132	4.099	1.24048e-08		TMLHE	ENSG00000185973	0.631	-0.665	0.000479982
C1orf53	ENSG00000203724	17.104	4.096	4.07869e-24		HAX1	ENSG00000143575	0.753	-0.408	0.000484202
PPP1R9B	ENSG00000108819	17.103	4.096	3.675e-14		ZNF431	ENSG00000196705	0.546	-0.872	0.000484236
MRPS34	ENSG00000074071	17.09	4.095	6.87328e-05		SUPT4H1	ENSG00000213246	0.739	-0.437	0.000484512
RADIL	ENSG00000157927	17.085	4.095	0.0167907		SLC51A	ENSG00000163959	0.521	-0.939	0.000485383
CCDC124	ENSG00000007080	17.003	4.088	1.82951e-12		PHACTR4	ENSG00000204138	0.661	-0.597	0.000492139
PRADC1	ENSG00000135617	16.942	4.082	2.6501e-09		METTL15	ENSG00000169519	0.634	-0.658	0.000493994
PHRF1	ENSG00000070047	16.935	4.082	4.06078e-09		LRRC37A17P	ENSG00000263142	0.513	-0.963	0.000494046
RPL13	ENSG00000167526	16.905	4.079	8.36625e-11		TMEM9	ENSG00000116857	0.66	-0.599	0.000494046
SH3GL1P3	ENSG00000267352	16.884	4.078	0.0413824		EIF3EP1	ENSG00000234882	0.556	-0.847	0.000495211
NUDT14	ENSG00000183828	16.873	4.077	2.91476e-06		C1orf109	ENSG00000116922	0.623	-0.682	0.000495211
TUBB2A	ENSG00000137267	16.834	4.073	3.30147e-16		AP001001.1	ENSG00000254433	0.599	-0.739	0.00049646
GDF5OS	ENSG00000204183	16.83	4.073	8.11918e-09		SEC22B	ENSG00000265808	0.712	-0.491	0.000502059
TEDC1	ENSG00000185347	16.83	4.073	6.93596e-08		C2orf42	ENSG00000115998	0.566	-0.82	0.000503704
HACD1	ENSG00000165996	16.742	4.065	0.000141556		SIRPB1	ENSG00000101307	0.349	-1.517	0.000506395
DDTL	ENSG00000099974	16.729	4.064	4.65972e-15		OS9	ENSG00000135506	0.563	-0.83	0.000506479
ALKBH7	ENSG00000125652	16.725	4.064	1.43174e-16		MARCH6	ENSG00000145495	0.701	-0.513	0.000508051
FNDC11	ENSG00000125531	16.681	4.06	0.0217875		INIP	ENSG00000148153	0.739	-0.437	0.000508716
AC073508.2	ENSG00000264058	16.679	4.06	1.63812e-06		AC020661.1	ENSG00000251161	0.038	-4.728	0.00051739
AL354836.1	ENSG00000226332	16.621	4.055	1.64519e-16		MRPL45	ENSG00000278845	0.73	-0.455	0.000528654
AC002470.1	ENSG00000272829	16.594	4.053	0.0421848		AL353796.1	ENSG00000259994	0.343	-1.542	0.000530011
PIEZO1	ENSG00000103335	16.522	4.046	2.26654e-14		NARS	ENSG00000134440	0.655	-0.611	0.000530011
VARS	ENSG00000204394	16.507	4.045	1.21916e-24		SDF2	ENSG00000132581	0.703	-0.508	0.000530269
WDR34	ENSG00000119333	16.498	4.044	3.13e-16		MYCBP2	ENSG00000005810	0.73	-0.453	0.000530467
LSM7	ENSG00000130332	16.492	4.044	1.47005e-12		PFKFB2	ENSG00000123836	0.486	-1.04	0.000531747
MID1IP1	ENSG00000165175	16.489	4.043	5.41546e-18		CDH13	ENSG00000140945	0.552	-0.856	0.000534617
EGFL7	ENSG00000172889	16.486	4.043	4.30262e-15		ATF6	ENSG00000118217	0.638	-0.647	0.000535038
RPL39L	ENSG00000163923	16.478	4.043	8.88421e-08		AL391069.1	ENSG00000224645	0.476	-1.07	0.000535265
CBR3	ENSG00000159231	16.462	4.041	4.02024e-08		CSTF1	ENSG00000101138	0.703	-0.509	0.000536236
NEURL2	ENSG00000124257	16.427	4.038	4.97902e-06		TBX15	ENSG00000092607	0.627	-0.672	0.000545048
ADRB2	ENSG00000169252	16.398	4.035	1.82551e-21		CCNT1	ENSG00000129315	0.444	-1.173	0.000546047
C20orf27	ENSG00000101220	16.388	4.035	1.92488e-22		U47924.2	ENSG00000272173	0.676	-0.565	0.000547586
AC233723.1	ENSG00000262165	16.289	4.026	0.00590798		FIGN	ENSG00000182263	0.519	-0.947	0.000547658
AC093525.7	ENSG00000269937	16.279	4.025	0.0379397		ALG11	ENSG00000253710	0.622	-0.686	0.00054882
MPLKIP	ENSG00000168303	16.248	4.022	2.03721e-24		DICER1	ENSG00000100697	0.673	-0.571	0.000550477
RTN3P1	ENSG00000251333	16.208	4.019	0.00458414		GALK2	ENSG00000156958	0.632	-0.663	0.000552528
AC007563.2	ENSG00000236886	16.138	4.012	0.018662		TMEM167A	ENSG00000174695	0.678	-0.561	0.000554281
MCAT	ENSG00000100294	16.098	4.009	6.67577e-07		VRK3	ENSG00000105053	0.702	-0.51	0.00055879
FSCN1P1	ENSG00000261559	16.056	4.005	0.0269781		ZNF347	ENSG00000197937	0.521	-0.94	0.000558978
AC132938.3	ENSG00000265458	16.049	4.004	0.000598732		MMP1	ENSG00000196611	0.373	-1.424	0.00056372
AC244517.5	ENSG00000279047	16.013	4.001	0.00201855		ARRDC3	ENSG00000113369	0.595	-0.748	0.000577968
ROGDI	ENSG00000067836	15.958	3.996	3.26575e-17		ZNF239	ENSG00000196793	0.65	-0.622	0.00057915
HIST2H2AC	ENSG00000184260	15.944	3.995	4.06086e-07		DNAJC16	ENSG00000116138	0.545	-0.875	0.000581523
ZNF524	ENSG00000171443	15.927	3.993	1.19138e-05		LZTFL1	ENSG00000163818	0.703	-0.509	0.000584019
AC069281.2	ENSG00000274272	15.911	3.992	0.0243648		FMR1	ENSG00000102081	0.656	-0.607	0.000585837
FOSL1	ENSG00000175592	15.855	3.987	1.02791e-10		AP002336.1	ENSG00000254484	0.033	-4.937	0.000587006
LRFN4	ENSG00000173621	15.845	3.986	2.04181e-07		CBLL1	ENSG00000105879	0.675	-0.568	0.000596033
HNRNPM	ENSG00000099783	15.841	3.986	4.40178e-11		SLU7	ENSG00000164609	0.669	-0.581	0.000597796
VPS37B	ENSG00000139722	15.834	3.985	8.34952e-11		SCOC	ENSG00000153130	0.682	-0.552	0.000597796
AC027307.1	ENSG00000267092	15.798	3.982	0.000285197		VAMP3	ENSG00000049245	0.658	-0.603	0.000598037
ZNF668	ENSG00000167394	15.766	3.979	1.34563e-14		STAT2	ENSG00000170581	0.554	-0.852	0.000598534
CYB5R3	ENSG00000100243	15.732	3.976	7.70674e-25		NCSTN	ENSG00000162736	0.592	-0.757	0.000602312
FADD	ENSG00000168040	15.663	3.969	9.89471e-05		GABRA3	ENSG00000011677	0.276	-1.858	0.000605095
DPP9-AS1	ENSG00000205790	15.651	3.968	8.04722e-10		ARHGEF10	ENSG00000104728	0.614	-0.705	0.000607565
CYP4F3	ENSG00000186529	15.602	3.964	0.0317847		HMCN1	ENSG00000143341	0.359	-1.478	0.000620439
SDHAF1	ENSG00000205138	15.582	3.962	0.000474641		EIF3L	ENSG00000100129	0.682	-0.552	0.000621774
AC068580.3	ENSG00000235027	15.525	3.957	6.72775e-16		SERINC1	ENSG00000111897	0.656	-0.608	0.000627447
LTBP3	ENSG00000168056	15.491	3.953	6.14407e-06		PMS2	ENSG00000122512	0.538	-0.894	0.00062939
MPG	ENSG00000103152	15.442	3.949	3.76784e-12		PDCL	ENSG00000136940	0.641	-0.642	0.000637338
PLAC9	ENSG00000189129	15.432	3.948	6.53537e-10		ALKBH2	ENSG00000189046	0.681	-0.554	0.00064033
ISCA2	ENSG00000165898	15.398	3.945	2.50172e-17		TTN-AS1	ENSG00000237298	0.574	-0.8	0.000642652
C9orf16	ENSG00000171159	15.368	3.942	1.12039e-11		COX14	ENSG00000178449	0.743	-0.428	0.000646875
NPDC1	ENSG00000107281	15.327	3.938	4.4898e-16		C12orf57	ENSG00000111678	0.704	-0.506	0.00065176
LINC00926	ENSG00000247982	15.297	3.935	0.000891235		STEAP1	ENSG00000164647	0.692	-0.531	0.000652823
MXD3	ENSG00000213347	15.292	3.935	1.39919e-08		PTCD2	ENSG00000049883	0.66	-0.6	0.000653044
FSD1	ENSG00000105255	15.279	3.933	3.8558e-09		RBM41	ENSG00000089682	0.565	-0.824	0.000655774
PIDD1	ENSG00000177595	15.176	3.924	1.1561e-13		RAB11A	ENSG00000103769	0.738	-0.439	0.000657587
ISOC1	ENSG00000066583	15.141	3.92	2.42453e-20		FXYD5	ENSG00000089327	0.689	-0.538	0.000657756
STARD10	ENSG00000214530	15.105	3.917	1.49453e-06		SDCCAG8	ENSG00000054282	0.665	-0.589	0.000658276
ADM5	ENSG00000224420	15.088	3.915	0.0298766		LUM	ENSG00000139329	0.658	-0.605	0.000663064
ADRM1	ENSG00000130706	15.065	3.913	1.52373e-16		AC073254.1	ENSG00000237126	0.535	-0.904	0.000663973
GOT2P3	ENSG00000233719	15.063	3.913	0.00602784		RNF219	ENSG00000152193	0.511	-0.968	0.000665574
Z97986.1	ENSG00000261691	14.996	3.907	0.000169837		AC024075.3	ENSG00000269427	0.404	-1.307	0.000668038
DDIT4	ENSG00000168209	14.995	3.906	3.84458e-10		HMGN5	ENSG00000198157	0.656	-0.609	0.000669925
PODN	ENSG00000174348	14.985	3.905	0.000280249		SYTL5	ENSG00000147041	0.03	-5.06	0.000686383
AL691447.3	ENSG00000282886	14.961	3.903	0.0166468		KIAA1191	ENSG00000122203	0.585	-0.774	0.000686438
C1QBP	ENSG00000108561	14.916	3.899	0.00028873		NR5A2	ENSG00000116833	0.425	-1.233	0.000687296
FTH1P11	ENSG00000237264	14.908	3.898	1.40502e-05		JMJD1C	ENSG00000171988	0.636	-0.654	0.000690034
ABHD11	ENSG00000106077	14.856	3.893	6.50043e-14		HEXA	ENSG00000213614	0.658	-0.604	0.000690034
ARID5A	ENSG00000196843	14.808	3.888	2.066e-10		LITAF	ENSG00000189067	0.644	-0.635	0.000695177
ZFPL1	ENSG00000162300	14.784	3.886	6.38667e-24		ULK4	ENSG00000168038	0.566	-0.821	0.00069647
EML3	ENSG00000149499	14.769	3.885	1.62686e-06		IFITM1	ENSG00000185885	0.613	-0.706	0.00069647
AC010198.1	ENSG00000246331	14.769	3.884	8.31741e-06		AC135178.3	ENSG00000265749	0.275	-1.86	0.000698433
NDUFS3	ENSG00000213619	14.766	3.884	4.96705e-25		XIST	ENSG00000229807	0.549	-0.866	0.000698433
FTH1P8	ENSG00000219507	14.677	3.876	6.62695e-07		EMC1	ENSG00000127463	0.522	-0.938	0.000700126
FAM216A	ENSG00000204856	14.674	3.875	1.5969e-21		STXBP3	ENSG00000116266	0.661	-0.598	0.000704324
THAP8	ENSG00000161277	14.663	3.874	3.0073e-09		CFDP1	ENSG00000153774	0.685	-0.547	0.000707361
AC007292.1	ENSG00000267980	14.659	3.874	1.61061e-08		ADCYAP1R1	ENSG00000078549	0.022	-5.528	0.00071634
SLC22A18	ENSG00000110628	14.632	3.871	1.8133e-06		ERGIC3	ENSG00000125991	0.693	-0.528	0.000718538
SLC3A2	ENSG00000168003	14.602	3.868	5.4817e-16		RPAP2	ENSG00000122484	0.655	-0.609	0.000724628
ADAP1	ENSG00000105963	14.587	3.867	0.000350353		BLOC1S6	ENSG00000104164	0.711	-0.493	0.00073056
AC092614.1	ENSG00000227542	14.581	3.866	2.66436e-08		PDGFRA	ENSG00000134853	0.559	-0.838	0.000731471
RPS19BP1	ENSG00000187051	14.577	3.866	9.08815e-11		ZNF16	ENSG00000170631	0.573	-0.802	0.000735659
GRHL1	ENSG00000134317	14.568	3.865	0.00991299		PRDX1	ENSG00000117450	0.794	-0.332	0.000737858
TMPO-AS1	ENSG00000257167	14.525	3.86	4.05981e-08		MCTP1	ENSG00000175471	0.592	-0.757	0.000744813
SH3TC1	ENSG00000125089	14.501	3.858	1.06671e-15		AASDH	ENSG00000157426	0.582	-0.78	0.000757005
AP000866.5	ENSG00000255045	14.496	3.858	0.0164873		SCPEP1	ENSG00000121064	0.649	-0.623	0.000758256
PRELID1P1	ENSG00000217325	14.495	3.857	0.00105594		LINC02453	ENSG00000245017	0.188	-2.409	0.000758288
FCRLB	ENSG00000162746	14.492	3.857	3.23985e-10		CCNH	ENSG00000134480	0.707	-0.501	0.000765713
FTH1P20	ENSG00000226564	14.477	3.856	4.76304e-07		S100A2	ENSG00000196754	0.675	-0.568	0.000767661
LRRN4CL	ENSG00000177363	14.446	3.853	0.00441334			ENSG00000133808	0.42	-1.252	0.000769321
DNAJC30	ENSG00000176410	14.433	3.851	4.0658e-07		LINC01426	ENSG00000234380	0.484	-1.047	0.000769683
SMTN	ENSG00000183963	14.351	3.843	3.09563e-12		METTL6	ENSG00000206562	0.635	-0.655	0.000770458
LTB4R	ENSG00000213903	14.351	3.843	0.00404461		MBD5	ENSG00000204406	0.539	-0.893	0.000775936
ATG2A	ENSG00000110046	14.341	3.842	1.12055e-16		SCAND2P	ENSG00000176700	0.65	-0.622	0.000780228
LIN7B	ENSG00000104863	14.331	3.841	3.48988e-12		TMEM186	ENSG00000184857	0.615	-0.702	0.000781322
AC139143.1	ENSG00000230080	14.328	3.841	0.00825825		CASP12	ENSG00000204403	0.389	-1.362	0.000783196
LRFN3	ENSG00000126243	14.281	3.836	0.000641514		CPS1	ENSG00000021826	0.476	-1.072	0.000783823
PYURF	ENSG00000145337	14.261	3.834	8.41463e-05		DYNC1LI2	ENSG00000135720	0.634	-0.657	0.00078414
WWTR1-AS1	ENSG00000241313	14.234	3.831	0.00349727		TIMM21	ENSG00000075336	0.745	-0.425	0.00078436
CAMKMT	ENSG00000143919	14.225	3.83	2.11056e-09		WTAPP1	ENSG00000255282	0.364	-1.457	0.000786748
ABCD1	ENSG00000101986	14.22	3.83	2.92257e-09		EZH1	ENSG00000108799	0.497	-1.007	0.000796265
RAB11B	ENSG00000185236	14.207	3.829	8.36914e-13		AL031577.1	ENSG00000196114	0.297	-1.752	0.000812851
CALHM6	ENSG00000188820	14.198	3.828	0.0239683		AP1S1	ENSG00000106367	0.674	-0.569	0.000815437
SNRPA	ENSG00000077312	14.195	3.827	3.37072e-32		OSCP1	ENSG00000116885	0.68	-0.557	0.000815437
ATP6V1B1	ENSG00000116039	14.167	3.824	0.0193542		RAB3GAP2	ENSG00000118873	0.608	-0.718	0.000816999
MRPL34	ENSG00000130312	14.164	3.824	5.24759e-14		COPS2	ENSG00000166200	0.681	-0.553	0.000819291
RASD1	ENSG00000108551	14.076	3.815	0.00557004		SLC39A10	ENSG00000196950	0.506	-0.984	0.000831032
RGS13	ENSG00000127074	14.068	3.814	0.0431388		ZNF223	ENSG00000178386	0.369	-1.439	0.00083121
L1CAM	ENSG00000198910	14.058	3.813	4.47556e-05		TBC1D5	ENSG00000131374	0.492	-1.022	0.00083121
BTG3-AS1	ENSG00000280594	14.046	3.812	1.12522e-07		USP8	ENSG00000138592	0.633	-0.659	0.00083121
AL135925.1	ENSG00000272447	14.03	3.81	0.000304613		PPARGC1A	ENSG00000109819	0.268	-1.901	0.000835264
IDH2	ENSG00000182054	14.029	3.81	3.07622e-08		NAMPTP1	ENSG00000229644	0.568	-0.815	0.000840315
JTB	ENSG00000143543	14.024	3.81	1.97588e-09		ACOX1	ENSG00000161533	0.63	-0.666	0.000843704
LINC00863	ENSG00000224914	14.015	3.809	9.50203e-05		TMEM167B	ENSG00000215717	0.628	-0.672	0.000847262
ZFYVE21	ENSG00000100711	14.007	3.808	1.513e-18		ZNF277	ENSG00000198839	0.68	-0.557	0.000848615
ZNF469	ENSG00000225614	13.993	3.807	6.99141e-21		IL1R2	ENSG00000115590	0.41	-1.285	0.00084978
TMEM70	ENSG00000175606	13.908	3.798	1.50479e-10		ZNF227	ENSG00000131115	0.512	-0.967	0.00086254
GNB1L	ENSG00000185838	13.896	3.797	1.63769e-10		SPTLC1	ENSG00000090054	0.675	-0.567	0.000864623
AC084125.2	ENSG00000255182	13.893	3.796	0.000333065		FANCL	ENSG00000115392	0.698	-0.519	0.000871671
AGAP2-AS1	ENSG00000255737	13.881	3.795	7.29289e-17		CIART	ENSG00000159208	0.542	-0.885	0.000872869
AC009955.4	ENSG00000269068	13.873	3.794	0.024652		KCNQ1OT1	ENSG00000269821	0.419	-1.255	0.000877207
NMB	ENSG00000197696	13.828	3.789	4.74716e-05		PLSCR4	ENSG00000114698	0.678	-0.561	0.000885463
AC027290.1	ENSG00000256152	13.779	3.784	1.04287e-10		CCDC186	ENSG00000165813	0.66	-0.599	0.00090224
AP001062.1	ENSG00000184441	13.778	3.784	1.64587e-08		HSPA8	ENSG00000109971	0.668	-0.582	0.00090224
TMEM262	ENSG00000187066	13.723	3.779	5.49446e-28		CCDC125	ENSG00000183323	0.41	-1.286	0.00090907
NUDT16L1	ENSG00000168101	13.708	3.777	9.06048e-08		ZNF93	ENSG00000184635	0.578	-0.79	0.000909279
ANKS3	ENSG00000168096	13.704	3.777	1.38645e-10		NMNAT2	ENSG00000157064	0.519	-0.947	0.000910834
AL049796.1	ENSG00000260464	13.703	3.776	0.0146659		SRBD1	ENSG00000068784	0.611	-0.711	0.000912269
GLTPD2	ENSG00000182327	13.701	3.776	0.037997		CLIC2	ENSG00000155962	0.538	-0.893	0.000917078
TMEFF2	ENSG00000144339	13.673	3.773	1.11175e-19		BBIP1	ENSG00000214413	0.725	-0.464	0.0009257
TEDC2	ENSG00000162062	13.608	3.766	2.99061e-14		SLF1	ENSG00000133302	0.626	-0.676	0.000926269
IMP3	ENSG00000177971	13.606	3.766	3.83007e-08		COL4A5	ENSG00000188153	0.389	-1.361	0.000942863
SLC45A1	ENSG00000162426	13.6	3.766	4.44982e-15		RDH11	ENSG00000072042	0.665	-0.589	0.000946448
PCDHGB1	ENSG00000254221	13.587	3.764	0.000571332		COA1	ENSG00000106603	0.727	-0.46	0.000951058
BAIAP2	ENSG00000175866	13.584	3.764	6.40034e-12		LTBP1	ENSG00000049323	0.507	-0.98	0.000956366
AC018553.1	ENSG00000277559	13.556	3.761	2.6204e-05		GLOD4	ENSG00000167699	0.744	-0.427	0.000960531
BCAR1	ENSG00000050820	13.539	3.759	5.16232e-14		B3GNT5	ENSG00000176597	0.54	-0.889	0.000962499
EPHB6	ENSG00000106123	13.531	3.758	8.87557e-05		TPK1	ENSG00000196511	0.629	-0.669	0.000976695
AL590369.1	ENSG00000234789	13.526	3.758	0.00411219		SFT2D2	ENSG00000213064	0.575	-0.797	0.000978207
ALDH3A1	ENSG00000108602	13.525	3.758	0.00258075		RWDD2B	ENSG00000156253	0.681	-0.555	0.000978207
RAVER1	ENSG00000161847	13.524	3.757	0.000111598		LDB2	ENSG00000169744	0.607	-0.719	0.000984562
MPV17L2	ENSG00000254858	13.521	3.757	2.14282e-09		SLC14A1	ENSG00000141469	0.557	-0.845	0.000984754
IGFBP7-AS1	ENSG00000245067	13.471	3.752	6.78487e-07		BBS4	ENSG00000140463	0.64	-0.643	0.000988244
HOTAIR	ENSG00000228630	13.471	3.752	0.00669655		AC097534.1	ENSG00000248774	0.488	-1.035	0.000992986
NDEL1	ENSG00000166579	13.439	3.748	4.55487e-20		BTD	ENSG00000169814	0.646	-0.63	0.000993299
TMEM187	ENSG00000177854	13.369	3.741	1.23855e-26		SCAPER	ENSG00000140386	0.533	-0.909	0.00100724
PAXX	ENSG00000148362	13.331	3.737	8.96933e-19		CALCOCO2	ENSG00000136436	0.632	-0.663	0.00101091
TOR1A	ENSG00000136827	13.315	3.735	1.22352e-23		HSP90AB2P	ENSG00000205940	0.511	-0.968	0.00103068
CHKB-AS1	ENSG00000205559	13.275	3.731	0.00173195		ZNF548	ENSG00000188785	0.539	-0.891	0.00103161
FAAP20	ENSG00000162585	13.236	3.726	2.30205e-11		UPF2	ENSG00000151461	0.623	-0.682	0.00103361
ATP23	ENSG00000166896	13.233	3.726	2.5421e-16		NUBP1	ENSG00000103274	0.754	-0.407	0.00103792
MVD	ENSG00000167508	13.225	3.725	7.2656e-15		CTSK	ENSG00000143387	0.687	-0.542	0.00104098
NAXE	ENSG00000163382	13.219	3.725	5.65828e-19		PCSK1	ENSG00000175426	0.065	-3.944	0.00104303
LHPP	ENSG00000107902	13.18	3.72	3.22887e-12		ZNF570	ENSG00000171827	0.499	-1.002	0.00104946
AC090877.2	ENSG00000259721	13.178	3.72	8.25715e-08		TIMM10B	ENSG00000132286	0.686	-0.545	0.00105008
AC004816.2	ENSG00000275630	13.167	3.719	1.63848e-06		PRPF18	ENSG00000165630	0.725	-0.465	0.00105594
AC027682.5	ENSG00000261396	13.16	3.718	7.69896e-10		VCAN	ENSG00000038427	0.591	-0.759	0.00106205
RNH1	ENSG00000023191	13.124	3.714	1.07859e-16		ANO10	ENSG00000160746	0.686	-0.544	0.00106508
ZNF707	ENSG00000181135	13.098	3.711	1.88324e-08		PTPN22	ENSG00000134242	0.336	-1.574	0.00107447
NDUFS7	ENSG00000115286	13.097	3.711	7.47619e-11		AL035413.1	ENSG00000230424	0.504	-0.989	0.00107447
OIP5	ENSG00000104147	13.083	3.71	1.61139e-19		PPIB	ENSG00000166794	0.731	-0.452	0.00107861
GNPTG	ENSG00000090581	13.076	3.709	1.12086e-08		IL1RN	ENSG00000136689	0.274	-1.87	0.00107916
TUSC2	ENSG00000114383	13.072	3.708	7.94094e-07		MOSPD2	ENSG00000130150	0.667	-0.583	0.00107916
PLEKHH1	ENSG00000054690	13.059	3.707	1.24606e-07		MLLT11	ENSG00000213190	0.63	-0.667	0.00107918
AKIRIN2	ENSG00000135334	13.044	3.705	0.000301218		PRPF4B	ENSG00000112739	0.65	-0.622	0.00108117
AC004923.4	ENSG00000255306	13.044	3.705	0.0453564		STRADA	ENSG00000266173	0.578	-0.79	0.00108713
AC109460.1	ENSG00000260367	13.029	3.704	4.2369e-08		MRPL49	ENSG00000149792	0.667	-0.584	0.00108719
PANK4	ENSG00000157881	13.021	3.703	6.48941e-13		KRIT1	ENSG00000001631	0.671	-0.575	0.00108719
ARHGDIA	ENSG00000141522	13.018	3.702	4.78456e-14		ABCA8	ENSG00000141338	0.363	-1.463	0.00109196
DNAJB11	ENSG00000090520	13.011	3.702	6.09212e-19		RAB7B	ENSG00000276600	0.407	-1.298	0.00109836
SSBP4	ENSG00000130511	12.996	3.7	1.15461e-07		RIF1	ENSG00000080345	0.708	-0.499	0.00110059
AC008622.2	ENSG00000275719	12.99	3.699	0.00156866		ZNF461	ENSG00000197808	0.487	-1.039	0.0011034
AP002498.1	ENSG00000254988	12.971	3.697	3.86265e-05		LETM2	ENSG00000165046	0.683	-0.55	0.00110762
CTU2	ENSG00000174177	12.961	3.696	3.77544e-13		NFYB	ENSG00000120837	0.695	-0.526	0.00110762
ASIP	ENSG00000101440	12.951	3.695	0.0375485		GBA	ENSG00000177628	0.609	-0.716	0.00110875
D2HGDH	ENSG00000180902	12.913	3.691	5.00066e-05		TMPPE	ENSG00000188167	0.336	-1.572	0.00111691
ZGPAT	ENSG00000197114	12.9	3.689	9.00067e-12		SHPRH	ENSG00000146414	0.579	-0.789	0.00113631
AP006621.3	ENSG00000255284	12.88	3.687	1.01927e-07		USP53	ENSG00000145390	0.572	-0.807	0.00114261
DTYMK	ENSG00000168393	12.878	3.687	2.23659e-32		C16orf45	ENSG00000166780	0.662	-0.595	0.00114464
DGCR6L	ENSG00000128185	12.864	3.685	3.2192e-17		ORMDL3	ENSG00000172057	0.577	-0.793	0.00114559
AC135050.1	ENSG00000232748	12.852	3.684	4.08491e-13		CCDC73	ENSG00000186714	0.713	-0.488	0.00114571
NINJ1	ENSG00000131669	12.836	3.682	2.55145e-10		FKBP14	ENSG00000106080	0.635	-0.655	0.00114979
ADAM15	ENSG00000143537	12.833	3.682	4.65008e-11		NSMCE2	ENSG00000156831	0.773	-0.372	0.00115276
BCAM	ENSG00000187244	12.819	3.68	4.92352e-06		ACADM	ENSG00000117054	0.666	-0.586	0.00115738
ATG4B	ENSG00000168397	12.811	3.679	1.66164e-42		ZNF608	ENSG00000168916	0.472	-1.083	0.00116237
RSG1	ENSG00000132881	12.792	3.677	5.92062e-08		AC008264.2	ENSG00000273489	0.591	-0.758	0.00116237
AC005329.3	ENSG00000280486	12.784	3.676	2.95219e-13		VPS13C	ENSG00000129003	0.58	-0.785	0.0011714
FAM174A	ENSG00000174132	12.771	3.675	8.23851e-15		RNF121	ENSG00000137522	0.537	-0.896	0.00117159
CLTA	ENSG00000122705	12.709	3.668	4.26114e-07		NUDT9	ENSG00000170502	0.664	-0.592	0.00117159
CXXC5-AS1	ENSG00000250635	12.708	3.668	0.00071977		FPR1	ENSG00000171051	0.486	-1.042	0.00117738
PEX10	ENSG00000157911	12.678	3.664	0.000220911		TRPS1	ENSG00000104447	0.579	-0.788	0.00117929
PRR7	ENSG00000131188	12.648	3.661	0.000587244		AMD1	ENSG00000123505	0.706	-0.501	0.0011799
MHENCR	ENSG00000232442	12.641	3.66	5.0585e-06		ERAP2	ENSG00000164308	0.524	-0.932	0.00118047
NFKBIA	ENSG00000100906	12.635	3.659	4.55015e-07		MOB4	ENSG00000115540	0.693	-0.529	0.00119291
FBXL8	ENSG00000135722	12.622	3.658	4.35068e-05		BRIP1	ENSG00000136492	0.542	-0.885	0.00119308
NSMCE4A	ENSG00000107672	12.59	3.654	1.38948e-06		PGK1	ENSG00000102144	0.681	-0.555	0.0011941
SIRT6	ENSG00000077463	12.58	3.653	2.17424e-26		STK16	ENSG00000115661	0.65	-0.621	0.00119977
SEMA3B	ENSG00000012171	12.579	3.653	3.17458e-05		DIEXF	ENSG00000117597	0.66	-0.599	0.00120087
RAB40C	ENSG00000197562	12.573	3.652	2.26684e-20		NBR1	ENSG00000188554	0.522	-0.939	0.00120137
GPX1P1	ENSG00000197582	12.564	3.651	5.46241e-10		ZCCHC6	ENSG00000083223	0.503	-0.99	0.00120432
UROS	ENSG00000188690	12.557	3.65	1.05782e-08		L34079.2	ENSG00000269177	0.496	-1.011	0.00120642
MIR4530	ENSG00000266559	12.555	3.65	0.0175248		TCEAL9	ENSG00000185222	0.73	-0.454	0.00120642
TIMP4	ENSG00000157150	12.554	3.65	5.2747e-09		ATRNL1	ENSG00000107518	0.144	-2.799	0.00121049
SCRIB	ENSG00000180900	12.539	3.648	2.79945e-08		SMIM7	ENSG00000214046	0.74	-0.434	0.00121426
DCUN1D5	ENSG00000137692	12.521	3.646	6.55389e-22		PPFIBP2	ENSG00000166387	0.497	-1.009	0.00122304
RHEB	ENSG00000106615	12.519	3.646	2.92257e-09		INSR	ENSG00000171105	0.603	-0.73	0.00122385
DECR2	ENSG00000242612	12.504	3.644	1.14967e-22		ABI1	ENSG00000136754	0.63	-0.667	0.00122469
FBXW9	ENSG00000132004	12.488	3.642	8.685e-12		PUS10	ENSG00000162927	0.573	-0.804	0.00122686
CMTM1	ENSG00000089505	12.488	3.643	1.9946e-10		LRRC40	ENSG00000066557	0.644	-0.635	0.00122945
MRPL37	ENSG00000116221	12.487	3.642	7.46665e-39		SNW1	ENSG00000100603	0.67	-0.577	0.00123106
UQCRC1	ENSG00000010256	12.483	3.642	8.61125e-31		FAM13A	ENSG00000138640	0.545	-0.875	0.00124624
AP001469.1	ENSG00000223901	12.453	3.638	7.8473e-09		NUDT5	ENSG00000165609	0.721	-0.471	0.00125891
BANP	ENSG00000172530	12.443	3.637	5.55027e-16		GPATCH2L	ENSG00000089916	0.623	-0.684	0.00126101
RANBP3	ENSG00000031823	12.426	3.635	4.25443e-26		AC087623.4	ENSG00000272159	0.61	-0.713	0.00126129
FUCA2	ENSG00000001036	12.38	3.63	1.36043e-10		AL512656.1	ENSG00000233144	0.678	-0.56	0.00126258
RRS1	ENSG00000179041	12.352	3.627	2.66873e-13		TRUB2	ENSG00000167112	0.719	-0.476	0.00126375
AP006623.1	ENSG00000250397	12.333	3.625	0.0367821		DYNLT1	ENSG00000146425	0.753	-0.409	0.00127061
AL359764.1	ENSG00000225554	12.309	3.622	2.03576e-09		NUP43	ENSG00000120253	0.692	-0.532	0.00127239
BOP1	ENSG00000261236	12.301	3.621	7.93946e-12		VSNL1	ENSG00000163032	0.46	-1.122	0.00127496
KEAP1	ENSG00000079999	12.27	3.617	8.99332e-22		TAF9B	ENSG00000187325	0.619	-0.691	0.00129082
FLOT1	ENSG00000137312	12.265	3.616	3.45407e-20		AL157871.4	ENSG00000258666	0.611	-0.71	0.00130626
ZNF581	ENSG00000171425	12.251	3.615	4.10161e-18		TOX4	ENSG00000092203	0.697	-0.521	0.00130737
GNB2	ENSG00000172354	12.245	3.614	5.77643e-13		MMP3	ENSG00000149968	0.047	-4.41	0.00131059
LINC01311	ENSG00000260924	12.24	3.614	0.00954041		NAGK	ENSG00000124357	0.681	-0.554	0.00131069
SURF2	ENSG00000148291	12.227	3.612	6.52353e-16		MT-CYB	ENSG00000198727	0.564	-0.827	0.00131254
EIF4A3	ENSG00000141543	12.218	3.611	0.000399437		LUZP2	ENSG00000187398	0.266	-1.911	0.00132978
PFN1P1	ENSG00000233328	12.217	3.611	3.30905e-06		SELENOW	ENSG00000178980	0.738	-0.439	0.00133075
SF3A2	ENSG00000104897	12.199	3.609	6.22198e-09		RFX5	ENSG00000143390	0.532	-0.911	0.00133794
RTL8B	ENSG00000212747	12.176	3.606	8.30261e-31		RFC1	ENSG00000035928	0.603	-0.731	0.00134122
MICALL2	ENSG00000164877	12.138	3.602	2.3862e-07		GPATCH11	ENSG00000152133	0.568	-0.815	0.00135097
MTA1	ENSG00000182979	12.136	3.601	2.32685e-05		SYT11	ENSG00000132718	0.501	-0.996	0.00135134
CST3	ENSG00000101439	12.098	3.597	3.94577e-08		CNIH1	ENSG00000100528	0.742	-0.43	0.00135134
CSK	ENSG00000103653	12.097	3.597	7.1205e-30		ZNHIT6	ENSG00000117174	0.586	-0.772	0.00135151
ABHD17A	ENSG00000129968	12.096	3.596	0.0432082		LINC00968	ENSG00000246430	0.645	-0.633	0.00135747
LGMN	ENSG00000100600	12.064	3.593	1.36441e-38		ZNF69	ENSG00000198429	0.493	-1.02	0.00135944
LINC02361	ENSG00000256576	12.045	3.59	2.30289e-05		PRDX6	ENSG00000117592	0.717	-0.48	0.00136731
MCRIP2	ENSG00000172366	12.036	3.589	2.29349e-08		SDHC	ENSG00000143252	0.755	-0.406	0.00136925
NUDT8	ENSG00000167799	12.004	3.585	0.00132834		AHCTF1	ENSG00000153207	0.716	-0.483	0.00136982
ZNF688	ENSG00000229809	12.003	3.585	9.9524e-10		EIF4B	ENSG00000063046	0.674	-0.568	0.00138083
AC068473.5	ENSG00000274828	11.999	3.585	0.00211318		SERPINA9	ENSG00000170054	0.306	-1.709	0.0013833
AL138724.1	ENSG00000272269	11.984	3.583	0.000213244		AC015971.1	ENSG00000228363	0.669	-0.581	0.00138385
AC024909.2	ENSG00000274021	11.973	3.582	3.23234e-23		POLR2B	ENSG00000047315	0.653	-0.614	0.00138628
HOXD3	ENSG00000128652	11.97	3.581	0.0164921		ADGRA3	ENSG00000152990	0.548	-0.867	0.0013878
AC092053.2	ENSG00000283849	11.969	3.581	0.0249439		STON1	ENSG00000243244	0.569	-0.814	0.00139013
TNFRSF1A	ENSG00000067182	11.94	3.578	0.000302406		GDAP2	ENSG00000196505	0.651	-0.62	0.00139455
RBCK1	ENSG00000125826	11.929	3.576	2.7724e-16		SNX22	ENSG00000157734	0.711	-0.492	0.00142743
GLIS1	ENSG00000174332	11.918	3.575	6.04327e-08		SNX12	ENSG00000147164	0.552	-0.857	0.00143513
ALG1L15P	ENSG00000242017	11.904	3.573	0.0383732		LDAH	ENSG00000118961	0.636	-0.654	0.00143844
SLC22A17	ENSG00000092096	11.898	3.573	0.000301778		FZD6	ENSG00000164930	0.683	-0.549	0.00144175
AC027601.4	ENSG00000276101	11.873	3.57	0.0030053		SLC31A1	ENSG00000136868	0.653	-0.614	0.00144186
ST6GALNAC5	ENSG00000117069	11.868	3.569	7.6868e-05		ZDHHC13	ENSG00000177054	0.697	-0.521	0.00144375
SELENOM	ENSG00000198832	11.862	3.568	1.38325e-08		BCAP31	ENSG00000185825	0.706	-0.501	0.00145021
AC005329.1	ENSG00000248015	11.853	3.567	8.23835e-11		KDM4D	ENSG00000186280	0.443	-1.174	0.00145046
AC114763.1	ENSG00000228043	11.781	3.558	1.95325e-05		CD2AP	ENSG00000198087	0.558	-0.841	0.00145046
SLC52A2	ENSG00000185803	11.768	3.557	5.62018e-17		QSER1	ENSG00000060749	0.657	-0.605	0.00145093
ATP5F1D	ENSG00000099624	11.768	3.557	9.48033e-08		AC105429.1	ENSG00000276337	0.01	-6.615	0.00145174
DPP7	ENSG00000176978	11.755	3.555	3.08378e-08		CSNK2B	ENSG00000204435	0.749	-0.416	0.00145579
AL359878.1	ENSG00000205740	11.697	3.548	0.0210779		PGPEP1	ENSG00000130517	0.611	-0.71	0.00145866
PRKCZ	ENSG00000067606	11.696	3.548	0.00302791		ZNF638	ENSG00000075292	0.56	-0.837	0.00147242
AL121832.2	ENSG00000273619	11.693	3.548	0.00237322		PRDM2	ENSG00000116731	0.503	-0.991	0.00148279
FER1L4	ENSG00000088340	11.63	3.54	0.0341316		GDNF-AS1	ENSG00000248587	0.412	-1.278	0.00150208
EME2	ENSG00000197774	11.629	3.54	4.32095e-44		VPS35	ENSG00000069329	0.664	-0.591	0.0015092
PTGER2	ENSG00000125384	11.58	3.534	2.67825e-10		NMD3	ENSG00000169251	0.684	-0.548	0.00151502
CDC42EP1	ENSG00000128283	11.518	3.526	1.78343e-09		SYNJ2BP	ENSG00000213463	0.715	-0.484	0.00152188
AC067852.2	ENSG00000266962	11.517	3.526	4.50889e-14		SLC35A5	ENSG00000138459	0.696	-0.524	0.0015252
AC004707.1	ENSG00000253102	11.516	3.526	2.93295e-24		HRH1	ENSG00000196639	0.545	-0.874	0.00153602
MIER2	ENSG00000105556	11.515	3.525	3.87389e-05		GLRXP3	ENSG00000118990	0.441	-1.18	0.00154184
TSEN15	ENSG00000198860	11.49	3.522	1.32746e-10		MTMR4	ENSG00000108389	0.605	-0.726	0.0015436
PTPRS	ENSG00000105426	11.483	3.521	4.26268e-07		YPEL1	ENSG00000100027	0.523	-0.936	0.00155381
LAMA5	ENSG00000130702	11.476	3.521	9.06952e-19		STAM	ENSG00000136738	0.657	-0.607	0.00156034
PTGIR	ENSG00000160013	11.472	3.52	0.00222367		INTS7	ENSG00000143493	0.57	-0.811	0.00156275
AC138028.4	ENSG00000260121	11.465	3.519	2.15736e-09		FBXO3	ENSG00000110429	0.669	-0.581	0.00156339
TMEM204	ENSG00000131634	11.437	3.516	7.32837e-10		IST1	ENSG00000182149	0.687	-0.542	0.00156473
CENPH	ENSG00000153044	11.427	3.514	2.51267e-07		MAGED2	ENSG00000102316	0.543	-0.881	0.00156481
CRTC1	ENSG00000105662	11.427	3.514	2.38826e-07		ZNF284	ENSG00000186026	0.47	-1.09	0.00157447
SLC7A5P1	ENSG00000260727	11.426	3.514	0.0491396		BLID	ENSG00000259571	0.298	-1.747	0.00158153
AKAP2	ENSG00000241978	11.4	3.511	7.77768e-05		PHF5A	ENSG00000100410	0.768	-0.381	0.00158153
C11orf87	ENSG00000185742	11.4	3.511	0.000793366		NCR3LG1	ENSG00000188211	0.474	-1.076	0.00158232
BNIP3	ENSG00000176171	11.387	3.509	4.0288e-23		SNX27	ENSG00000143376	0.648	-0.626	0.0015846
ARPC1B	ENSG00000130429	11.35	3.505	9.66135e-18		SEC22A	ENSG00000121542	0.696	-0.523	0.00158657
METRNL	ENSG00000176845	11.327	3.502	1.55763e-12		LDHB	ENSG00000111716	0.73	-0.453	0.00158724
PQLC3	ENSG00000162976	11.319	3.501	1.24992e-06		MORC3	ENSG00000159256	0.651	-0.62	0.0015877
RABAC1	ENSG00000105404	11.318	3.5	1.09751e-08		DOCK2	ENSG00000134516	0.458	-1.126	0.00159103
MAPK7	ENSG00000166484	11.295	3.498	1.69147e-13		FAM120C	ENSG00000184083	0.61	-0.713	0.00159461
AC005329.2	ENSG00000267755	11.294	3.498	2.92729e-21		ARNT	ENSG00000143437	0.58	-0.787	0.0015984
SUMO3	ENSG00000184900	11.293	3.497	9.32393e-12		ARPC3	ENSG00000111229	0.769	-0.378	0.00161393
AC027601.1	ENSG00000260005	11.28	3.496	3.91928e-10		COG5	ENSG00000164597	0.631	-0.664	0.00161803
ZNF580	ENSG00000213015	11.265	3.494	3.3143e-05		AGO4	ENSG00000134698	0.507	-0.979	0.00162326
HSPB1	ENSG00000106211	11.248	3.492	0.00021544		PECAM1	ENSG00000261371	0.433	-1.209	0.00163857
RAI1	ENSG00000108557	11.244	3.491	3.37014e-08		ARF4	ENSG00000168374	0.719	-0.477	0.0016387
AC005906.2	ENSG00000256654	11.204	3.486	0.0394113		SERPINF1	ENSG00000132386	0.474	-1.076	0.00163895
UBALD1	ENSG00000153443	11.19	3.484	3.87383e-06		UQCRC2	ENSG00000140740	0.703	-0.509	0.00163962
AC011511.2	ENSG00000266978	11.181	3.483	1.09297e-13		COPS5	ENSG00000121022	0.719	-0.476	0.00164009
CC2D1A	ENSG00000132024	11.167	3.481	3.73108e-11		MTO1	ENSG00000135297	0.623	-0.682	0.00164077
ATP6AP1	ENSG00000071553	11.162	3.481	5.38094e-07		AC109587.1	ENSG00000244513	0.667	-0.585	0.00164427
LMF2	ENSG00000100258	11.157	3.48	1.19391e-09		WNT5A	ENSG00000114251	0.546	-0.874	0.00164558
Z69733.1	ENSG00000234405	11.146	3.478	9.48589e-05		MED1	ENSG00000125686	0.451	-1.147	0.00164982
P4HB	ENSG00000185624	11.11	3.474	5.58133e-11		IL7	ENSG00000104432	0.665	-0.588	0.00165415
NELFB	ENSG00000188986	11.096	3.472	4.25755e-11		PINX1	ENSG00000254093	0.64	-0.645	0.00165829
ANGPTL4	ENSG00000167772	11.072	3.469	3.12256e-08		GTF3C3	ENSG00000119041	0.626	-0.677	0.00165922
GPX1	ENSG00000233276	11.07	3.469	8.40191e-20		AP002990.1	ENSG00000255508	0.666	-0.587	0.00166418
B4GALNT4	ENSG00000182272	11.055	3.467	0.0214452		MT-ND5	ENSG00000198786	0.544	-0.879	0.00166592
ARHGEF39	ENSG00000137135	11.053	3.466	6.12652e-14		HDAC1	ENSG00000116478	0.68	-0.556	0.00167099
CDCA4	ENSG00000170779	11.05	3.466	6.50355e-21		DLEU2L	ENSG00000116652	0.348	-1.523	0.00167796
NR1H2	ENSG00000131408	11.046	3.465	1.97383e-11		ODR4	ENSG00000157181	0.73	-0.454	0.00168768
POFUT2	ENSG00000186866	11.043	3.465	1.6493e-05		TGFB2	ENSG00000092969	0.59	-0.762	0.00168831
PRAF2	ENSG00000243279	11.021	3.462	3.04762e-06		AAGAB	ENSG00000103591	0.645	-0.633	0.00168831
SHISA3	ENSG00000178343	10.984	3.457	3.75833e-05		CDH18	ENSG00000145526	0.494	-1.016	0.00168852
PRMT6	ENSG00000198890	10.971	3.456	4.90399e-28		DPH3	ENSG00000154813	0.678	-0.561	0.00168915
CMAS	ENSG00000111726	10.943	3.452	7.26354e-13		SETD4	ENSG00000185917	0.643	-0.637	0.00168988
AC100810.1	ENSG00000253982	10.943	3.452	9.05325e-07		GLIPR2	ENSG00000122694	0.73	-0.453	0.00170962
AL732292.2	ENSG00000273416	10.942	3.452	0.0123929		PRTFDC1	ENSG00000099256	0.637	-0.651	0.00172708
ADPRHL2	ENSG00000116863	10.921	3.449	1.43552e-08		TEK	ENSG00000120156	0.436	-1.196	0.00172711
REEP4	ENSG00000168476	10.911	3.448	2.02075e-06		ADGRF4	ENSG00000153294	0.566	-0.822	0.00172815
AL139339.1	ENSG00000234699	10.909	3.447	4.5653e-06		MT1XP1	ENSG00000233929	0.481	-1.055	0.0017314
DBNL	ENSG00000136279	10.886	3.444	4.18257e-37		TMEM184C	ENSG00000164168	0.641	-0.641	0.00173496
CAPN1	ENSG00000014216	10.828	3.437	2.69459e-16		NNMT	ENSG00000166741	0.666	-0.586	0.00174135
AC132872.3	ENSG00000275888	10.827	3.437	7.05043e-19		ACOX2	ENSG00000168306	0.605	-0.726	0.00174354
ANO1-AS1	ENSG00000254902	10.823	3.436	5.62464e-16		CALCOCO1	ENSG00000012822	0.559	-0.839	0.00174811
LGR5	ENSG00000139292	10.807	3.434	0.00171189		SMC2	ENSG00000136824	0.679	-0.559	0.00174899
SYNGR2	ENSG00000108639	10.804	3.434	8.67852e-09		ZNF112	ENSG00000062370	0.461	-1.116	0.00174951
TSPAN4	ENSG00000214063	10.784	3.431	2.51711e-07		FAM69A	ENSG00000154511	0.658	-0.604	0.00175089
GPR137	ENSG00000173264	10.779	3.43	1.92488e-22		WRB	ENSG00000182093	0.736	-0.443	0.00175804
RPS6KB2	ENSG00000175634	10.773	3.429	1.00388e-12		ALG8	ENSG00000159063	0.698	-0.519	0.0017605
Lnc-ANAPC11-2	ENSG00000262413	10.727	3.423	3.14064e-14		HNRNPF	ENSG00000169813	0.653	-0.616	0.00177178
MRPL58	ENSG00000167862	10.718	3.422	2.37912e-16		YAP1	ENSG00000137693	0.733	-0.448	0.00177195
RP11-486O12	ENSG00000247373	10.71	3.421	1.08657e-34		CSTF3	ENSG00000176102	0.659	-0.603	0.00178159
AL731566.1	ENSG00000273891	10.694	3.419	4.88296e-05		GALNT5	ENSG00000136542	0.553	-0.854	0.0017824
DBN1	ENSG00000113758	10.691	3.418	5.88632e-11		LINC01060	ENSG00000249378	0.494	-1.018	0.00178318
JUN	ENSG00000177606	10.688	3.418	0.00117599		ZNF443	ENSG00000180855	0.478	-1.066	0.00180339
H1FX	ENSG00000184897	10.678	3.417	0.00054882		GLCE	ENSG00000138604	0.581	-0.784	0.00180385
UCKL1-AS1	ENSG00000280213	10.672	3.416	3.62545e-12		LINC00339	ENSG00000218510	0.693	-0.528	0.00180733
QDPR	ENSG00000151552	10.645	3.412	7.24208e-14		HSPA13	ENSG00000155304	0.628	-0.67	0.00181109
AC011511.3	ENSG00000267105	10.636	3.411	1.29858e-10		ALOX5AP	ENSG00000132965	0.166	-2.593	0.00185697
TMEM223	ENSG00000168569	10.635	3.411	1.01121e-11		AC016722.2	ENSG00000228925	0.633	-0.66	0.00186894
PIM3	ENSG00000198355	10.617	3.408	2.05645e-16		AC008040.5	ENSG00000268220	0.548	-0.866	0.00188585
HGS	ENSG00000185359	10.594	3.405	1.41219e-19		UQCC1	ENSG00000101019	0.634	-0.657	0.00189414
TMEM147	ENSG00000105677	10.569	3.402	2.03683e-15		LINC01423	ENSG00000231231	0.395	-1.341	0.00190071
ZNF599	ENSG00000153896	10.566	3.401	2.16959e-10		RBMS3	ENSG00000144642	0.652	-0.616	0.00190264
OCEL1	ENSG00000099330	10.553	3.4	2.81175e-08		CTNNBL1	ENSG00000132792	0.642	-0.638	0.00190451
PDE6D	ENSG00000156973	10.511	3.394	6.35921e-14		TNS1	ENSG00000079308	0.547	-0.872	0.00192608
UPP1	ENSG00000183696	10.487	3.39	2.35278e-13		SNRPB2	ENSG00000125870	0.809	-0.307	0.00193682
RPUSD1	ENSG00000007376	10.487	3.391	5.37445e-06		VPS26A	ENSG00000122958	0.701	-0.513	0.00194183
TESK1	ENSG00000107140	10.475	3.389	3.74543e-15		ABR	ENSG00000159842	0.478	-1.065	0.0019438
FAM81A	ENSG00000157470	10.463	3.387	1.5263e-10		PSENEN	ENSG00000205155	0.773	-0.372	0.0019535
CKB	ENSG00000166165	10.452	3.386	1.73801e-09		EMP1	ENSG00000134531	0.556	-0.846	0.00198077
KATNB1	ENSG00000140854	10.451	3.386	2.62807e-14		NRAV	ENSG00000248008	0.684	-0.548	0.00198077
INSIG1	ENSG00000186480	10.442	3.384	0.00040969		XPO7	ENSG00000130227	0.535	-0.903	0.00198261
PLD3	ENSG00000105223	10.44	3.384	7.19277e-10		IFI44L	ENSG00000137959	0.612	-0.709	0.00198273
AL162586.1	ENSG00000225032	10.44	3.384	1.44785e-07		ASH1L	ENSG00000116539	0.681	-0.553	0.00199501
DDRGK1	ENSG00000198171	10.435	3.383	6.08719e-08		WDR3	ENSG00000065183	0.594	-0.751	0.00199784
TIMM50	ENSG00000105197	10.416	3.381	1.1183e-15		TPP1	ENSG00000166340	0.594	-0.752	0.00199956
FPGS	ENSG00000136877	10.411	3.38	0.000650268		THSD7A	ENSG00000005108	0.215	-2.217	0.00200754
AL118506.1	ENSG00000268858	10.386	3.377	0.00406964		ZNF468	ENSG00000204604	0.579	-0.788	0.00201469
PLAU	ENSG00000122861	10.372	3.375	4.6541e-07		EPHX1	ENSG00000143819	0.606	-0.722	0.0020158
PCDHGA12	ENSG00000253159	10.312	3.366	2.48711e-08		UGP2	ENSG00000169764	0.685	-0.546	0.00201855
SPATA2L	ENSG00000158792	10.309	3.366	1.3009e-06		AL360270.3	ENSG00000273010	0.65	-0.621	0.00202163
FAM185A	ENSG00000222011	10.309	3.366	2.21002e-10		SPTY2D1	ENSG00000179119	0.58	-0.787	0.00202777
AP001107.5	ENSG00000254510	10.297	3.364	0.0185458		THOC1	ENSG00000079134	0.721	-0.472	0.00202777
DDIT4-AS1	ENSG00000269926	10.281	3.362	1.00952e-08		ZNF449	ENSG00000173275	0.5	-0.999	0.0020364
LINC00674	ENSG00000237854	10.273	3.361	0.000458793		TFB1M	ENSG00000029639	0.707	-0.499	0.00204053
AC136632.2	ENSG00000251211	10.273	3.361	0.000806729		PLA2G4A	ENSG00000116711	0.62	-0.691	0.00205456
HMGN1P38	ENSG00000253954	10.26	3.359	0.0372119		SELENOF	ENSG00000183291	0.764	-0.389	0.0020608
AP001107.6	ENSG00000254756	10.239	3.356	0.0054331		AL391056.1	ENSG00000227619	0.359	-1.477	0.00206194
AVPI1	ENSG00000119986	10.235	3.355	4.37823e-13		ZNF587B	ENSG00000269343	0.606	-0.723	0.0020664
BCKDHB	ENSG00000083123	10.233	3.355	1.02882e-13		PIBF1	ENSG00000083535	0.634	-0.658	0.00206781
SCO2	ENSG00000130489	10.225	3.354	6.02402e-10		GOLPH3L	ENSG00000143457	0.642	-0.639	0.00208583
LGMNP1	ENSG00000214269	10.225	3.354	1.36159e-09		PTPRE	ENSG00000132334	0.219	-2.189	0.002095
AL139398.1	ENSG00000284391	10.222	3.354	0.00457258		KCTD21-AS1	ENSG00000246174	0.453	-1.143	0.00209632
XRCC3	ENSG00000126215	10.198	3.35	3.29417e-17		ZNF649	ENSG00000198093	0.513	-0.962	0.00209995
NOTCH1	ENSG00000148400	10.185	3.348	0.000197849		BAG5	ENSG00000166170	0.63	-0.667	0.00210549
NR4A1	ENSG00000123358	10.168	3.346	6.62674e-05		SUMO2	ENSG00000188612	0.78	-0.359	0.00210709
AC010336.4	ENSG00000268149	10.164	3.345	2.72213e-06		IFITM2	ENSG00000185201	0.725	-0.464	0.00210824
TMEM115	ENSG00000126062	10.16	3.345	6.14298e-21		NAT9	ENSG00000109065	0.611	-0.711	0.00211773
MIS18A	ENSG00000159055	10.159	3.345	1.59405e-17		LYSMD1	ENSG00000163155	0.527	-0.924	0.00212302
RPUSD3	ENSG00000156990	10.13	3.341	1.73344e-23		PPP1R3B	ENSG00000173281	0.499	-1.004	0.00213416
HMGN2P17	ENSG00000238249	10.124	3.34	0.0373985		MAK16	ENSG00000198042	0.609	-0.716	0.00213416
GTF3A	ENSG00000122034	10.11	3.338	2.01675e-06		TBC1D23	ENSG00000036054	0.664	-0.591	0.00213644
SARDH	ENSG00000123453	10.108	3.337	2.8599e-10		PUM1	ENSG00000134644	0.513	-0.963	0.00213869
SMARCB1	ENSG00000099956	10.102	3.337	3.26922e-06		EHBP1	ENSG00000115504	0.682	-0.552	0.00214352
ASB16	ENSG00000161664	10.095	3.336	0.00872359		BCDIN3D-AS1	ENSG00000258057	0.533	-0.907	0.00215081
HDGFL2	ENSG00000167674	10.094	3.335	4.06403e-05		TMX2	ENSG00000213593	0.763	-0.391	0.00216391
AC009065.1	ENSG00000259780	10.088	3.335	0.0104512		CD274	ENSG00000120217	0.399	-1.327	0.00216499
GRAMD4	ENSG00000075240	10.079	3.333	3.15224e-06		AC093772.1	ENSG00000248491	0.104	-3.272	0.00217351
NDOR1	ENSG00000188566	10.077	3.333	2.18139e-07		C2CD3	ENSG00000168014	0.421	-1.249	0.00217461
MPST	ENSG00000128309	10.076	3.333	6.02315e-06		TTN	ENSG00000155657	0.59	-0.762	0.00218335
AC106786.2	ENSG00000249996	10.069	3.332	7.06259e-12		TSIX	ENSG00000270641	0.551	-0.859	0.00219139
MON1A	ENSG00000164077	10.066	3.331	2.81175e-08		ZNF565	ENSG00000196357	0.586	-0.771	0.00219253
TONSL	ENSG00000160949	10.056	3.33	2.17522e-11		PPME1	ENSG00000214517	0.624	-0.679	0.00220369
OSCAR	ENSG00000170909	10.049	3.329	0.0217213		AC005863.1	ENSG00000205325	0.386	-1.374	0.00220757
RAB43	ENSG00000172780	10.044	3.328	0.00240916		ZBTB33	ENSG00000177485	0.534	-0.906	0.00221296
EIF2B1	ENSG00000111361	10.024	3.325	1.44727e-18		TTI2	ENSG00000129696	0.589	-0.765	0.00221471
PDIA3	ENSG00000167004	10.005	3.323	0.000679087		SCNN1A	ENSG00000111319	0.028	-5.159	0.0022235
CDC20	ENSG00000117399	10.003	3.322	3.72123e-59		MED23	ENSG00000112282	0.557	-0.844	0.00222505
DUSP5P1	ENSG00000183929	9.997	3.322	0.0319079		SSR1	ENSG00000124783	0.657	-0.606	0.00223342
ASF1B	ENSG00000105011	9.982	3.319	2.0564e-33		UBR1	ENSG00000159459	0.565	-0.824	0.00224051
AL139241.1	ENSG00000230928	9.982	3.319	2.99977e-06		SEPT6	ENSG00000125354	0.588	-0.767	0.00224123
RIN3	ENSG00000100599	9.974	3.318	1.74545e-06		ELP2	ENSG00000134759	0.641	-0.641	0.00225531
FBXO43	ENSG00000156509	9.971	3.318	0.000191536		ATRX	ENSG00000085224	0.725	-0.464	0.00225661
HIST3H2A	ENSG00000181218	9.967	3.317	4.40178e-11		AC007920.2	ENSG00000283175	0.451	-1.15	0.00226154
UNKL	ENSG00000059145	9.964	3.317	1.28504e-18		ZNF813	ENSG00000198346	0.659	-0.601	0.00226974
PIP5KL1	ENSG00000167103	9.949	3.315	8.1884e-05		POLK	ENSG00000122008	0.611	-0.71	0.00227187
GTPBP3	ENSG00000130299	9.879	3.304	1.41331e-11		C4orf3	ENSG00000164096	0.753	-0.41	0.00227212
SPR	ENSG00000116096	9.853	3.301	0.00317673		CSDE1	ENSG00000009307	0.595	-0.75	0.00227316
IRX6	ENSG00000159387	9.85	3.3	6.56024e-06		TAF7	ENSG00000178913	0.682	-0.552	0.00229155
AL158152.2	ENSG00000269946	9.85	3.3	0.0456857		ZNF229	ENSG00000278318	0.485	-1.043	0.00229246
SLC39A13	ENSG00000165915	9.847	3.3	6.55367e-10		UEVLD	ENSG00000151116	0.65	-0.621	0.00229681
AC090617.3	ENSG00000262533	9.799	3.293	4.63642e-08		GLB1	ENSG00000170266	0.612	-0.707	0.00230723
RHBDD3	ENSG00000100263	9.783	3.29	1.6085e-09		ARID1B	ENSG00000049618	0.626	-0.677	0.00230723
CXCL3	ENSG00000163734	9.781	3.29	7.07086e-05		PRKAG1	ENSG00000181929	0.714	-0.486	0.00231718
TUBB6	ENSG00000176014	9.778	3.29	7.0996e-51		KIDINS220	ENSG00000134313	0.54	-0.888	0.00231866
LIFR-AS1	ENSG00000244968	9.764	3.287	0.00524631		AC006449.7	ENSG00000279119	0.526	-0.927	0.00233959
ATG9B	ENSG00000181652	9.75	3.285	0.00254296		TMEM161B-AS1	ENSG00000247828	0.698	-0.518	0.00233959
PLK1	ENSG00000166851	9.747	3.285	3.01343e-55		ATF7	ENSG00000170653	0.624	-0.68	0.00234129
AC080080.1	ENSG00000279048	9.731	3.283	0.00211941		NUFIP2	ENSG00000108256	0.695	-0.524	0.0023446
TP53RK	ENSG00000172315	9.722	3.281	2.12344e-05		MIGA1	ENSG00000180488	0.718	-0.477	0.00235119
SIX2	ENSG00000170577	9.719	3.281	4.04699e-11		AC096636.1	ENSG00000279333	0.032	-4.955	0.00235253
ARHGEF10L	ENSG00000074964	9.709	3.279	1.32153e-21		PEF1	ENSG00000162517	0.703	-0.508	0.00235253
PRR14	ENSG00000156858	9.706	3.279	3.17288e-19		LRIF1	ENSG00000121931	0.72	-0.473	0.00237083
DTX2	ENSG00000091073	9.704	3.279	4.84545e-12		FBXO8	ENSG00000164117	0.76	-0.395	0.00238198
WDR62	ENSG00000075702	9.703	3.278	2.95732e-11		PCNP	ENSG00000081154	0.699	-0.517	0.0023855
SLC9A3R1	ENSG00000109062	9.69	3.277	1.60896e-05		ERP29	ENSG00000089248	0.693	-0.529	0.00240156
AC009630.3	ENSG00000264578	9.664	3.273	2.4748e-13		RETSAT	ENSG00000042445	0.525	-0.928	0.00240613
BTC	ENSG00000174808	9.664	3.273	0.00758744		PSMA2	ENSG00000106588	0.718	-0.478	0.00240916
L3HYPDH	ENSG00000126790	9.657	3.272	2.73843e-08		TMX3	ENSG00000166479	0.64	-0.645	0.00241376
AL512631.2	ENSG00000271360	9.653	3.271	0.0496183		PTPRQ	ENSG00000139304	0.572	-0.807	0.00241486
NELFA	ENSG00000185049	9.643	3.269	3.6036e-16		DAZAP2	ENSG00000183283	0.735	-0.444	0.0024398
TMEM161A	ENSG00000064545	9.629	3.267	4.43102e-08		ZNF252P	ENSG00000196922	0.68	-0.557	0.00245791
NOL3	ENSG00000140939	9.629	3.267	7.64894e-08		SLC26A6	ENSG00000225697	0.571	-0.808	0.00245957
AC008124.1	ENSG00000273015	9.628	3.267	1.53765e-16		SGIP1	ENSG00000118473	0.653	-0.615	0.00246759
CCDC85B	ENSG00000175602	9.627	3.267	1.44342e-06		MSANTD4	ENSG00000170903	0.684	-0.547	0.00247339
SBDSP1	ENSG00000225648	9.589	3.261	1.72294e-19		ZNF532	ENSG00000074657	0.725	-0.464	0.00248108
ZFHX2	ENSG00000136367	9.585	3.261	1.50383e-05		DNM3OS	ENSG00000230630	0.6	-0.737	0.00248487
TCTN1	ENSG00000204852	9.583	3.26	2.69057e-16		HLTF	ENSG00000071794	0.575	-0.797	0.0024851
ARHGEF1	ENSG00000076928	9.582	3.26	5.32956e-13		SEC23IP	ENSG00000107651	0.562	-0.83	0.00249026
GPS2P1	ENSG00000236496	9.578	3.26	3.17288e-19		ZNRD1	ENSG00000066379	0.749	-0.417	0.00249648
AL358852.1	ENSG00000278899	9.575	3.259	9.82097e-06		CNOT2	ENSG00000111596	0.682	-0.551	0.00249941
MRPL38	ENSG00000204316	9.542	3.254	6.19532e-09		TRMT11	ENSG00000066651	0.648	-0.626	0.00250483
AC004771.1	ENSG00000227495	9.536	3.253	0.000127765		CD9	ENSG00000010278	0.687	-0.542	0.0025091
ATP13A2	ENSG00000159363	9.535	3.253	1.47364e-15		UBLCP1	ENSG00000164332	0.721	-0.472	0.00251088
TBC1D22A	ENSG00000054611	9.52	3.251	6.40272e-17		MTA3	ENSG00000057935	0.694	-0.526	0.00251454
ABCA17P	ENSG00000238098	9.518	3.251	0.0101975		PNPLA8	ENSG00000135241	0.619	-0.692	0.00252198
SLC38A10	ENSG00000157637	9.492	3.247	2.42316e-09		SF3A3	ENSG00000183431	0.677	-0.562	0.00252322
GSDMD	ENSG00000104518	9.491	3.247	9.22884e-12		SRP72	ENSG00000174780	0.683	-0.55	0.0025301
CCDC94	ENSG00000105248	9.49	3.246	1.48614e-16		MTREX	ENSG00000039123	0.626	-0.675	0.00253485
GCHFR	ENSG00000137880	9.479	3.245	3.91923e-06		PHF6	ENSG00000156531	0.552	-0.858	0.00253919
TELO2	ENSG00000100726	9.471	3.244	4.03461e-08		GTF2H1	ENSG00000110768	0.676	-0.566	0.00254175
HGS-AS	ENSG00000262049	9.469	3.243	3.05459e-10		TAX1BP1	ENSG00000106052	0.684	-0.547	0.00254188
PSMD8	ENSG00000099341	9.467	3.243	3.80646e-18		STT3A	ENSG00000134910	0.612	-0.707	0.00254329
PRELID3A	ENSG00000141391	9.457	3.241	4.55357e-05		AC087280.2	ENSG00000283415	0.54	-0.889	0.00254665
FAM105A	ENSG00000145569	9.451	3.24	0.00891031		FCF1	ENSG00000119616	0.757	-0.401	0.00254852
AL356056.3	ENSG00000272430	9.442	3.239	0.0072665		TAF2	ENSG00000064313	0.651	-0.619	0.00254905
DYNC1I1	ENSG00000158560	9.436	3.238	0.00582121		NTM	ENSG00000182667	0.547	-0.869	0.00255653
ZNF295-AS1	ENSG00000237232	9.431	3.237	5.19132e-13		MIER3	ENSG00000155545	0.578	-0.79	0.00256439
PRRX2	ENSG00000167157	9.391	3.231	3.72139e-15		MRPS9	ENSG00000135972	0.755	-0.405	0.00256817
TSC22D3	ENSG00000157514	9.388	3.231	2.90535e-19		THOC2	ENSG00000125676	0.638	-0.649	0.00257956
TMEM143	ENSG00000161558	9.366	3.227	1.80248e-11		PUS7L	ENSG00000129317	0.64	-0.644	0.002588
PSCA	ENSG00000167653	9.366	3.227	6.43318e-22		FTO	ENSG00000140718	0.532	-0.911	0.00258996
TMEM109	ENSG00000110108	9.341	3.224	9.99977e-24		GHITM	ENSG00000165678	0.725	-0.463	0.00259434
SLC39A4	ENSG00000147804	9.339	3.223	1.07559e-05		GPR85	ENSG00000164604	0.588	-0.767	0.0026029
RHOT2	ENSG00000140983	9.313	3.219	4.44912e-10		UTP6	ENSG00000108651	0.666	-0.586	0.0026029
SAPCD2	ENSG00000186193	9.311	3.219	3.33239e-05		CCDC77	ENSG00000120647	0.574	-0.801	0.00260416
AC025181.2	ENSG00000272086	9.297	3.217	0.0013811		BDH2	ENSG00000164039	0.701	-0.514	0.00261047
STARD3	ENSG00000131748	9.294	3.216	7.11413e-09		NUP205	ENSG00000155561	0.553	-0.855	0.00261093
ITGB2	ENSG00000160255	9.293	3.216	2.75801e-22		PARP4	ENSG00000102699	0.463	-1.112	0.00261869
AL162431.2	ENSG00000243155	9.275	3.213	5.12533e-05		FER1L6	ENSG00000214814	0.135	-2.892	0.00261926
SUSD2	ENSG00000099994	9.268	3.212	5.53195e-08		ECM1	ENSG00000143369	0.615	-0.7	0.00261926
NAGPA	ENSG00000103174	9.256	3.21	1.19807e-08		SMG8	ENSG00000167447	0.584	-0.776	0.00262565
IFRD2	ENSG00000214706	9.25	3.209	4.47367e-07		Z99129.4	ENSG00000279453	0.625	-0.679	0.00263007
SCCPDH	ENSG00000143653	9.24	3.208	1.66895e-18		XRN1	ENSG00000114127	0.615	-0.7	0.00266067
C19orf73	ENSG00000221916	9.223	3.205	3.98343e-05		THRB	ENSG00000151090	0.536	-0.9	0.00266643
PLK2	ENSG00000145632	9.209	3.203	1.66164e-42		FTLP3	ENSG00000226608	0.718	-0.478	0.00266682
TSPAN3	ENSG00000140391	9.207	3.203	3.15496e-09		ISLR	ENSG00000129009	0.307	-1.704	0.00266686
FEZ1	ENSG00000149557	9.191	3.2	5.9223e-08		MRPS27	ENSG00000113048	0.678	-0.562	0.00268045
UTP18	ENSG00000011260	9.18	3.199	2.87391e-09		GRIPAP1	ENSG00000068400	0.515	-0.958	0.00268071
MCUB	ENSG00000005059	9.177	3.198	2.98952e-05		AL117332.1	ENSG00000275457	0.647	-0.628	0.00268311
MACROD1	ENSG00000133315	9.176	3.198	7.6246e-06		SPTY2D1OS	ENSG00000247595	0.607	-0.72	0.00269287
LINC01465	ENSG00000221949	9.171	3.197	0.000697106		SH3BGRL	ENSG00000131171	0.701	-0.512	0.00269646
ARHGAP22	ENSG00000128805	9.164	3.196	6.53537e-10		BCAT1	ENSG00000060982	0.724	-0.466	0.00269839
RIN1	ENSG00000174791	9.135	3.191	6.66321e-06		NCOA4	ENSG00000266412	0.597	-0.743	0.0027268
PHF7	ENSG00000010318	9.115	3.188	0.000122646		DGKA	ENSG00000065357	0.6	-0.736	0.00272945
MVB12B	ENSG00000196814	9.111	3.188	5.49834e-06		SLC38A1	ENSG00000111371	0.66	-0.6	0.00272945
HOXB2	ENSG00000173917	9.095	3.185	0.00130626		ORC2	ENSG00000115942	0.705	-0.504	0.00272945
OTX1	ENSG00000115507	9.069	3.181	0.000418485		AC023509.2	ENSG00000257550	0.434	-1.204	0.00273647
AC025188.1	ENSG00000225407	9.067	3.181	0.00289613		CD27	ENSG00000139193	0.555	-0.849	0.00274937
AP000879.1	ENSG00000254721	9.065	3.18	1.91947e-05		IPO8	ENSG00000133704	0.57	-0.81	0.00274937
IKBKG	ENSG00000269335	9.053	3.178	1.01562e-13		TSTD2	ENSG00000136925	0.599	-0.74	0.00276217
PAXIP1-AS1	ENSG00000273344	9.046	3.177	2.66103e-06		CSKMT	ENSG00000214756	0.684	-0.547	0.00277612
PCDHB8	ENSG00000120322	9.039	3.176	6.67653e-05		EFTUD2	ENSG00000108883	0.517	-0.952	0.00277789
ACTN1	ENSG00000072110	9.026	3.174	2.19184e-07		IBTK	ENSG00000005700	0.626	-0.676	0.00279595
AL022328.2	ENSG00000273137	9.019	3.173	0.0270897		HBP1	ENSG00000105856	0.649	-0.624	0.00279688
C21orf59	ENSG00000159079	9.01	3.172	2.33657e-17		MLPH	ENSG00000115648	0.224	-2.158	0.00280611
YIF1A	ENSG00000174851	9.005	3.171	4.2441e-14		DYNLRB1	ENSG00000125971	0.774	-0.369	0.00280851
G0S2	ENSG00000123689	9.003	3.17	1.87725e-06		EIF2AK3	ENSG00000172071	0.546	-0.873	0.00282831
AC084757.3	ENSG00000259705	8.998	3.17	3.91131e-05		DOPEY1	ENSG00000083097	0.579	-0.79	0.00282938
NDUFB10	ENSG00000140990	8.996	3.169	1.62503e-18		SPATA21	ENSG00000187144	0.47	-1.09	0.00283261
NUBP2	ENSG00000095906	8.987	3.168	1.93798e-08		SYF2	ENSG00000117614	0.728	-0.458	0.00283261
SNX4	ENSG00000114520	8.982	3.167	1.34722e-17		ZNF235	ENSG00000159917	0.486	-1.042	0.00283421
PPP1R37	ENSG00000104866	8.966	3.164	6.55113e-08		VPS35L	ENSG00000103544	0.64	-0.643	0.00284136
CHST12	ENSG00000136213	8.952	3.162	6.85994e-09		OTOGL	ENSG00000165899	0.234	-2.097	0.00285039
POTEE	ENSG00000188219	8.952	3.162	6.61197e-05		ARFIP1	ENSG00000164144	0.654	-0.612	0.00285403
PPAN	ENSG00000130810	8.95	3.162	4.57232e-05		HUWE1	ENSG00000086758	0.556	-0.846	0.0028776
GPR39	ENSG00000183840	8.939	3.16	1.45483e-23		ANKRD49	ENSG00000168876	0.687	-0.541	0.00288541
AC097263.1	ENSG00000228519	8.938	3.16	0.000790038		SCFD1	ENSG00000092108	0.664	-0.59	0.00289668
ABCB9	ENSG00000150967	8.928	3.158	9.47475e-09		EHF	ENSG00000135373	0.401	-1.318	0.00291102
CPTP	ENSG00000224051	8.926	3.158	4.01608e-05		MTAP	ENSG00000099810	0.657	-0.606	0.0029129
XPA	ENSG00000136936	8.906	3.155	5.91792e-06		IL10	ENSG00000136634	0.1	-3.325	0.00291655
DPY19L2P2	ENSG00000170629	8.896	3.153	4.50775e-07		KANSL3	ENSG00000114982	0.366	-1.452	0.00292248
ZNF346	ENSG00000113761	8.895	3.153	9.30164e-10		R3HCC1L	ENSG00000166024	0.633	-0.661	0.00292533
MFSD14A	ENSG00000156875	8.894	3.153	2.84909e-12		POLG2	ENSG00000256525	0.52	-0.943	0.00292624
HEXB	ENSG00000049860	8.892	3.153	2.4854e-05		TMEM132B	ENSG00000139364	0.522	-0.937	0.00293276
PRCC	ENSG00000143294	8.891	3.152	4.66342e-32		NR1D1	ENSG00000126368	0.504	-0.989	0.00294334
RAB35	ENSG00000111737	8.877	3.15	7.80281e-13		DDX18	ENSG00000088205	0.68	-0.557	0.00294635
AC007541.1	ENSG00000260329	8.871	3.149	0.0227587		DIO2-AS1	ENSG00000258766	0.156	-2.68	0.0029485
EIF5P1	ENSG00000215319	8.869	3.149	0.000108378		PDS5B	ENSG00000083642	0.625	-0.678	0.0029485
NEIL3	ENSG00000109674	8.868	3.149	4.30262e-15		ZCCHC4	ENSG00000168228	0.696	-0.524	0.00295543
PCDHB14	ENSG00000120327	8.868	3.149	0.0126268		ESF1	ENSG00000089048	0.703	-0.508	0.00296284
RIPK2	ENSG00000104312	8.864	3.148	2.95576e-12		OLMALINC	ENSG00000235823	0.551	-0.86	0.0029656
NOSIP	ENSG00000142546	8.861	3.147	4.47816e-08		TADA1	ENSG00000152382	0.671	-0.576	0.00297011
FAM110A	ENSG00000125898	8.856	3.147	1.48526e-05		MICA	ENSG00000204520	0.725	-0.464	0.00297948
AC018761.4	ENSG00000267791	8.831	3.143	1.06973e-08		PDCD11	ENSG00000148843	0.516	-0.956	0.00299243
TBX1	ENSG00000184058	8.828	3.142	0.000253826		C5orf22	ENSG00000082213	0.607	-0.72	0.00300155
CHTF18	ENSG00000127586	8.826	3.142	0.0001519		ZNF317	ENSG00000130803	0.517	-0.953	0.00300216
CCDC85A	ENSG00000055813	8.818	3.14	0.000543615		PIK3C2A	ENSG00000011405	0.551	-0.861	0.00301923
AC010653.2	ENSG00000279592	8.815	3.14	0.000112664		C22orf46	ENSG00000184208	0.527	-0.925	0.00303204
PPM1J	ENSG00000155367	8.81	3.139	0.000690034		ZNF566	ENSG00000186017	0.52	-0.943	0.00304028
TRMT61A	ENSG00000166166	8.791	3.136	5.97806e-13		LAMB1	ENSG00000091136	0.53	-0.916	0.00306132
RPS6KB2-AS1	ENSG00000255949	8.789	3.136	1.16957e-11		GPC6	ENSG00000183098	0.551	-0.859	0.00307365
AC008870.3	ENSG00000261266	8.775	3.133	1.55039e-31		DCAF16	ENSG00000163257	0.586	-0.772	0.00309128
SMIM10	ENSG00000184785	8.773	3.133	2.87253e-14		SAMD8	ENSG00000156671	0.735	-0.445	0.00309128
CCDC92	ENSG00000119242	8.762	3.131	6.83648e-24		RBMXL1	ENSG00000213516	0.67	-0.578	0.00309201
SLC43A2	ENSG00000167703	8.762	3.131	0.0313293		RNMT	ENSG00000101654	0.685	-0.545	0.00309202
DGKZP1	ENSG00000179611	8.737	3.127	0.00908386		DNAJC22	ENSG00000178401	0.479	-1.061	0.00310333
ARPC5L	ENSG00000136950	8.725	3.125	2.35871e-07		CASP6	ENSG00000138794	0.705	-0.504	0.00310475
ATP2B1-AS1	ENSG00000271614	8.707	3.122	3.74336e-07		AL358937.1	ENSG00000254571	0.509	-0.974	0.00310623
NPRL3	ENSG00000103148	8.686	3.119	1.47956e-09		COCH	ENSG00000100473	0.641	-0.643	0.00310815
KTI12	ENSG00000198841	8.669	3.116	1.3757e-15		ETFBKMT	ENSG00000139160	0.69	-0.534	0.00311017
HSD11B1L	ENSG00000167733	8.661	3.114	4.23334e-06		MT-CO3	ENSG00000198938	0.609	-0.717	0.00313286
AC022364.1	ENSG00000247934	8.647	3.112	1.16918e-10		GPALPP1	ENSG00000133114	0.672	-0.573	0.00313694
SCARB1	ENSG00000073060	8.646	3.112	7.13398e-07		MTF1	ENSG00000188786	0.651	-0.619	0.00314391
CLUH	ENSG00000132361	8.645	3.112	1.12043e-10		ZNF571	ENSG00000180479	0.383	-1.386	0.00314393
NME2	ENSG00000243678	8.644	3.112	4.71734e-08		LINC02009	ENSG00000283646	0.064	-3.975	0.00314398
S1PR5	ENSG00000180739	8.634	3.11	0.00195336		MAP1A	ENSG00000166963	0.52	-0.944	0.0031445
RHBDD2	ENSG00000005486	8.62	3.108	5.58902e-09		CHMP1B	ENSG00000255112	0.714	-0.485	0.00315111
TOLLIP	ENSG00000078902	8.62	3.108	2.21351e-06		DNER	ENSG00000187957	0.501	-0.996	0.00315125
BOLA1	ENSG00000178096	8.611	3.106	6.94715e-09		FANCM	ENSG00000187790	0.6	-0.736	0.00317673
ZNF511	ENSG00000198546	8.605	3.105	6.53515e-07		ANAPC10	ENSG00000164162	0.746	-0.423	0.00317673
UNC119	ENSG00000109103	8.596	3.104	1.46766e-06		USP34	ENSG00000115464	0.628	-0.672	0.00319599
TUFM	ENSG00000178952	8.595	3.104	1.79544e-32		FAM114A1	ENSG00000197712	0.677	-0.564	0.00320616
RBM14	ENSG00000239306	8.592	3.103	1.48113e-10		ERCC8	ENSG00000049167	0.648	-0.626	0.00321886
AC026471.1	ENSG00000260267	8.575	3.1	1.90587e-08		TRAPPC13	ENSG00000113597	0.696	-0.522	0.00322253
UBE2I	ENSG00000103275	8.563	3.098	2.55584e-22		ZNF765	ENSG00000196417	0.64	-0.645	0.00322592
ABCA2	ENSG00000107331	8.559	3.097	2.90169e-13		LINC00324	ENSG00000178977	0.4	-1.323	0.00322754
PEPD	ENSG00000124299	8.553	3.096	3.37701e-10		MPHOSPH9	ENSG00000051825	0.534	-0.906	0.0032288
QPCTL	ENSG00000011478	8.551	3.096	5.27456e-07		DAXX	ENSG00000204209	0.594	-0.751	0.00325055
POLR2J4	ENSG00000214783	8.539	3.094	0.0011188		RPP25L	ENSG00000164967	0.647	-0.629	0.00325621
AC015912.3	ENSG00000274213	8.538	3.094	0.000552689		AC090607.1	ENSG00000259322	0.687	-0.541	0.00326087
C17orf100	ENSG00000256806	8.514	3.09	6.80688e-06		SEPHS1	ENSG00000086475	0.735	-0.444	0.00326285
MSLN	ENSG00000102854	8.484	3.085	7.3412e-05		CEBPZ	ENSG00000115816	0.676	-0.565	0.00329011
RITA1	ENSG00000139405	8.477	3.084	3.21433e-12		RBBP5	ENSG00000117222	0.618	-0.695	0.0033031
AC138207.8	ENSG00000266865	8.477	3.083	0.0019403		POLR3A	ENSG00000148606	0.514	-0.961	0.00330865
POR	ENSG00000127948	8.47	3.082	1.58382e-09		MTIF2	ENSG00000085760	0.664	-0.59	0.00332029
CBS	ENSG00000160200	8.456	3.08	1.82632e-09		PPWD1	ENSG00000113593	0.662	-0.595	0.00332641
ARSA	ENSG00000100299	8.451	3.079	1.25464e-08		GTF2E1	ENSG00000153767	0.563	-0.828	0.00332827
ACTB	ENSG00000075624	8.442	3.078	4.18257e-37		GM2A	ENSG00000196743	0.602	-0.731	0.0033402
IFT27	ENSG00000100360	8.442	3.078	5.8038e-23		AL442663.3	ENSG00000258813	0.648	-0.626	0.00334141
AC012629.2	ENSG00000272324	8.437	3.077	0.000783823		TMBIM6	ENSG00000139644	0.681	-0.555	0.00335774
TIMM29	ENSG00000142444	8.428	3.075	0.000115679		RAET1G	ENSG00000203722	0.627	-0.673	0.00335985
ZNF408	ENSG00000175213	8.414	3.073	1.91377e-06		APOOL	ENSG00000155008	0.694	-0.527	0.00335985
EIF3F	ENSG00000175390	8.401	3.071	6.87139e-07		SMARCAD1	ENSG00000163104	0.643	-0.637	0.00337413
RNPS1	ENSG00000205937	8.384	3.068	2.81037e-14		CETN2	ENSG00000147400	0.764	-0.389	0.00337931
AC009133.2	ENSG00000259952	8.381	3.067	0.0298841		B3GNT4	ENSG00000176383	0.709	-0.496	0.003391
LBX2	ENSG00000179528	8.374	3.066	6.59881e-11		THADA	ENSG00000115970	0.596	-0.746	0.00339112
MRM1	ENSG00000278619	8.371	3.065	1.09309e-09		POP1	ENSG00000104356	0.646	-0.63	0.0034259
CNOT3	ENSG00000088038	8.367	3.065	1.52168e-07		ZNF8	ENSG00000278129	0.408	-1.292	0.00342719
AC005606.2	ENSG00000261790	8.364	3.064	0.000324658		CALU	ENSG00000128595	0.645	-0.632	0.00344452
COQ9	ENSG00000088682	8.356	3.063	1.40738e-15		ARMT1	ENSG00000146476	0.647	-0.629	0.00345035
PAX9	ENSG00000198807	8.355	3.063	1.36119e-26		MAGED1	ENSG00000179222	0.559	-0.838	0.00345384
ABHD13	ENSG00000139826	8.354	3.063	2.87696e-13		NEMF	ENSG00000165525	0.696	-0.523	0.00345384
LRP5	ENSG00000162337	8.344	3.061	1.4447e-08		AC025594.2	ENSG00000272899	0.052	-4.265	0.00346549
MYO7B	ENSG00000169994	8.344	3.061	1.0895e-06		HMGCL	ENSG00000117305	0.67	-0.577	0.00347768
DERL3	ENSG00000099958	8.343	3.06	0.0343991		TSG101	ENSG00000074319	0.767	-0.383	0.00352758
LRRC14	ENSG00000160959	8.333	3.059	2.36364e-13		ZFYVE1	ENSG00000165861	0.46	-1.121	0.00353069
LMF1	ENSG00000103227	8.327	3.058	7.1112e-12		NSUN3	ENSG00000178694	0.669	-0.58	0.00353769
AC012615.2	ENSG00000267007	8.323	3.057	4.23201e-05		ADAM10	ENSG00000137845	0.611	-0.711	0.0035468
SDF4	ENSG00000078808	8.315	3.056	4.85821e-06		WNK1	ENSG00000060237	0.682	-0.552	0.00356105
UCKL1	ENSG00000198276	8.305	3.054	1.50448e-21		HACL1	ENSG00000131373	0.73	-0.453	0.00356105
ADAMTSL5	ENSG00000185761	8.299	3.053	6.53605e-06		CHM	ENSG00000188419	0.623	-0.683	0.00356154
ALDH3B1	ENSG00000006534	8.28	3.05	3.16965e-16		MYPN	ENSG00000138347	0.477	-1.067	0.00358673
AUH	ENSG00000148090	8.275	3.049	0.0233247		LARS	ENSG00000133706	0.649	-0.624	0.00359246
AP1M1	ENSG00000072958	8.251	3.045	6.87136e-10		C11orf54	ENSG00000182919	0.693	-0.528	0.0035966
ALG2	ENSG00000119523	8.249	3.044	3.3143e-05		STAG1	ENSG00000118007	0.546	-0.873	0.00359974
ILKAP	ENSG00000132323	8.249	3.044	2.16622e-09		FAN1	ENSG00000198690	0.525	-0.931	0.00362322
G6PD	ENSG00000160211	8.241	3.043	4.48035e-13		PIK3R4	ENSG00000196455	0.561	-0.835	0.00363138
DCAF15	ENSG00000132017	8.23	3.041	0.000637581		MPV17	ENSG00000115204	0.725	-0.463	0.0036437
DCST2	ENSG00000163354	8.22	3.039	0.0215421		NCOA7	ENSG00000111912	0.608	-0.718	0.00365144
EPN1	ENSG00000063245	8.217	3.039	1.15679e-09		FPR2	ENSG00000171049	0.219	-2.191	0.00367968
MINPP1	ENSG00000107789	8.213	3.038	1.25152e-22		TNFSF13	ENSG00000161955	0.356	-1.489	0.0037097
KF456478.1	ENSG00000267688	8.189	3.034	3.1535e-08		RBFOX2	ENSG00000100320	0.704	-0.507	0.00371234
AC011447.7	ENSG00000280079	8.189	3.034	0.0371032		ZNF3	ENSG00000166526	0.556	-0.848	0.00373632
CHIC2	ENSG00000109220	8.187	3.033	3.02033e-05		WDR6	ENSG00000178252	0.453	-1.143	0.00374882
LRRC24	ENSG00000254402	8.184	3.033	0.0170747		ARL6	ENSG00000113966	0.654	-0.612	0.00375656
RRP9	ENSG00000114767	8.171	3.031	4.3864e-21		MLLT3	ENSG00000171843	0.675	-0.566	0.00376648
ACOT2	ENSG00000119673	8.167	3.03	6.48052e-05		ZNF845	ENSG00000213799	0.548	-0.867	0.00377312
C17orf62	ENSG00000178927	8.161	3.029	1.18781e-16		HCRTR1	ENSG00000121764	0.636	-0.652	0.00378676
AC083949.1	ENSG00000224875	8.157	3.028	4.58773e-07		MCFD2	ENSG00000180398	0.605	-0.725	0.00385285
THAP7	ENSG00000184436	8.155	3.028	3.78846e-08		ARL1	ENSG00000120805	0.715	-0.484	0.00386257
RTL8A	ENSG00000203950	8.153	3.027	2.07052e-12		AC036103.1	ENSG00000261002	0.732	-0.449	0.00387186
AC063952.1	ENSG00000240661	8.136	3.024	6.68417e-27		GOSR2	ENSG00000108433	0.585	-0.773	0.0038799
OSGIN1	ENSG00000140961	8.125	3.022	1.75498e-13		ZNF189	ENSG00000136870	0.499	-1.004	0.00388445
FAHD1	ENSG00000180185	8.121	3.022	3.66509e-17		C7orf61	ENSG00000185955	0.512	-0.965	0.00388888
NUDT22	ENSG00000149761	8.118	3.021	2.69722e-08		CARD6	ENSG00000132357	0.56	-0.838	0.00388888
IL15RA	ENSG00000134470	8.118	3.021	0.00768137		PRPF38A	ENSG00000134748	0.651	-0.619	0.00388888
GCAT	ENSG00000100116	8.115	3.021	6.17423e-22		COA7	ENSG00000162377	0.704	-0.507	0.00388923
DM1-AS	ENSG00000267395	8.11	3.02	0.000539182		ARMCX5	ENSG00000125962	0.631	-0.664	0.00390951
ARRDC1-AS1	ENSG00000203993	8.101	3.018	8.27769e-06		AP001267.1	ENSG00000254873	0.745	-0.425	0.00393121
GADD45A	ENSG00000116717	8.089	3.016	6.88305e-21		WDR70	ENSG00000082068	0.748	-0.418	0.00393121
NOL7	ENSG00000225921	8.088	3.016	4.01079e-07		BX470102.1	ENSG00000238279	0.484	-1.046	0.00394997
SCNN1D	ENSG00000162572	8.088	3.016	0.00645939		PDCD4	ENSG00000150593	0.655	-0.611	0.00395999
PHB2	ENSG00000215021	8.074	3.013	6.10443e-22		COPA	ENSG00000122218	0.498	-1.005	0.00398932
MAP1LC3B2	ENSG00000258102	8.07	3.013	0.00941174		NOP2	ENSG00000111641	0.56	-0.837	0.00398998
YIPF7	ENSG00000177752	8.056	3.01	0.00886638		PAMR1	ENSG00000149090	0.551	-0.859	0.0040126
PKMYT1	ENSG00000127564	8.054	3.01	4.34612e-07		TIA1	ENSG00000116001	0.681	-0.553	0.00403365
LMNB2	ENSG00000176619	8.052	3.009	5.74176e-09		ZKSCAN1	ENSG00000106261	0.659	-0.601	0.00405824
GYS1	ENSG00000104812	8.051	3.009	5.96397e-17		PHYHIP	ENSG00000168490	0.294	-1.768	0.00405886
GUSB	ENSG00000169919	8.048	3.009	1.03744e-16		VPS39	ENSG00000166887	0.509	-0.975	0.00406913
Lnc-TSR3-1	ENSG00000261505	8.043	3.008	9.48371e-16		AC115618.3	ENSG00000279528	0.556	-0.846	0.00407658
PTBP1	ENSG00000011304	8.04	3.007	1.09559e-08		EIF2B3	ENSG00000070785	0.735	-0.445	0.00411094
B4GAT1	ENSG00000174684	8.039	3.007	2.3441e-07		GART	ENSG00000159131	0.653	-0.615	0.00411863
IZUMO4	ENSG00000099840	8.031	3.006	0.00120525		USO1	ENSG00000138768	0.685	-0.546	0.00412147
RPP25	ENSG00000178718	8.03	3.005	3.78581e-05		AC093512.1	ENSG00000274904	0.676	-0.565	0.00412791
UBE2S	ENSG00000108106	8.03	3.005	3.23807e-07		GIGYF2	ENSG00000204120	0.686	-0.543	0.00418204
PLAC9P1	ENSG00000214100	8.029	3.005	8.676e-05		DPM1	ENSG00000000419	0.768	-0.381	0.00419111
AC016588.1	ENSG00000267124	8.019	3.003	0.000928165		HELZ	ENSG00000198265	0.491	-1.027	0.00419124
TMUB1	ENSG00000164897	8.003	3.001	9.61819e-06		ZNF561	ENSG00000171469	0.633	-0.66	0.00419557
LYPD1	ENSG00000150551	7.997	3	4.01186e-17		ZNF83	ENSG00000167766	0.7	-0.515	0.00419557
AC080038.3	ENSG00000279713	7.997	3	0.00126129		FAM214A	ENSG00000047346	0.702	-0.51	0.00420036
VSIR	ENSG00000107738	7.992	2.999	6.14062e-11		RBBP9	ENSG00000089050	0.595	-0.75	0.00420751
SOCS2	ENSG00000120833	7.992	2.999	4.12103e-10		ZMIZ1-AS1	ENSG00000224596	0.366	-1.451	0.00421113
AL355574.1	ENSG00000238058	7.991	2.998	0.00686939		RAB3GAP1	ENSG00000115839	0.584	-0.775	0.00421113
SNAPC2	ENSG00000104976	7.983	2.997	2.536e-09		EXOSC1	ENSG00000171311	0.743	-0.429	0.00421113
SIVA1	ENSG00000184990	7.98	2.996	6.77472e-08		ZNF799	ENSG00000196466	0.641	-0.642	0.00421443
MRGPRF	ENSG00000172935	7.98	2.996	9.12001e-08		AL136295.7	ENSG00000278784	0.319	-1.65	0.00424153
TLCD1	ENSG00000160606	7.977	2.996	3.08637e-05		ARID4A	ENSG00000032219	0.772	-0.373	0.00425666
COQ4	ENSG00000167113	7.955	2.992	4.38032e-15		SCAMP2	ENSG00000140497	0.634	-0.657	0.00426241
AC013472.3	ENSG00000272056	7.953	2.991	2.56083e-08		RNF13	ENSG00000082996	0.733	-0.448	0.00427344
TACO1	ENSG00000136463	7.938	2.989	1.92289e-06		IARS	ENSG00000196305	0.583	-0.778	0.00427686
TEPSIN	ENSG00000167302	7.934	2.988	1.30967e-08		PLSCR1	ENSG00000188313	0.752	-0.412	0.0042879
CBR3-AS1	ENSG00000236830	7.928	2.987	2.96571e-06		RAB5B	ENSG00000111540	0.537	-0.897	0.00429339
P2RX4	ENSG00000135124	7.92	2.985	3.57183e-21		B4GALT3	ENSG00000158850	0.646	-0.631	0.0043543
PEX7	ENSG00000112357	7.903	2.982	0.000291308		ANXA7	ENSG00000138279	0.727	-0.46	0.00436901
MAD2L2	ENSG00000116670	7.901	2.982	1.49793e-15		MANBAL	ENSG00000101363	0.745	-0.425	0.00437523
CARD10	ENSG00000100065	7.892	2.98	9.45456e-13		HEATR5B	ENSG00000008869	0.541	-0.885	0.00438487
AC005021.1	ENSG00000273138	7.892	2.98	8.36067e-10		UGT1A7	ENSG00000244122	0.051	-4.286	0.004407
ZNF503-AS2	ENSG00000237149	7.892	2.98	0.000113784		XRN2	ENSG00000088930	0.657	-0.607	0.00442683
AC079313.1	ENSG00000258086	7.88	2.978	1.87917e-10		ADCK1	ENSG00000063761	0.577	-0.793	0.00445005
ATF3	ENSG00000162772	7.868	2.976	7.41214e-06		PCNX1	ENSG00000100731	0.621	-0.687	0.00445005
LPCAT1	ENSG00000153395	7.86	2.974	3.42665e-06		TMEM177	ENSG00000144120	0.709	-0.497	0.00447657
C16orf86	ENSG00000159761	7.854	2.973	0.0124283		MYL6B	ENSG00000196465	0.743	-0.429	0.00448659
PCDHGB7	ENSG00000254122	7.849	2.972	0.000739414		AC023271.1	ENSG00000228513	0.033	-4.939	0.00448978
PPP1R35	ENSG00000160813	7.843	2.971	9.08381e-05		FZD4	ENSG00000174804	0.654	-0.613	0.00449399
SPHK2	ENSG00000063176	7.842	2.971	2.52033e-11		PIGK	ENSG00000142892	0.687	-0.541	0.00449528
PPP4C	ENSG00000149923	7.827	2.968	1.1058e-11		ATG4A	ENSG00000101844	0.668	-0.583	0.00450175
ZDHHC16	ENSG00000171307	7.827	2.968	4.90698e-06		BLZF1	ENSG00000117475	0.676	-0.564	0.00450557
CD99P1	ENSG00000223773	7.814	2.966	2.2429e-05		YIPF1	ENSG00000058799	0.708	-0.499	0.00451629
SMPD4	ENSG00000136699	7.803	2.964	1.26254e-14		XG	ENSG00000124343	0.734	-0.446	0.00451835
GOT2P2	ENSG00000230849	7.791	2.962	0.0243782		EXOSC5	ENSG00000077348	0.758	-0.4	0.00452471
AC073508.3	ENSG00000278834	7.789	2.962	4.37416e-05		XDH	ENSG00000158125	0.489	-1.032	0.00453858
MFSD1	ENSG00000118855	7.787	2.961	1.83888e-12		ZMYM3	ENSG00000147130	0.577	-0.793	0.00455778
PPP2R3B	ENSG00000167393	7.786	2.961	0.0445386		NKAPD1	ENSG00000150776	0.686	-0.545	0.00456142
AC106795.1	ENSG00000170089	7.774	2.959	1.52884e-11		TMEM107	ENSG00000179029	0.646	-0.63	0.00456327
SUGP1	ENSG00000105705	7.761	2.956	4.2553e-20		SENP2	ENSG00000163904	0.63	-0.668	0.00457218
MED15	ENSG00000099917	7.76	2.956	2.61155e-11		ZNF830	ENSG00000198783	0.622	-0.686	0.00459218
CPSF1	ENSG00000071894	7.753	2.955	4.2159e-09		SYS1	ENSG00000204070	0.669	-0.58	0.0046092
RBP4	ENSG00000138207	7.748	2.954	8.57731e-09		RECQL	ENSG00000004700	0.628	-0.672	0.00463694
TPGS1	ENSG00000141933	7.744	2.953	0.0289204		EIF4A2	ENSG00000156976	0.702	-0.51	0.00463694
ALKBH4	ENSG00000160993	7.738	2.952	1.02882e-13		RNF20	ENSG00000155827	0.683	-0.549	0.00464419
NIPSNAP2	ENSG00000146729	7.736	2.952	3.87257e-05		POGZ	ENSG00000143442	0.623	-0.683	0.00465301
PPP6R2	ENSG00000100239	7.736	2.952	3.00173e-15		UBXN2B	ENSG00000215114	0.686	-0.544	0.00465877
AC005306.1	ENSG00000267283	7.73	2.951	0.0059654		ADAM17	ENSG00000151694	0.601	-0.735	0.00466672
LEMD2	ENSG00000161904	7.728	2.95	0.000313614		HAT1	ENSG00000128708	0.721	-0.471	0.00467616
EXOSC3	ENSG00000107371	7.724	2.949	2.1545e-26		ZBED5	ENSG00000236287	0.72	-0.474	0.00467675
RPH3AL	ENSG00000181031	7.723	2.949	0.00121982		WDR36	ENSG00000134987	0.637	-0.65	0.00467706
SNAI2	ENSG00000019549	7.722	2.949	4.19266e-07		PCDH7	ENSG00000169851	0.555	-0.849	0.00468033
AC090236.2	ENSG00000267504	7.688	2.943	0.0406608		CALCRL	ENSG00000064989	0.41	-1.286	0.00469946
DEDD2	ENSG00000160570	7.683	2.942	2.65393e-12		L3MBTL3	ENSG00000198945	0.627	-0.673	0.00476025
C19orf25	ENSG00000119559	7.676	2.94	4.42305e-09		PEX19	ENSG00000162735	0.662	-0.595	0.00476025
SLC25A3	ENSG00000075415	7.675	2.94	2.41919e-30		PHF3	ENSG00000118482	0.684	-0.548	0.00476025
PPP6R1	ENSG00000105063	7.673	2.94	4.34612e-07		ZFAND2A	ENSG00000178381	0.687	-0.542	0.00476025
TRAPPC9	ENSG00000167632	7.657	2.937	1.71753e-11		CRCP	ENSG00000241258	0.67	-0.577	0.00476033
KRT10	ENSG00000186395	7.656	2.937	1.90585e-05		ESPL1	ENSG00000135476	0.546	-0.872	0.00477126
KLF10	ENSG00000155090	7.655	2.936	2.23258e-44		EDC3	ENSG00000179151	0.511	-0.967	0.00477878
IMP4	ENSG00000136718	7.654	2.936	4.20754e-15		STAMBP	ENSG00000124356	0.676	-0.566	0.00478623
RFNG	ENSG00000169733	7.654	2.936	4.22075e-08		MIR199A2	ENSG00000208024	0.573	-0.802	0.00479085
COQ2	ENSG00000173085	7.647	2.935	0.000114694		SSBP2	ENSG00000145687	0.679	-0.559	0.00479085
ZC3H3	ENSG00000014164	7.626	2.931	6.61197e-05		SLC25A20	ENSG00000178537	0.721	-0.471	0.00479288
VIM-AS1	ENSG00000229124	7.617	2.929	2.80276e-06		TBL1XR1	ENSG00000177565	0.711	-0.492	0.00480433
PLEKHN1	ENSG00000187583	7.612	2.928	0.000651559		AC005618.1	ENSG00000272070	0.427	-1.227	0.00481815
AL161452.1	ENSG00000226706	7.608	2.928	2.34581e-09		LINC02454	ENSG00000256268	0.716	-0.483	0.00485059
PTGER4	ENSG00000171522	7.599	2.926	1.50571e-06		TMEM39A	ENSG00000176142	0.676	-0.564	0.00485545
BCL2L12	ENSG00000126453	7.573	2.921	2.14533e-07		KLHL20	ENSG00000076321	0.667	-0.584	0.00487837
KLC1	ENSG00000126214	7.571	2.921	8.47713e-08		KDM4A-AS1	ENSG00000236200	0.5	-1.001	0.00488485
PLPBP	ENSG00000147471	7.567	2.92	4.47548e-31		RABEPK	ENSG00000136933	0.77	-0.378	0.00491611
AC012313.1	ENSG00000232098	7.567	2.92	0.018414		NPHP1	ENSG00000144061	0.631	-0.665	0.00492101
HOOK2	ENSG00000095066	7.566	2.92	3.37984e-05		WDR35	ENSG00000118965	0.574	-0.801	0.00493443
JAGN1	ENSG00000171135	7.559	2.918	2.41472e-11		AAAS	ENSG00000094914	0.585	-0.773	0.00494289
CENPT	ENSG00000102901	7.546	2.916	1.09959e-41		AGO1	ENSG00000092847	0.695	-0.525	0.0049431
DVL2	ENSG00000004975	7.546	2.916	1.8296e-08		CPSF2	ENSG00000165934	0.64	-0.643	0.00494946
SRD5A3	ENSG00000128039	7.544	2.915	2.26389e-06		AAR2	ENSG00000131043	0.595	-0.75	0.00495441
LRSAM1	ENSG00000148356	7.533	2.913	1.82564e-15		NUMB	ENSG00000133961	0.575	-0.799	0.00495551
ATP6V0E2	ENSG00000171130	7.502	2.907	3.44518e-21		ZNF430	ENSG00000118620	0.7	-0.515	0.00495746
AC092171.5	ENSG00000273084	7.501	2.907	2.73575e-05		PARP9	ENSG00000138496	0.575	-0.797	0.00496827
RGL3	ENSG00000205517	7.485	2.904	1.47022e-05		SH3YL1	ENSG00000035115	0.7	-0.515	0.00496827
KIFC3	ENSG00000140859	7.482	2.903	9.00546e-14		SRP54	ENSG00000100883	0.672	-0.574	0.0049784
WDR45B	ENSG00000141580	7.466	2.9	1.09204e-12		PSMC6	ENSG00000100519	0.764	-0.388	0.00497958
LINC01144	ENSG00000281912	7.465	2.9	0.00972802		CTTNBP2NL	ENSG00000143079	0.524	-0.931	0.00498923
RELB	ENSG00000104856	7.463	2.9	2.23731e-12		MRPS16	ENSG00000182180	0.754	-0.407	0.00499062
TRAP1	ENSG00000126602	7.46	2.899	5.04269e-05		UBE3C	ENSG00000009335	0.738	-0.438	0.00500579
KCNS3	ENSG00000170745	7.442	2.896	0.000205074		AKR1B1	ENSG00000085662	0.644	-0.635	0.00500588
ZNF446	ENSG00000083838	7.42	2.891	2.49288e-11		OSGEPL1	ENSG00000128694	0.665	-0.59	0.00500588
TBC1D1	ENSG00000065882	7.416	2.891	9.70303e-12		PHF21A	ENSG00000135365	0.515	-0.957	0.00500667
TAOK2	ENSG00000149930	7.415	2.89	6.46687e-09		LANCL1	ENSG00000115365	0.609	-0.717	0.00501318
AL359258.2	ENSG00000260879	7.404	2.888	5.57281e-06		XPNPEP1	ENSG00000108039	0.623	-0.683	0.00504369
ZNF768	ENSG00000169957	7.403	2.888	1.4447e-08		TRIM5	ENSG00000132256	0.666	-0.586	0.00504488
ATP6V1G2	ENSG00000213760	7.397	2.887	1.88113e-07		TRAPPC6B	ENSG00000182400	0.678	-0.561	0.00505597
YWHAQ	ENSG00000134308	7.394	2.886	1.05964e-07		ORC4	ENSG00000115947	0.715	-0.483	0.00505686
BBC3	ENSG00000105327	7.392	2.886	1.73257e-08		PKM	ENSG00000067225	0.596	-0.746	0.00505786
NSUN5	ENSG00000130305	7.367	2.881	2.28549e-09		UBE4A	ENSG00000110344	0.554	-0.851	0.00509959
AC009088.2	ENSG00000260304	7.366	2.881	2.31535e-13		STXBP5-AS1	ENSG00000233452	0.509	-0.975	0.00510036
TSSC4	ENSG00000184281	7.361	2.88	7.53116e-06		PPP3CB-AS1	ENSG00000221817	0.643	-0.638	0.00510041
VARS2	ENSG00000137411	7.342	2.876	2.06823e-11		SLC12A6	ENSG00000140199	0.678	-0.561	0.00510041
ASMTL	ENSG00000169093	7.336	2.875	2.20544e-14		BTN3A3	ENSG00000111801	0.546	-0.872	0.00511074
GGH	ENSG00000137563	7.318	2.871	5.55835e-18		HIST1H4C	ENSG00000197061	0.674	-0.57	0.00511539
NSMF	ENSG00000165802	7.318	2.871	4.98646e-06		RNF113A	ENSG00000125352	0.722	-0.471	0.00511562
EPS8L2	ENSG00000177106	7.277	2.863	1.08988e-15		KPNA6	ENSG00000025800	0.662	-0.594	0.00513229
DCST1-AS1	ENSG00000232093	7.275	2.863	0.000566966		SENP8	ENSG00000166192	0.601	-0.733	0.0051334
PPIL6	ENSG00000185250	7.271	2.862	0.00221522		RUNX2	ENSG00000124813	0.559	-0.84	0.00513772
ALG1	ENSG00000033011	7.26	2.86	1.40461e-22		IRF2	ENSG00000168310	0.651	-0.619	0.0051386
ZC3HAV1L	ENSG00000146858	7.255	2.859	7.55038e-05		TET2	ENSG00000168769	0.544	-0.877	0.00513942
ZDHHC24	ENSG00000174165	7.252	2.858	6.56621e-05		ELMOD2	ENSG00000179387	0.635	-0.655	0.00514051
RNASET2	ENSG00000026297	7.252	2.858	0.00057915		RAB30	ENSG00000137502	0.566	-0.822	0.00514328
TMEM179B	ENSG00000185475	7.238	2.856	5.05383e-08		CAPG	ENSG00000042493	0.684	-0.547	0.00517025
CHPF	ENSG00000123989	7.237	2.855	1.83179e-06		PAPSS1	ENSG00000138801	0.69	-0.536	0.00517239
SMIM10L1	ENSG00000256537	7.196	2.847	4.53165e-07		ATP6V0D1	ENSG00000159720	0.719	-0.476	0.00517934
RECQL4	ENSG00000160957	7.194	2.847	4.48317e-12		ZBTB26	ENSG00000171448	0.496	-1.011	0.00519409
AREG	ENSG00000109321	7.189	2.846	2.91817e-05		DPH2	ENSG00000132768	0.595	-0.748	0.00519505
AC002347.2	ENSG00000263388	7.181	2.844	1.76809e-08		SPRYD3	ENSG00000167778	0.489	-1.033	0.00519921
MRPL9	ENSG00000143436	7.173	2.843	1.36536e-14		ANO7L1	ENSG00000237276	0.504	-0.99	0.00521601
PLEKHF2	ENSG00000175895	7.173	2.843	2.88011e-05		ANKZF1	ENSG00000163516	0.595	-0.748	0.00521862
BPHL	ENSG00000137274	7.167	2.841	5.90809e-18		RAD17	ENSG00000152942	0.663	-0.593	0.00522123
LMNA	ENSG00000160789	7.158	2.84	6.65141e-07		STAU2	ENSG00000040341	0.647	-0.628	0.0052426
FAM83D	ENSG00000101447	7.158	2.839	7.86181e-06		KARS	ENSG00000065427	0.663	-0.593	0.00524995
ARHGEF18	ENSG00000104880	7.157	2.839	0.0032827		AL590004.4	ENSG00000260604	0.548	-0.868	0.00525079
AC005005.3	ENSG00000273387	7.156	2.839	0.000223086		WDR73	ENSG00000177082	0.662	-0.595	0.00526357
CYGB	ENSG00000161544	7.155	2.839	0.000159988		VPS8	ENSG00000156931	0.529	-0.92	0.00527608
RPS26P6	ENSG00000212994	7.153	2.839	0.0364178		CLCA2	ENSG00000137975	0.393	-1.347	0.00528044
ENKD1	ENSG00000124074	7.146	2.837	1.97371e-09		ARL14EP	ENSG00000152219	0.729	-0.456	0.00528132
AL163051.1	ENSG00000260806	7.142	2.836	0.00354306		TRIM38	ENSG00000112343	0.711	-0.491	0.00528357
ATP6AP2	ENSG00000182220	7.139	2.836	2.86628e-21		HOMER2	ENSG00000103942	0.521	-0.94	0.00529245
PARL	ENSG00000175193	7.136	2.835	1.06072e-14		AC005480.1	ENSG00000258891	0.669	-0.581	0.00529961
GSTO2	ENSG00000065621	7.126	2.833	4.05734e-06		DCN	ENSG00000011465	0.717	-0.48	0.00530596
CD83	ENSG00000112149	7.121	2.832	2.38269e-12		HYAL3	ENSG00000186792	0.518	-0.948	0.00533556
AC002070.1	ENSG00000248636	7.119	2.832	0.000269553		ZBTB44	ENSG00000196323	0.704	-0.506	0.00534217
FAM46B	ENSG00000158246	7.118	2.831	2.84537e-10		AC068888.1	ENSG00000257337	0.667	-0.585	0.00536234
PLCB2	ENSG00000137841	7.118	2.831	0.000577968		COX15	ENSG00000014919	0.676	-0.565	0.00540845
GPS2	ENSG00000132522	7.116	2.831	1.12086e-08		TMEM68	ENSG00000167904	0.699	-0.516	0.00541117
ATXN10	ENSG00000130638	7.099	2.828	2.48975e-17		PFKM	ENSG00000152556	0.625	-0.678	0.00542375
ENG	ENSG00000106991	7.099	2.828	5.38908e-08		TTC37	ENSG00000198677	0.577	-0.794	0.00543392
MTMR14	ENSG00000163719	7.094	2.827	1.66185e-05		AC007390.2	ENSG00000272054	0.661	-0.598	0.00544833
ARF5	ENSG00000004059	7.085	2.825	1.08949e-08		ZNF207	ENSG00000010244	0.728	-0.457	0.00544833
SLC39A3	ENSG00000141873	7.081	2.824	2.85953e-07		APEX2	ENSG00000169188	0.626	-0.676	0.00545784
CLASRP	ENSG00000104859	7.073	2.822	0.000910432		CHD2	ENSG00000173575	0.66	-0.6	0.00545784
WFS1	ENSG00000109501	7.067	2.821	1.97043e-09		TARDBP	ENSG00000120948	0.682	-0.553	0.00547011
AC092171.3	ENSG00000234432	7.063	2.82	3.85071e-05		AC034102.5	ENSG00000257809	0.686	-0.543	0.00547202
ING1	ENSG00000153487	7.06	2.82	1.38099e-16		PARD6B	ENSG00000124171	0.517	-0.951	0.00547588
GPR135	ENSG00000181619	7.059	2.819	0.00277716		ZNF345	ENSG00000251247	0.524	-0.933	0.00548835
EXOC3-AS1	ENSG00000221990	7.05	2.818	6.65274e-09		CREB3	ENSG00000107175	0.736	-0.442	0.00549177
SORBS3	ENSG00000120896	7.048	2.817	2.06814e-08		MFSD8	ENSG00000164073	0.669	-0.58	0.0054985
NDUFAF3	ENSG00000178057	7.04	2.816	1.58823e-09		TCAF1	ENSG00000198420	0.63	-0.667	0.00550395
AC011500.3	ENSG00000269792	7.027	2.813	0.0116025		LPIN2	ENSG00000101577	0.622	-0.686	0.00551069
SIGMAR1	ENSG00000147955	7.014	2.81	2.49379e-05		AC007728.2	ENSG00000261644	0.554	-0.853	0.00551167
RPUSD2	ENSG00000166133	6.986	2.804	4.30561e-13		IFITM3	ENSG00000142089	0.748	-0.419	0.00551169
RAP1B	ENSG00000127314	6.974	2.802	1.72543e-28		EIF1B	ENSG00000114784	0.764	-0.389	0.00552192
SCYL1	ENSG00000142186	6.966	2.8	2.94484e-06		ATP6V1D	ENSG00000100554	0.728	-0.458	0.00552418
CHMP6	ENSG00000176108	6.95	2.797	3.15664e-06		MAGI3	ENSG00000081026	0.645	-0.633	0.0055462
VPS51	ENSG00000149823	6.947	2.796	9.64798e-06		MED4-AS1	ENSG00000229111	0.675	-0.568	0.00555117
ZNF815P	ENSG00000235944	6.947	2.796	1.4965e-05		CCT2	ENSG00000166226	0.712	-0.49	0.00557004
SLC26A11	ENSG00000181045	6.943	2.796	8.49201e-06		CPSF3	ENSG00000119203	0.669	-0.579	0.00557354
ARHGAP6	ENSG00000047648	6.931	2.793	0.000837817		HERC4	ENSG00000148634	0.646	-0.631	0.00558444
Z92544.2	ENSG00000261659	6.925	2.792	2.94484e-06		SRPRB	ENSG00000144867	0.749	-0.418	0.00558444
BID	ENSG00000015475	6.92	2.791	1.139e-19		C6orf62	ENSG00000112308	0.7	-0.514	0.00559552
B4GALT7	ENSG00000027847	6.91	2.789	7.51519e-13		PRPF3	ENSG00000117360	0.643	-0.638	0.00561165
H1F0	ENSG00000189060	6.903	2.787	4.73321e-11		CCNT2	ENSG00000082258	0.663	-0.594	0.00561417
ZNF598	ENSG00000167962	6.9	2.787	1.12688e-10		AC002550.1	ENSG00000261312	0.683	-0.55	0.00563112
PCDHGA1	ENSG00000204956	6.89	2.785	4.57232e-05		DGUOK	ENSG00000114956	0.782	-0.355	0.00563633
SNORD104	ENSG00000199753	6.879	2.782	4.89474e-05		PLS3	ENSG00000102024	0.64	-0.644	0.00564515
PRKRA	ENSG00000180228	6.871	2.781	1.13099e-15		METTL14	ENSG00000145388	0.697	-0.52	0.0056683
AL353708.3	ENSG00000272906	6.871	2.781	7.6949e-10		CWF19L1	ENSG00000095485	0.734	-0.447	0.00567367
STEAP3-AS1	ENSG00000229867	6.863	2.779	1.86683e-05		CXCR6	ENSG00000172215	0.017	-5.877	0.00570175
DDX20	ENSG00000064703	6.861	2.778	2.37166e-12		PLCXD3	ENSG00000182836	0.212	-2.236	0.00573189
HSPB1P1	ENSG00000236060	6.861	2.778	0.00276217		CEP41	ENSG00000106477	0.701	-0.512	0.00582062
AC118553.2	ENSG00000283761	6.854	2.777	0.0144672		SELPLG	ENSG00000110876	0.399	-1.324	0.0058292
SHARPIN	ENSG00000179526	6.845	2.775	1.10731e-05		NXT2	ENSG00000101888	0.706	-0.502	0.00584304
AKR7A2	ENSG00000053371	6.842	2.774	2.04084e-05		CHD6	ENSG00000124177	0.617	-0.697	0.00584445
DBR1	ENSG00000138231	6.842	2.774	3.8317e-14		ZMYND11	ENSG00000015171	0.685	-0.546	0.00586924
BNIP3P1	ENSG00000197358	6.842	2.774	1.11088e-07		PTRH2	ENSG00000141378	0.776	-0.365	0.00587532
MEOX2	ENSG00000106511	6.835	2.773	1.51416e-19		TTC5	ENSG00000136319	0.664	-0.592	0.00588035
AL109918.1	ENSG00000216775	6.835	2.773	1.34308e-05		PPFIBP1	ENSG00000110841	0.604	-0.727	0.0059048
LINC00535	ENSG00000246662	6.833	2.772	0.0301119		ARL15	ENSG00000185305	0.596	-0.746	0.00590798
DHRS4L2	ENSG00000187630	6.826	2.771	2.81923e-16		ATP6V1E1	ENSG00000131100	0.748	-0.42	0.00593168
AC135050.7	ENSG00000280160	6.825	2.771	1.10999e-07		SNX2	ENSG00000205302	0.718	-0.477	0.0059352
AC012640.2	ENSG00000259802	6.818	2.769	2.54952e-05		ALDH18A1	ENSG00000059573	0.57	-0.81	0.00594604
TMEM147-AS1	ENSG00000236144	6.806	2.767	1.51771e-10		LIX1-AS1	ENSG00000251513	0.623	-0.683	0.00595692
SUMF1	ENSG00000144455	6.805	2.767	6.76653e-07		C5orf34	ENSG00000172244	0.572	-0.805	0.00596016
CYR61	ENSG00000142871	6.804	2.766	6.37434e-05		NRAS	ENSG00000213281	0.646	-0.63	0.00598175
AC002401.1	ENSG00000236472	6.792	2.764	0.0346847		ZNF474	ENSG00000164185	0.411	-1.282	0.00598236
PITPNM1	ENSG00000110697	6.777	2.761	1.39822e-05		DHX58	ENSG00000108771	0.603	-0.729	0.00598939
AC104971.1	ENSG00000267226	6.768	2.759	0.00268724		COPS7B	ENSG00000144524	0.594	-0.751	0.00599967
TRIP6	ENSG00000087077	6.756	2.756	6.62779e-10		PGM2L1	ENSG00000165434	0.607	-0.72	0.00600179
LY6E-DT	ENSG00000247317	6.756	2.756	3.38875e-07		ZSWIM3	ENSG00000132801	0.446	-1.164	0.00600823
MAP1LC3B	ENSG00000140941	6.755	2.756	0.000186651		DCUN1D1	ENSG00000043093	0.731	-0.453	0.00603337
CHMP1A	ENSG00000131165	6.754	2.756	1.95403e-15		FAM173B	ENSG00000150756	0.693	-0.53	0.00603499
PCSK4	ENSG00000115257	6.754	2.756	0.00353499		MLH1	ENSG00000076242	0.692	-0.531	0.0060956
CYHR1	ENSG00000187954	6.752	2.755	2.34106e-11		ZNF271P	ENSG00000257267	0.795	-0.332	0.0060956
DGKZ	ENSG00000149091	6.752	2.755	7.07697e-15		AC007314.1	ENSG00000234818	0.657	-0.607	0.00612488
RAMP2	ENSG00000131477	6.751	2.755	0.00104692		ZMPSTE24	ENSG00000084073	0.627	-0.673	0.00612956
SLC45A3	ENSG00000158715	6.749	2.755	0.00148991		HYOU1	ENSG00000149428	0.51	-0.971	0.00615674
CCDC74B	ENSG00000152076	6.748	2.755	0.00911236		ZNF24	ENSG00000172466	0.687	-0.542	0.00615674
MRPL57	ENSG00000173141	6.747	2.754	9.20485e-07		POLB	ENSG00000070501	0.724	-0.466	0.00616604
NPEPL1	ENSG00000215440	6.742	2.753	1.16766e-05		PTGES	ENSG00000148344	0.381	-1.391	0.00617825
HAPLN3	ENSG00000140511	6.738	2.752	1.47436e-07		ZNF521	ENSG00000198795	0.499	-1.003	0.00618673
AC079922.2	ENSG00000237753	6.734	2.751	1.4404e-11		ATP5MC3	ENSG00000154518	0.768	-0.38	0.00619019
ARPC2	ENSG00000163466	6.727	2.75	1.139e-19		FMO3	ENSG00000007933	0.306	-1.71	0.00619057
CHCHD2	ENSG00000106153	6.727	2.75	1.3427e-07		NEO1	ENSG00000067141	0.554	-0.852	0.00619574
CYTH2	ENSG00000105443	6.724	2.749	1.15056e-13		STK32A	ENSG00000169302	0.113	-3.15	0.00621284
MTG1	ENSG00000148824	6.711	2.746	2.29513e-10		SLC35B3	ENSG00000124786	0.696	-0.522	0.00621284
AC009414.2	ENSG00000260025	6.703	2.745	0.0481008		IDH3A	ENSG00000166411	0.688	-0.539	0.00622427
GUK1	ENSG00000143774	6.702	2.745	3.96375e-07		PHYHD1	ENSG00000175287	0.638	-0.648	0.0062279
MRPS2	ENSG00000122140	6.693	2.743	2.2993e-08		NDRG2	ENSG00000165795	0.131	-2.927	0.00623031
TPST2	ENSG00000128294	6.69	2.742	4.29446e-07		SH3PXD2B	ENSG00000174705	0.611	-0.711	0.00623031
ERRFI1	ENSG00000116285	6.68	2.74	2.34309e-05		TROVE2	ENSG00000116747	0.693	-0.53	0.00623168
RTN3	ENSG00000133318	6.68	2.74	1.75162e-38		AP3B1	ENSG00000132842	0.592	-0.755	0.00623861
AC026310.2	ENSG00000255921	6.68	2.74	0.0328878		AP2B1	ENSG00000006125	0.557	-0.845	0.00624271
AC010185.1	ENSG00000255644	6.677	2.739	0.0041008		CCDC103	ENSG00000167131	0.515	-0.958	0.00624921
PAK4	ENSG00000130669	6.676	2.739	4.33172e-08		ZNF222	ENSG00000159885	0.605	-0.724	0.00625728
OSBPL5	ENSG00000021762	6.663	2.736	1.56175e-10		DEPDC5	ENSG00000100150	0.47	-1.089	0.00626447
AC089999.1	ENSG00000257286	6.661	2.736	2.19554e-06		TCAF1P1	ENSG00000223459	0.42	-1.251	0.00628344
SELENOO	ENSG00000073169	6.654	2.734	7.08749e-06		LSG1	ENSG00000041802	0.696	-0.522	0.00628344
CCDC78	ENSG00000162004	6.653	2.734	0.0020336			ENSG00000272579	0.706	-0.502	0.00630496
CADM1	ENSG00000182985	6.651	2.734	1.01789e-13		POSTN	ENSG00000133110	0.565	-0.823	0.00632988
TM9SF2	ENSG00000125304	6.648	2.733	4.27017e-14		ZNF146	ENSG00000167635	0.643	-0.636	0.00633178
FRMD6-AS1	ENSG00000273888	6.636	2.73	4.67737e-11		AC093801.1	ENSG00000248388	0.147	-2.767	0.00633459
DHRSX	ENSG00000169084	6.635	2.73	1.80859e-05		MIR137HG	ENSG00000225206	0.612	-0.709	0.00633882
CBX4	ENSG00000141582	6.634	2.73	0.000114694		TRMT10B	ENSG00000165275	0.666	-0.585	0.00635501
AC087439.1	ENSG00000253358	6.633	2.73	6.75867e-12		IL19	ENSG00000142224	0.074	-3.749	0.00636749
AC105020.2	ENSG00000260206	6.63	2.729	4.8098e-05		MTRR	ENSG00000124275	0.651	-0.618	0.00637335
MICU2	ENSG00000165487	6.629	2.729	2.33757e-05		MRPL35	ENSG00000132313	0.756	-0.404	0.00637335
AC005578.1	ENSG00000280247	6.628	2.729	1.18786e-06		TRNT1	ENSG00000072756	0.702	-0.51	0.00637885
ADIPOR1	ENSG00000159346	6.623	2.727	1.21247e-06		DAD1	ENSG00000129562	0.77	-0.377	0.00639191
C22orf39	ENSG00000242259	6.618	2.726	8.29288e-06		PEX13	ENSG00000162928	0.761	-0.394	0.00640326
PITHD1	ENSG00000057757	6.615	2.726	6.19253e-05		LMBR1L	ENSG00000139636	0.672	-0.572	0.0064326
NUDT10	ENSG00000122824	6.615	2.726	0.0367986		MRPS18B	ENSG00000204568	0.716	-0.481	0.00644124
ALG3	ENSG00000214160	6.608	2.724	4.40449e-16		SUCLA2	ENSG00000136143	0.721	-0.471	0.00645044
KATNAL2	ENSG00000167216	6.606	2.724	0.00419124		ARL13B	ENSG00000169379	0.775	-0.368	0.00645149
FAAP100	ENSG00000185504	6.599	2.722	2.2513e-08		QRSL1	ENSG00000130348	0.721	-0.473	0.0064562
RELA	ENSG00000173039	6.58	2.718	8.81586e-15		FAM126B	ENSG00000155744	0.588	-0.765	0.0064633
INF2	ENSG00000203485	6.574	2.717	7.09848e-12		BSDC1	ENSG00000160058	0.594	-0.751	0.00649182
AC087289.2	ENSG00000267342	6.565	2.715	5.36656e-09		TTC4	ENSG00000243725	0.618	-0.695	0.00650297
MOSPD3	ENSG00000106330	6.55	2.711	2.69182e-08		RNF34	ENSG00000170633	0.701	-0.512	0.00650297
ZBTB17	ENSG00000116809	6.535	2.708	1.07767e-06		MGST3	ENSG00000143198	0.791	-0.337	0.00650316
PET117	ENSG00000232838	6.527	2.706	9.07091e-15		SERPINA1	ENSG00000197249	0.079	-3.66	0.00651192
AC125494.1	ENSG00000219410	6.521	2.705	1.44945e-11		ELMO2	ENSG00000062598	0.574	-0.802	0.00651673
SH3BP1	ENSG00000100092	6.517	2.704	0.00411863		ZBTB38	ENSG00000177311	0.632	-0.663	0.00658475
AC008537.4	ENSG00000282951	6.513	2.703	1.57086e-10		PGM2	ENSG00000169299	0.659	-0.601	0.00659349
NOS3	ENSG00000164867	6.501	2.701	0.000732011		PHF20	ENSG00000025293	0.761	-0.393	0.00659672
PSPC1	ENSG00000121390	6.498	2.7	0.000397629		DENND4C	ENSG00000137145	0.655	-0.61	0.00659673
SLC25A1P5	ENSG00000267323	6.498	2.7	0.00854438		SMARCE1	ENSG00000073584	0.735	-0.444	0.00663011
AC099518.4	ENSG00000261465	6.495	2.699	2.58497e-06		INTS13	ENSG00000064102	0.662	-0.595	0.00663965
GPER1	ENSG00000164850	6.493	2.699	0.000478615		ZNF45	ENSG00000124459	0.537	-0.896	0.00666123
SERP1	ENSG00000120742	6.492	2.699	0.000119363		ZFR	ENSG00000056097	0.736	-0.443	0.00666124
CTSD	ENSG00000117984	6.49	2.698	2.23488e-06		PIK3C3	ENSG00000078142	0.645	-0.634	0.00667455
KDELC1	ENSG00000134901	6.487	2.698	1.30061e-07		TMEM258	ENSG00000134825	0.757	-0.402	0.00668
MOCS3	ENSG00000124217	6.486	2.697	2.12774e-24		ATP6V0E1	ENSG00000113732	0.783	-0.354	0.00668286
HOTAIRM1	ENSG00000233429	6.479	2.696	2.93182e-07		TMEM192	ENSG00000170088	0.732	-0.449	0.00670188
COMMD7	ENSG00000149600	6.458	2.691	1.86756e-06		BCRP9	ENSG00000271287	0.229	-2.129	0.00672646
PLCB3	ENSG00000149782	6.456	2.691	6.57103e-14		CYBRD1	ENSG00000071967	0.618	-0.695	0.00676718
FKBP11	ENSG00000134285	6.45	2.689	8.96269e-14		SH2D4A	ENSG00000104611	0.743	-0.428	0.00676718
C21orf58	ENSG00000160298	6.445	2.688	3.47867e-08		RHOC	ENSG00000155366	0.715	-0.483	0.00677204
ACAD8	ENSG00000151498	6.443	2.688	2.92729e-21		MTFR1	ENSG00000066855	0.677	-0.564	0.00677236
MAPRE3	ENSG00000084764	6.439	2.687	0.000520154		DFFA	ENSG00000160049	0.69	-0.535	0.00677236
MFF	ENSG00000168958	6.433	2.686	8.4841e-21		DLST	ENSG00000119689	0.637	-0.65	0.00678546
AC080038.1	ENSG00000274565	6.427	2.684	0.0077432		ELP3	ENSG00000134014	0.633	-0.66	0.00679542
CCDC130	ENSG00000104957	6.426	2.684	2.72581e-26		CCNB1IP1	ENSG00000100814	0.69	-0.535	0.00681525
NCDN	ENSG00000020129	6.425	2.684	1.54928e-12		MMADHC	ENSG00000168288	0.778	-0.361	0.00681785
NDUFS6	ENSG00000145494	6.423	2.683	6.36018e-08		ECE2	ENSG00000145194	0.684	-0.547	0.00683136
H2AFY2	ENSG00000099284	6.402	2.679	0.00722968		ISG20L2	ENSG00000143319	0.654	-0.612	0.0068455
PIP4P2	ENSG00000155099	6.399	2.678	2.23107e-13		FBXL20	ENSG00000108306	0.655	-0.611	0.00684817
U2AF1L5	ENSG00000275895	6.396	2.677	1.94057e-08		UFC1	ENSG00000143222	0.77	-0.376	0.00684817
ZNF384	ENSG00000126746	6.395	2.677	3.117e-12		AC139530.3	ENSG00000275902	0.2	-2.324	0.0068574
NT5C3A	ENSG00000122643	6.389	2.676	3.07177e-23		APOL1	ENSG00000100342	0.658	-0.603	0.0068574
GRAMD1A	ENSG00000089351	6.385	2.675	8.99063e-12		CXorf57	ENSG00000147231	0.634	-0.657	0.00686939
	ENSG00000253379	6.385	2.675	0.00384731		AIMP1	ENSG00000164022	0.734	-0.447	0.00687141
PIGQ	ENSG00000007541	6.384	2.674	9.53308e-07		LUC7L3	ENSG00000108848	0.765	-0.387	0.00688043
HDAC2	ENSG00000196591	6.381	2.674	5.38695e-19		AC010632.1	ENSG00000267345	0.296	-1.758	0.00689455
SAYSD1	ENSG00000112167	6.375	2.672	1.91626e-08		MRRF	ENSG00000148187	0.693	-0.528	0.00692023
GNAI1	ENSG00000127955	6.373	2.672	3.1776e-27		MRFAP1L1	ENSG00000178988	0.742	-0.43	0.00692039
MEIOB	ENSG00000162039	6.371	2.672	1.48817e-05		TRAF3IP3	ENSG00000009790	0.371	-1.43	0.00693279
AP2A2	ENSG00000183020	6.369	2.671	2.02157e-09		PUS3	ENSG00000110060	0.728	-0.458	0.00693279
GPN2	ENSG00000142751	6.364	2.67	0.000174641		ZNF605	ENSG00000196458	0.595	-0.749	0.00694326
NSG1	ENSG00000168824	6.361	2.669	0.0412509		ABRAXAS2	ENSG00000165660	0.684	-0.549	0.00696397
MAMDC4	ENSG00000177943	6.349	2.666	0.0244317		TTC23	ENSG00000103852	0.593	-0.753	0.00704099
OAZ3	ENSG00000143450	6.345	2.666	1.33665e-14		ZNF136	ENSG00000196646	0.583	-0.779	0.00707059
DHCR7	ENSG00000172893	6.338	2.664	5.47371e-10		VIPAS39	ENSG00000151445	0.652	-0.616	0.0070728
FUS	ENSG00000089280	6.334	2.663	7.6838e-15		MSL3	ENSG00000005302	0.695	-0.525	0.00709114
PPIC	ENSG00000168938	6.329	2.662	9.20497e-17		HIGD2A	ENSG00000146066	0.749	-0.418	0.00712208
CTSO	ENSG00000256043	6.328	2.662	0.000692614		ARMCX3-AS1	ENSG00000228275	0.644	-0.636	0.00712883
STX18	ENSG00000168818	6.327	2.661	1.5045e-17		XRCC5	ENSG00000079246	0.667	-0.584	0.00712883
ERLNC1	ENSG00000230550	6.312	2.658	0.0489922		CNPY4	ENSG00000166997	0.605	-0.724	0.00714466
UBE2D1	ENSG00000072401	6.31	2.658	0.000303977		CDC27	ENSG00000004897	0.708	-0.498	0.00714466
SUZ12P1	ENSG00000264538	6.307	2.657	3.40273e-07		AL121928.1	ENSG00000273262	0.641	-0.641	0.00714942
PGAM1	ENSG00000171314	6.305	2.656	6.22169e-16		BECN1	ENSG00000126581	0.735	-0.444	0.00715362
TBC1D2	ENSG00000095383	6.302	2.656	7.29878e-08		AC097103.2	ENSG00000248932	0.562	-0.831	0.00716111
MED19	ENSG00000156603	6.298	2.655	2.64651e-08		CEP97	ENSG00000182504	0.633	-0.659	0.00717496
AC083964.1	ENSG00000272293	6.293	2.654	7.83147e-09		CDC40	ENSG00000168438	0.699	-0.516	0.0071763
KIF1BP	ENSG00000198954	6.272	2.649	3.20703e-08		BBS10	ENSG00000179941	0.606	-0.723	0.00718729
SERPINH1	ENSG00000149257	6.266	2.648	8.72352e-07		EPB41L2	ENSG00000079819	0.595	-0.749	0.00720007
TMED3	ENSG00000166557	6.264	2.647	1.16992e-07		SLC30A7	ENSG00000162695	0.66	-0.598	0.00722333
EHD4	ENSG00000103966	6.26	2.646	1.3394e-06		PJA2	ENSG00000198961	0.669	-0.58	0.00722649
AL512791.1	ENSG00000258424	6.256	2.645	3.21375e-08		HS1BP3	ENSG00000118960	0.415	-1.267	0.00723226
NCLN	ENSG00000125912	6.255	2.645	6.60542e-07		ELOF1	ENSG00000130165	0.68	-0.556	0.00725727
H2AFX	ENSG00000188486	6.254	2.645	1.29741e-06		SHOC2	ENSG00000108061	0.661	-0.596	0.00731866
DEGS1	ENSG00000143753	6.218	2.636	2.84049e-26		WDR19	ENSG00000157796	0.575	-0.797	0.00735034
MZT2B	ENSG00000152082	6.214	2.636	4.64587e-15		ST7	ENSG00000004866	0.673	-0.571	0.00735034
AC079145.1	ENSG00000227210	6.214	2.635	0.028042		KIF9	ENSG00000088727	0.737	-0.441	0.00735998
EXD3	ENSG00000187609	6.213	2.635	3.27644e-10		FAM161B	ENSG00000156050	0.733	-0.448	0.00742057
TOR3A	ENSG00000186283	6.205	2.633	7.38927e-05		PRPS1	ENSG00000147224	0.698	-0.518	0.00742521
ZNF622	ENSG00000173545	6.2	2.632	7.055e-10		TRIP12	ENSG00000153827	0.633	-0.661	0.00744588
NDFIP1	ENSG00000131507	6.2	2.632	0.000244393		POLR1B	ENSG00000125630	0.559	-0.839	0.00745044
GMIP	ENSG00000089639	6.187	2.629	0.00138705		NDRG3	ENSG00000101079	0.653	-0.616	0.00745065
SELENOH	ENSG00000211450	6.182	2.628	8.09827e-05		POC1B	ENSG00000139323	0.71	-0.494	0.00745065
AP001816.1	ENSG00000254531	6.181	2.628	3.93059e-08		PDHX	ENSG00000110435	0.67	-0.578	0.00745828
MMP14	ENSG00000157227	6.177	2.627	3.55618e-07		GTF3C2	ENSG00000115207	0.476	-1.072	0.00746588
POP7	ENSG00000172336	6.176	2.627	1.94598e-11		STX12	ENSG00000117758	0.686	-0.545	0.00746588
TBL2	ENSG00000106638	6.175	2.626	2.5879e-13		LINC01625	ENSG00000238099	0.07	-3.838	0.00748931
DMPK	ENSG00000104936	6.17	2.625	4.46349e-06		ZNF780B	ENSG00000128000	0.599	-0.74	0.00748993
WISP2	ENSG00000064205	6.17	2.625	5.25633e-06		LPAR1	ENSG00000198121	0.778	-0.361	0.00750097
C20orf24	ENSG00000101084	6.167	2.625	0.00328204		TTC9C	ENSG00000162222	0.702	-0.511	0.00751642
ITFG1	ENSG00000129636	6.163	2.624	4.84316e-10		ARFGAP3	ENSG00000242247	0.746	-0.423	0.00751854
AC007249.2	ENSG00000257135	6.154	2.621	0.00347453		SMAD5	ENSG00000113658	0.613	-0.707	0.0075249
AC138393.1	ENSG00000185495	6.148	2.62	1.35792e-15		DYNC1I2	ENSG00000077380	0.706	-0.502	0.00753068
EMC8	ENSG00000131148	6.147	2.62	4.47346e-05		LINC00862	ENSG00000203721	0.513	-0.962	0.0075326
SCO1	ENSG00000133028	6.146	2.62	1.26751e-14		RARS2	ENSG00000146282	0.708	-0.499	0.0075326
HPSE	ENSG00000173083	6.143	2.619	0.00344424		STXBP4	ENSG00000166263	0.564	-0.827	0.00754988
IL34	ENSG00000157368	6.142	2.619	4.4349e-08		AP3M2	ENSG00000070718	0.645	-0.632	0.00755585
LIMD2	ENSG00000136490	6.135	2.617	1.07592e-09		SLC16A6	ENSG00000108932	0.339	-1.559	0.00756518
CEP83-AS1	ENSG00000278916	6.127	2.615	0.0262643		ZUFSP	ENSG00000153975	0.722	-0.47	0.00758756
MIEF2	ENSG00000177427	6.126	2.615	2.01415e-07		AC007271.1	ENSG00000226925	0.308	-1.699	0.00760385
AC112220.2	ENSG00000271020	6.116	2.613	0.00024188		HMGCR	ENSG00000113161	0.647	-0.629	0.00761982
AL158151.2	ENSG00000234055	6.111	2.611	0.000598037		TARS	ENSG00000113407	0.725	-0.464	0.00761982
KLHDC4	ENSG00000104731	6.106	2.61	1.02648e-10		ITFG2	ENSG00000111203	0.706	-0.502	0.00762925
FHOD1	ENSG00000135723	6.104	2.61	5.64151e-12		IER3IP1	ENSG00000134049	0.787	-0.346	0.00763537
HM13	ENSG00000101294	6.102	2.609	1.45502e-26		DNAJC28	ENSG00000177692	0.552	-0.857	0.00765724
AP001453.1	ENSG00000256116	6.102	2.609	1.61495e-10		PTPRM	ENSG00000173482	0.64	-0.643	0.00768129
CYP27B1	ENSG00000111012	6.101	2.609	0.00162112		LYST	ENSG00000143669	0.687	-0.542	0.0076921
VAMP2	ENSG00000220205	6.098	2.608	2.77629e-24		GLDN	ENSG00000186417	0.574	-0.8	0.00770464
GPR3	ENSG00000181773	6.095	2.608	1.9946e-10		NFX1	ENSG00000086102	0.6	-0.737	0.00770919
POLE4	ENSG00000115350	6.094	2.607	2.84337e-08		FAM117B	ENSG00000138439	0.565	-0.824	0.0077104
USF2	ENSG00000105698	6.08	2.604	4.91534e-06		SOCS4	ENSG00000180008	0.623	-0.683	0.0077104
BORCS6	ENSG00000196544	6.08	2.604	9.61117e-05		SZRD1	ENSG00000055070	0.515	-0.957	0.00774215
SLC25A4	ENSG00000151729	6.075	2.603	1.48147e-22		CHMP3	ENSG00000115561	0.773	-0.371	0.00776242
HYI	ENSG00000178922	6.075	2.603	6.1993e-05		OR2M4	ENSG00000171180	0.091	-3.452	0.00780912
CCDC47	ENSG00000108588	6.072	2.602	9.06158e-19		ZNF641	ENSG00000167528	0.533	-0.908	0.0078306
IGFBP6	ENSG00000167779	6.065	2.6	2.50599e-07		MTFR1L	ENSG00000117640	0.716	-0.482	0.00783518
EPB41L4A-AS1	ENSG00000224032	6.062	2.6	4.60656e-16		NUDCD1	ENSG00000120526	0.749	-0.416	0.00787714
RNPS1P1	ENSG00000250896	6.052	2.597	0.0039793		ZNF160	ENSG00000170949	0.584	-0.776	0.00789517
ZFP36	ENSG00000128016	6.044	2.596	7.46988e-10		AL121753.2	ENSG00000279253	0.691	-0.533	0.00793554
IRF1	ENSG00000125347	6.037	2.594	2.75489e-13		AC011472.3	ENSG00000267576	0.643	-0.636	0.00795795
TMEM198	ENSG00000188760	6.037	2.594	0.00795795		HSPA14	ENSG00000284024	0.508	-0.978	0.00799208
EEFSEC	ENSG00000132394	6.019	2.59	2.57636e-05		GOLM1	ENSG00000135052	0.736	-0.442	0.00799641
TIMM44	ENSG00000104980	6.005	2.586	3.77545e-36		MAN2A1	ENSG00000112893	0.68	-0.557	0.00806751
PARP16	ENSG00000138617	6	2.585	0.00145866		ZNF28	ENSG00000198538	0.538	-0.894	0.00809196
MIR210HG	ENSG00000247095	5.989	2.582	0.015263		BBX	ENSG00000114439	0.722	-0.469	0.00809837
PDIA3P1	ENSG00000180867	5.985	2.581	0.000226954		ZEB1	ENSG00000148516	0.643	-0.636	0.00812237
SLC2A6	ENSG00000160326	5.983	2.581	2.12666e-06		FAM32A	ENSG00000105058	0.745	-0.424	0.00812237
AC090826.1	ENSG00000261821	5.981	2.58	0.0009695		LCP1	ENSG00000136167	0.552	-0.856	0.00813759
TMEM8B	ENSG00000137103	5.974	2.579	1.4266e-12		EXOC4	ENSG00000131558	0.612	-0.709	0.0081418
POLDIP2	ENSG00000004142	5.966	2.577	0.00012852		AC015799.1	ENSG00000279432	0.046	-4.427	0.0081794
MED9	ENSG00000141026	5.966	2.577	1.72839e-05		CTSS	ENSG00000163131	0.696	-0.524	0.00819111
EMP3	ENSG00000142227	5.958	2.575	3.9314e-06		AC078795.1	ENSG00000269984	0.694	-0.527	0.00821348
CCM2	ENSG00000136280	5.957	2.574	9.75934e-06		AASDHPPT	ENSG00000149313	0.693	-0.528	0.00821578
DHRS4	ENSG00000157326	5.955	2.574	2.12774e-24		VIRMA	ENSG00000164944	0.579	-0.789	0.00821681
SPATA2	ENSG00000158480	5.955	2.574	2.39439e-14		NR1I3	ENSG00000143257	0.567	-0.818	0.00822298
CERCAM	ENSG00000167123	5.954	2.574	3.50576e-07		ANG	ENSG00000214274	0.671	-0.576	0.00823717
SDC1	ENSG00000115884	5.952	2.573	0.00090224		PRPF4	ENSG00000136875	0.63	-0.667	0.00824035
LONP1	ENSG00000196365	5.949	2.573	3.7269e-18		COPG1	ENSG00000181789	0.599	-0.74	0.00824999
AC010226.1	ENSG00000249249	5.949	2.573	0.00139267		HBS1L	ENSG00000112339	0.644	-0.634	0.00825317
WRAP73	ENSG00000116213	5.945	2.572	2.17342e-06		PHC3	ENSG00000173889	0.609	-0.715	0.00826668
HMGN1	ENSG00000205581	5.944	2.571	0.000257352		ZNF426	ENSG00000130818	0.691	-0.532	0.00828036
RHEBP2	ENSG00000226964	5.943	2.571	0.00162438		STPG1	ENSG00000001460	0.656	-0.608	0.00828807
LSR	ENSG00000105699	5.937	2.57	1.81902e-12		RAB18	ENSG00000099246	0.711	-0.492	0.00833528
USP30	ENSG00000135093	5.936	2.57	6.87766e-12		ATM	ENSG00000149311	0.597	-0.744	0.00833759
TTC7B	ENSG00000165914	5.931	2.568	1.26747e-10		PSEN1	ENSG00000080815	0.603	-0.73	0.00833759
INAFM1	ENSG00000257704	5.924	2.567	0.00808213		GPATCH8	ENSG00000186566	0.618	-0.694	0.00833759
ATP1B3	ENSG00000069849	5.919	2.565	0.000113784		ARHGAP5-AS1	ENSG00000258655	0.5	-1	0.00833894
PTTG1IP	ENSG00000183255	5.912	2.564	7.29878e-08		ANK3	ENSG00000151150	0.515	-0.958	0.0083466
CDKN2AIPNL	ENSG00000237190	5.908	2.563	3.95051e-11		NPY1R	ENSG00000164128	0.315	-1.668	0.00835143
ZNF696	ENSG00000185730	5.907	2.562	0.00116681		CATSPER1	ENSG00000175294	0.65	-0.62	0.00835143
GGT5	ENSG00000099998	5.901	2.561	1.83837e-09		RNF216P1	ENSG00000196204	0.692	-0.531	0.0083594
PLXNA1	ENSG00000114554	5.891	2.558	3.20703e-08		NRBF2	ENSG00000148572	0.751	-0.413	0.00838055
SLC4A11	ENSG00000088836	5.891	2.559	0.00437254		GLMP	ENSG00000198715	0.685	-0.546	0.00848228
DIMT1	ENSG00000086189	5.89	2.558	8.88347e-20		CEP70	ENSG00000114107	0.629	-0.669	0.00848617
MGRN1	ENSG00000102858	5.879	2.556	2.06574e-06		AKAP12	ENSG00000131016	0.6	-0.737	0.00848762
ITPKA	ENSG00000137825	5.879	2.556	0.000291308		CBX5	ENSG00000094916	0.556	-0.847	0.00850063
COL6A1	ENSG00000142156	5.878	2.555	3.88735e-12		GTF3C2-AS1	ENSG00000234945	0.459	-1.122	0.00850268
CHCHD2P9	ENSG00000186940	5.858	2.55	0.0327618		PPIL2	ENSG00000100023	0.512	-0.967	0.0085152
PXMP2	ENSG00000176894	5.857	2.55	0.00224773		RNA5SP352	ENSG00000200278	0.567	-0.819	0.0085152
NAA10	ENSG00000102030	5.856	2.55	6.51366e-09		PEX11A	ENSG00000166821	0.525	-0.93	0.00851692
FASTK	ENSG00000164896	5.849	2.548	3.4289e-05		SFRP1	ENSG00000104332	0.296	-1.755	0.00852003
CRELD2	ENSG00000184164	5.846	2.547	0.000233867		CNOT1	ENSG00000125107	0.45	-1.152	0.00852753
ACTBP1	ENSG00000229145	5.845	2.547	0.0350579		EMC3	ENSG00000125037	0.761	-0.394	0.00852961
SRM	ENSG00000116649	5.835	2.545	5.66667e-07		RPUSD4	ENSG00000165526	0.666	-0.586	0.00854549
HEXDC	ENSG00000169660	5.834	2.544	2.13122e-06		ARHGEF12	ENSG00000196914	0.656	-0.609	0.00855208
AC018638.2	ENSG00000230715	5.832	2.544	0.0419763		MTMR11	ENSG00000014914	0.582	-0.782	0.00856117
TRMU	ENSG00000100416	5.824	2.542	2.69107e-16		ATXN1L	ENSG00000224470	0.617	-0.697	0.00858612
AC116407.1	ENSG00000214708	5.824	2.542	0.0155851		ABCC9	ENSG00000069431	0.605	-0.724	0.00858974
TPST1	ENSG00000169902	5.821	2.541	0.000684683		CHORDC1	ENSG00000110172	0.635	-0.655	0.00858974
AC022098.3	ENSG00000267783	5.814	2.54	0.00713327		CHMP1B-AS1	ENSG00000267165	0.735	-0.444	0.00859757
PREB	ENSG00000138073	5.813	2.539	0.000224323		NOL8	ENSG00000198000	0.635	-0.656	0.00862398
PEBP1	ENSG00000089220	5.807	2.538	4.81468e-17		ZNF512	ENSG00000243943	0.621	-0.687	0.00862422
WDR13	ENSG00000101940	5.794	2.535	1.08448e-15		SPATS2	ENSG00000123352	0.746	-0.423	0.00862454
AL355472.2	ENSG00000235605	5.788	2.533	7.15282e-07		GOLT1B	ENSG00000111711	0.706	-0.502	0.0086802
C18orf32	ENSG00000177576	5.788	2.533	0.000138301		ZSCAN30	ENSG00000186814	0.544	-0.879	0.00872873
SLC25A10	ENSG00000183048	5.787	2.533	0.000236973		MAGT1	ENSG00000102158	0.718	-0.477	0.00875805
ZDHHC1	ENSG00000159714	5.787	2.533	0.000421122		CIAPIN1	ENSG00000005194	0.715	-0.483	0.00884147
ACAA1	ENSG00000060971	5.758	2.526	0.00121995		MRPL30	ENSG00000185414	0.679	-0.558	0.00885018
CCDC74BP1	ENSG00000250261	5.758	2.526	1.40397e-05		NAV3	ENSG00000067798	0.607	-0.72	0.00890344
UBE2D2	ENSG00000131508	5.747	2.523	4.1511e-05		ARID2	ENSG00000189079	0.683	-0.551	0.00892126
ACD	ENSG00000102977	5.747	2.523	5.75659e-13		RBM22	ENSG00000086589	0.679	-0.559	0.00894263
LINC01301	ENSG00000251396	5.746	2.522	1.07488e-08		ANXA4	ENSG00000196975	0.77	-0.378	0.00895935
RPS15P5	ENSG00000229806	5.746	2.523	0.0321343		ZNF816	ENSG00000180257	0.412	-1.278	0.00895955
INPP5K	ENSG00000132376	5.744	2.522	3.26263e-07		NPC2	ENSG00000119655	0.77	-0.377	0.00895955
ARMC6	ENSG00000105676	5.739	2.521	4.43187e-08		VIL1	ENSG00000127831	0.533	-0.907	0.00897526
ARID3A	ENSG00000116017	5.732	2.519	1.09959e-05		TOMM40L	ENSG00000158882	0.541	-0.887	0.00897542
CROCC	ENSG00000058453	5.719	2.516	0.000773183		COL5A2	ENSG00000204262	0.486	-1.041	0.00902101
COL1A1	ENSG00000108821	5.716	2.515	4.97436e-10		CA13	ENSG00000185015	0.552	-0.859	0.00903491
ARL6IP6	ENSG00000177917	5.716	2.515	2.03721e-24		ZNF92	ENSG00000146757	0.602	-0.732	0.00904309
AC009511.2	ENSG00000256747	5.713	2.514	0.013843		CTNND1	ENSG00000198561	0.533	-0.907	0.00907569
SAFB2	ENSG00000130254	5.707	2.513	2.72032e-15		ADGRL2	ENSG00000117114	0.579	-0.788	0.00907569
MRPS30	ENSG00000112996	5.705	2.512	2.27422e-06		KIN	ENSG00000151657	0.806	-0.312	0.0090991
TRIP13	ENSG00000071539	5.701	2.511	5.13591e-07		HS3ST3B1	ENSG00000125430	0.636	-0.652	0.00909969
TYMSOS	ENSG00000176912	5.695	2.51	1.25564e-05		ADAR	ENSG00000160710	0.579	-0.79	0.00915343
ACAP3	ENSG00000131584	5.691	2.509	3.80562e-06		IDH1	ENSG00000138413	0.72	-0.474	0.00916095
U62317.3	ENSG00000272821	5.685	2.507	3.27941e-05		NSRP1	ENSG00000126653	0.72	-0.474	0.00916126
SBDS	ENSG00000126524	5.682	2.506	9.41707e-17		UBBP2	ENSG00000228247	0.286	-1.805	0.00916405
NAP1L3	ENSG00000186310	5.679	2.506	0.000103092		TAX1BP3	ENSG00000213977	0.551	-0.861	0.00919528
CIAO1	ENSG00000144021	5.676	2.505	1.95662e-10		PARP3	ENSG00000041880	0.62	-0.69	0.00919624
STAMBPL1	ENSG00000138134	5.672	2.504	1.41249e-07		MKLN1-AS	ENSG00000236753	0.591	-0.758	0.00919996
FAM86FP	ENSG00000164845	5.668	2.503	6.10933e-09		C8orf48	ENSG00000164743	0.696	-0.524	0.00920021
MOB2	ENSG00000182208	5.667	2.503	3.2939e-13		AC090061.1	ENSG00000247363	0.626	-0.675	0.00924348
AC127496.6	ENSG00000263218	5.666	2.502	7.98909e-06		SAR1B	ENSG00000152700	0.736	-0.441	0.00925452
CCDC24	ENSG00000159214	5.664	2.502	1.56612e-09		C1orf112	ENSG00000000460	0.675	-0.566	0.00928839
CORO6	ENSG00000167549	5.662	2.501	0.0417084		SNCG	ENSG00000173267	0.492	-1.024	0.00931016
HSPA2	ENSG00000126803	5.658	2.5	2.01189e-09		RAD1	ENSG00000113456	0.799	-0.324	0.00931016
GINM1	ENSG00000055211	5.655	2.499	7.08072e-09		SEC13	ENSG00000157020	0.704	-0.505	0.00933816
NRGN	ENSG00000154146	5.65	2.498	0.000673002		RBM7	ENSG00000076053	0.733	-0.448	0.00936639
ELFN1	ENSG00000225968	5.649	2.498	0.000936376		LINC00888	ENSG00000240024	0.571	-0.808	0.00939412
PHF11	ENSG00000136147	5.643	2.496	2.36363e-05		ZNF563	ENSG00000188868	0.514	-0.961	0.00939433
ACTR5	ENSG00000101442	5.638	2.495	0.000147541		STX5	ENSG00000162236	0.688	-0.539	0.00939433
RAB20	ENSG00000139832	5.633	2.494	6.048e-09		CTSW	ENSG00000172543	0.051	-4.293	0.00939964
DNAH5	ENSG00000039139	5.62	2.491	2.22562e-09		SHMT2	ENSG00000182199	0.694	-0.527	0.00941284
P4HB-AS	ENSG00000262831	5.613	2.489	6.25721e-08		CRNKL1	ENSG00000101343	0.706	-0.503	0.00946605
DAZAP1	ENSG00000071626	5.604	2.487	2.72501e-17		GALE	ENSG00000117308	0.684	-0.548	0.00948693
TOX2	ENSG00000124191	5.602	2.486	0.019172		NOG	ENSG00000183691	0.277	-1.853	0.00949619
QPRT	ENSG00000103485	5.602	2.486	0.0038128		GGCT	ENSG00000006625	0.772	-0.373	0.00956728
CRY1	ENSG00000008405	5.596	2.484	1.84774e-20		SVIL-AS1	ENSG00000224597	0.661	-0.598	0.00957414
MGAT2	ENSG00000168282	5.577	2.48	6.29022e-07		LRRC17	ENSG00000128606	0.568	-0.815	0.00957601
PDK3	ENSG00000067992	5.573	2.478	0.0290115		NBEAL1	ENSG00000144426	0.677	-0.562	0.00958017
TRAF7	ENSG00000131653	5.569	2.478	2.3622e-13		ATXN3	ENSG00000066427	0.77	-0.377	0.0096126
CLBA1	ENSG00000140104	5.569	2.477	6.1092e-12		FOCAD	ENSG00000188352	0.583	-0.778	0.00963001
AL078581.3	ENSG00000281021	5.567	2.477	2.6969e-06		CCDC171	ENSG00000164989	0.587	-0.769	0.00964397
CDCA7	ENSG00000144354	5.565	2.476	8.41927e-08		AL163636.1	ENSG00000258451	0.665	-0.588	0.00964771
AC073834.1	ENSG00000237655	5.565	2.476	3.58346e-05		AL355385.1	ENSG00000272170	0.466	-1.101	0.00965152
TMED2	ENSG00000086598	5.563	2.476	9.11738e-20		TMED10	ENSG00000170348	0.694	-0.526	0.00965841
SREBF1	ENSG00000072310	5.561	2.475	1.5349e-06		KLC4	ENSG00000137171	0.603	-0.73	0.00965873
CMTM7	ENSG00000153551	5.554	2.474	3.82402e-07		AP002004.1	ENSG00000235505	0.508	-0.976	0.0096703
PRR16	ENSG00000184838	5.551	2.473	1.3504e-05		EPRS	ENSG00000136628	0.704	-0.507	0.00970176
HEXIM1	ENSG00000186834	5.551	2.473	1.94868e-12		ARID5B	ENSG00000150347	0.728	-0.458	0.00972255
OGFOD3	ENSG00000181396	5.544	2.471	1.39708e-06		STIP1	ENSG00000168439	0.689	-0.538	0.00972877
CASKIN1	ENSG00000167971	5.541	2.47	2.15765e-07		SKAP2	ENSG00000005020	0.794	-0.333	0.00973744
HEBP1	ENSG00000013583	5.537	2.469	1.66511e-05		MT2P1	ENSG00000162840	0.507	-0.979	0.00978035
TRIM3	ENSG00000110171	5.533	2.468	2.13418e-20		TMEM87A	ENSG00000103978	0.751	-0.413	0.0097905
HEIH	ENSG00000278970	5.532	2.468	0.000534475		BBS9	ENSG00000122507	0.603	-0.73	0.00980198
AC010776.2	ENSG00000267774	5.531	2.467	8.32098e-08		RTCB	ENSG00000100220	0.683	-0.55	0.00981003
CTBS	ENSG00000117151	5.525	2.466	5.77658e-07		SIM1	ENSG00000112246	0.371	-1.43	0.00982568
HS3ST1	ENSG00000002587	5.521	2.465	0.000127865		GANAB	ENSG00000089597	0.528	-0.921	0.00984472
MIIP	ENSG00000116691	5.513	2.463	1.4835e-06		CHD8	ENSG00000100888	0.574	-0.801	0.00985088
HSD17B1	ENSG00000108786	5.512	2.463	1.33159e-08		CSTF2T	ENSG00000177613	0.604	-0.728	0.00985284
ALKBH6	ENSG00000239382	5.508	2.462	0.0206638		G2E3	ENSG00000092140	0.618	-0.694	0.00985284
FH	ENSG00000091483	5.504	2.46	2.17522e-11		ADSL	ENSG00000239900	0.733	-0.448	0.00986693
FAM86DP	ENSG00000244026	5.504	2.461	1.1886e-06		HIBCH	ENSG00000198130	0.743	-0.428	0.00987043
SPNS1	ENSG00000169682	5.502	2.46	0.0460242		AC016876.1	ENSG00000233223	0.679	-0.559	0.00988705
ACTG1P9	ENSG00000229349	5.499	2.459	0.00582121		CLEC12B	ENSG00000256660	0.022	-5.538	0.00992332
GFER	ENSG00000127554	5.498	2.459	8.68263e-05		AC117409.1	ENSG00000240854	0.647	-0.627	0.00993846
PRSS27	ENSG00000172382	5.497	2.459	0.0187815		THG1L	ENSG00000113272	0.714	-0.486	0.00994919
SREBF2	ENSG00000198911	5.486	2.456	9.42398e-05		ZNF562	ENSG00000171466	0.696	-0.522	0.00995445
GNA11	ENSG00000088256	5.483	2.455	1.54448e-06		STRN3	ENSG00000196792	0.735	-0.444	0.00996378
TBC1D7	ENSG00000145979	5.482	2.455	1.02791e-10		TGS1	ENSG00000137574	0.751	-0.414	0.00997284
YIPF4	ENSG00000119820	5.481	2.454	0.000112248		VEPH1	ENSG00000197415	0.667	-0.585	0.00999326
SRPX	ENSG00000101955	5.472	2.452	3.74336e-05		USP40	ENSG00000085982	0.684	-0.549	0.00999705
ACTBP2	ENSG00000213763	5.47	2.452	9.31247e-20		ZNF283	ENSG00000167637	0.626	-0.676	0.0100198
AL133230.1	ENSG00000232043	5.468	2.451	5.2853e-05		RIOK2	ENSG00000058729	0.669	-0.579	0.0100198
EIF3FP3	ENSG00000233426	5.467	2.451	5.71289e-05		MICB	ENSG00000204516	0.732	-0.45	0.0100411
VPS18	ENSG00000104142	5.466	2.45	3.6309e-13		ZNF552	ENSG00000178935	0.471	-1.086	0.0100489
HOXC-AS2	ENSG00000250133	5.458	2.448	0.00848328		SLC30A6	ENSG00000152683	0.602	-0.733	0.0100695
GORASP2	ENSG00000115806	5.457	2.448	7.06209e-21		AC023796.2	ENSG00000256482	0.662	-0.594	0.0100952
QRICH2	ENSG00000129646	5.455	2.448	0.0432236		AMPD3	ENSG00000133805	0.589	-0.764	0.010117
ZMAT1	ENSG00000166432	5.45	2.446	0.0279035		DCBLD2	ENSG00000057019	0.603	-0.729	0.0101634
HMGN2P3	ENSG00000230330	5.443	2.444	2.64818e-05		HARBI1	ENSG00000180423	0.638	-0.648	0.010174
BCL7A	ENSG00000110987	5.441	2.444	2.46462e-06		USF1	ENSG00000158773	0.399	-1.325	0.0101827
AC008969.1	ENSG00000176593	5.441	2.444	9.27965e-09		GIN1	ENSG00000145723	0.611	-0.711	0.0102096
AC044849.1	ENSG00000272256	5.44	2.444	1.17202e-07		ITGB8	ENSG00000105855	0.393	-1.349	0.0102306
SMPD2	ENSG00000135587	5.438	2.443	0.000116545		SULF1	ENSG00000137573	0.559	-0.839	0.0102306
RAB14	ENSG00000119396	5.432	2.441	7.61474e-27		FUT8	ENSG00000033170	0.74	-0.434	0.0102317
ISOC2	ENSG00000063241	5.429	2.441	2.04066e-07		EFR3B	ENSG00000084710	0.31	-1.689	0.0102358
PLEKHG2	ENSG00000090924	5.428	2.44	5.61574e-08		AGPAT4	ENSG00000026652	0.529	-0.918	0.0102479
PODNL1	ENSG00000132000	5.418	2.438	0.0104477		CLHC1	ENSG00000162994	0.625	-0.677	0.0102479
PLPPR2	ENSG00000105520	5.408	2.435	4.80356e-05		MYLK	ENSG00000065534	0.727	-0.46	0.010248
CNTNAP3P2	ENSG00000276386	5.405	2.434	0.0134802		C1RL	ENSG00000139178	0.56	-0.837	0.0102569
AC120114.3	ENSG00000278713	5.404	2.434	0.008915		NUP85	ENSG00000125450	0.645	-0.632	0.0102616
DHX30	ENSG00000132153	5.401	2.433	1.68297e-18		SLC25A44	ENSG00000160785	0.584	-0.776	0.0102741
TSNAXIP1	ENSG00000102904	5.397	2.432	6.26439e-13		DISP1	ENSG00000154309	0.449	-1.155	0.0103023
MBOAT1	ENSG00000172197	5.395	2.432	0.0427852		NIF3L1	ENSG00000196290	0.753	-0.409	0.0103178
CXCL6	ENSG00000124875	5.395	2.432	0.0250795		BBOF1	ENSG00000119636	0.693	-0.53	0.0103196
ZNF526	ENSG00000167625	5.394	2.431	7.57092e-11		BLVRA	ENSG00000106605	0.745	-0.424	0.010361
MRPL19	ENSG00000115364	5.393	2.431	5.98449e-13		MTHFD2	ENSG00000065911	0.823	-0.282	0.010361
C7orf26	ENSG00000146576	5.383	2.428	0.00108422		HADHA	ENSG00000084754	0.652	-0.617	0.0103761
AC087289.5	ENSG00000267801	5.377	2.427	0.00140803		TAF12	ENSG00000120656	0.749	-0.417	0.0103935
PWWP2B	ENSG00000171813	5.376	2.427	0.000185416		LAMB4	ENSG00000091128	0.139	-2.851	0.0104192
AC027644.3	ENSG00000272831	5.362	2.423	4.0296e-05		NECAP2	ENSG00000157191	0.649	-0.624	0.0104192
HLX-AS1	ENSG00000257551	5.36	2.422	0.0046092		RTRAF	ENSG00000087302	0.806	-0.311	0.0104205
ACOX3	ENSG00000087008	5.358	2.422	1.03702e-19		DNM1L	ENSG00000087470	0.699	-0.517	0.0104346
AL589765.7	ENSG00000269621	5.354	2.421	3.49711e-18		SHC3	ENSG00000148082	0.498	-1.006	0.0104631
CRAT	ENSG00000095321	5.345	2.418	2.22864e-06		GBAP1	ENSG00000160766	0.735	-0.443	0.0105859
MVK	ENSG00000110921	5.345	2.418	5.84198e-11		COL28A1	ENSG00000215018	0.254	-1.975	0.0105924
CR559946.2	ENSG00000279182	5.345	2.418	0.0409702		AC068152.1	ENSG00000262879	0.598	-0.741	0.0105955
PABPC1	ENSG00000070756	5.339	2.416	1.86894e-12		ZNF791	ENSG00000173875	0.686	-0.545	0.0106109
RRAGA	ENSG00000155876	5.339	2.417	0.000293326		SPARC	ENSG00000113140	0.624	-0.681	0.010624
MXD4	ENSG00000123933	5.328	2.414	1.08752e-07		PPP1R7	ENSG00000115685	0.726	-0.463	0.0106243
APBB1IP	ENSG00000077420	5.326	2.413	1.10358e-06		ZNF644	ENSG00000122482	0.764	-0.388	0.0106305
CHMP7	ENSG00000147457	5.323	2.412	1.02822e-21		IQGAP1	ENSG00000140575	0.629	-0.669	0.0106759
DPP9	ENSG00000142002	5.321	2.412	1.61567e-09		AP2M1	ENSG00000161203	0.672	-0.573	0.0106837
ELAVL1	ENSG00000066044	5.319	2.411	1.54252e-06		TMEM106A	ENSG00000184988	0.576	-0.797	0.0106845
AC020931.1	ENSG00000267387	5.317	2.411	0.00236577		SETD7	ENSG00000145391	0.654	-0.612	0.0106845
FUZ	ENSG00000010361	5.316	2.41	3.55543e-11		QKI	ENSG00000112531	0.669	-0.58	0.010686
CACNB1	ENSG00000067191	5.316	2.41	2.48752e-06		TANK	ENSG00000136560	0.726	-0.462	0.0107216
ERCC2	ENSG00000104884	5.307	2.408	5.33557e-15		EDEM1	ENSG00000134109	0.638	-0.648	0.0107281
NXNL2	ENSG00000130045	5.304	2.407	0.0028426		CTDSPL2	ENSG00000137770	0.651	-0.619	0.0107697
MOK	ENSG00000080823	5.302	2.406	1.57069e-05		MLEC	ENSG00000110917	0.677	-0.564	0.0107715
SEPT7P2	ENSG00000214765	5.297	2.405	7.8433e-15		ZNF19	ENSG00000157429	0.579	-0.787	0.0107742
RAB10	ENSG00000084733	5.292	2.404	1.58499e-10		HOXC10	ENSG00000180818	0.799	-0.324	0.010804
MANF	ENSG00000145050	5.292	2.404	8.83114e-09		AC015802.6	ENSG00000284526	0.764	-0.389	0.0108087
DLX2	ENSG00000115844	5.29	2.403	0.0012486		CEP295	ENSG00000166004	0.661	-0.598	0.0108183
RWDD4P2	ENSG00000175741	5.288	2.403	0.000153317		CARS-AS1	ENSG00000247473	0.62	-0.689	0.0108312
ERN2	ENSG00000134398	5.287	2.402	1.9194e-08		ADPRM	ENSG00000170222	0.723	-0.469	0.0108578
TEAD4	ENSG00000197905	5.277	2.4	3.02966e-10		AP001528.1	ENSG00000246523	0.464	-1.107	0.0108803
BHLHE40	ENSG00000134107	5.275	2.399	1.01337e-05		ANKRD28	ENSG00000206560	0.644	-0.635	0.010888
KPTN	ENSG00000118162	5.275	2.399	1.7696e-22		AARS	ENSG00000090861	0.596	-0.746	0.0109022
CCDC97	ENSG00000142039	5.274	2.399	2.6449e-09		PRPF8	ENSG00000174231	0.529	-0.918	0.0109072
ANO1	ENSG00000131620	5.265	2.396	2.37412e-21		ALOX12-AS1	ENSG00000215067	0.573	-0.804	0.0109499
KDM6B	ENSG00000132510	5.262	2.395	0.000108378		TP53BP1	ENSG00000067369	0.573	-0.804	0.0110199
PCBP4	ENSG00000090097	5.26	2.395	8.2882e-06		SF3B3	ENSG00000189091	0.573	-0.804	0.0110211
KLHL7	ENSG00000122550	5.255	2.394	9.66753e-30		SYNJ2	ENSG00000078269	0.739	-0.436	0.0110532
C6orf120	ENSG00000185127	5.254	2.393	4.76001e-05		IFT81	ENSG00000122970	0.663	-0.592	0.0110548
CYS1	ENSG00000205795	5.247	2.391	0.00874722		AL513283.1	ENSG00000228536	0.463	-1.111	0.0110884
NOA1	ENSG00000084092	5.246	2.391	0.000486522		KBTBD3	ENSG00000182359	0.688	-0.54	0.0110884
NT5M	ENSG00000205309	5.242	2.39	9.9004e-05		SLC30A4	ENSG00000104154	0.737	-0.44	0.0110884
BRF1	ENSG00000185024	5.239	2.389	6.63674e-08		MT-ND6	ENSG00000198695	0.598	-0.741	0.0111105
RFK	ENSG00000135002	5.235	2.388	0.000530467		AL592430.1	ENSG00000232682	0.442	-1.179	0.0111694
RECK	ENSG00000122707	5.231	2.387	2.19877e-07		BCLAF1	ENSG00000029363	0.752	-0.411	0.0112061
TMEM183A	ENSG00000163444	5.224	2.385	5.55896e-05		CLK4	ENSG00000113240	0.673	-0.572	0.011217
AL139099.1	ENSG00000258377	5.223	2.385	3.28753e-06		USP45	ENSG00000123552	0.717	-0.479	0.011217
AL078612.1	ENSG00000255252	5.223	2.385	0.000658542		ASS1	ENSG00000130707	0.646	-0.631	0.0112184
SPEG	ENSG00000072195	5.217	2.383	2.40713e-18		ADAT1	ENSG00000065457	0.707	-0.5	0.0112184
TNFRSF14-AS1	ENSG00000238164	5.216	2.383	0.0135445		SLC35F6	ENSG00000213699	0.737	-0.441	0.0112232
AL353194.1	ENSG00000229539	5.214	2.382	0.000742129		RAD51C	ENSG00000108384	0.711	-0.492	0.0112372
ZNF773	ENSG00000152439	5.212	2.382	9.55455e-09		CARD8	ENSG00000105483	0.712	-0.49	0.0112586
SCAF4	ENSG00000156304	5.209	2.381	1.08976e-07		CCDC110	ENSG00000168491	0.458	-1.127	0.0112743
MRS2	ENSG00000124532	5.206	2.38	1.83752e-09		NSUN4	ENSG00000117481	0.669	-0.579	0.0113264
CR559946.1	ENSG00000227484	5.205	2.38	0.00876109		IFI27L1	ENSG00000165948	0.753	-0.41	0.0113361
HOXD-AS2	ENSG00000237380	5.204	2.38	0.0185238		TRIM32	ENSG00000119401	0.654	-0.612	0.0113523
TNFSF9	ENSG00000125657	5.203	2.379	0.00909969		CAT	ENSG00000121691	0.658	-0.603	0.0113567
SLC25A39	ENSG00000013306	5.202	2.379	4.88965e-06		HSP90AB1	ENSG00000096384	0.706	-0.501	0.0113567
UBXN2A	ENSG00000173960	5.2	2.378	2.71745e-08		SDCBP2-AS1	ENSG00000234684	0.532	-0.91	0.0113893
NSUN5P1	ENSG00000223705	5.199	2.378	2.28507e-09		POU2F1	ENSG00000143190	0.579	-0.789	0.0113929
SNORD63B	ENSG00000222937	5.198	2.378	0.00568908		UTP20	ENSG00000120800	0.597	-0.744	0.0113929
FLII	ENSG00000177731	5.196	2.378	1.0014e-09		IQCD	ENSG00000166578	0.613	-0.706	0.0113929
MAIP1	ENSG00000162972	5.192	2.376	2.62627e-06		P4HA2-AS1	ENSG00000237714	0.598	-0.742	0.0113976
CYTH1	ENSG00000108669	5.191	2.376	6.96492e-17		GCC2	ENSG00000135968	0.758	-0.4	0.0114479
PML	ENSG00000140464	5.183	2.374	1.94081e-07		LINC01615	ENSG00000223485	0.729	-0.456	0.0114535
USP21	ENSG00000143258	5.182	2.374	2.35303e-15		VPS45	ENSG00000136631	0.666	-0.587	0.0114548
PLD6	ENSG00000179598	5.182	2.374	0.00953946		RBM25	ENSG00000119707	0.779	-0.36	0.0114722
COQ6	ENSG00000119723	5.179	2.373	1.13027e-13		WDR89	ENSG00000140006	0.513	-0.964	0.0114909
AL928654.2	ENSG00000257270	5.179	2.373	0.003163		MRPL10	ENSG00000159111	0.667	-0.584	0.0114965
AC007040.1	ENSG00000228384	5.169	2.37	0.0172394		SND1-IT1	ENSG00000279078	0.266	-1.911	0.0115063
COX10	ENSG00000006695	5.166	2.369	2.29561e-25		CMTM4	ENSG00000183723	0.726	-0.461	0.0115344
KLHDC2	ENSG00000165516	5.163	2.368	0.000260582		CLMAT3	ENSG00000249035	0.623	-0.683	0.0115422
TERT	ENSG00000164362	5.163	2.368	0.000179328		EIF3K	ENSG00000178982	0.756	-0.404	0.0115439
PACSIN2	ENSG00000100266	5.161	2.368	6.84467e-14		BMS1	ENSG00000165733	0.653	-0.615	0.01155
PLEC	ENSG00000178209	5.16	2.367	5.40863e-05		XRCC1	ENSG00000073050	0.606	-0.723	0.0115588
AP2A1	ENSG00000196961	5.15	2.365	1.55294e-07		UPRT	ENSG00000094841	0.733	-0.449	0.0115734
YTHDF2	ENSG00000198492	5.146	2.363	1.44701e-12		DLX5	ENSG00000105880	0.591	-0.758	0.0115809
PLXNB3	ENSG00000198753	5.146	2.363	0.00334963		VEZT	ENSG00000028203	0.747	-0.421	0.0115809
AC004846.1	ENSG00000258376	5.136	2.361	1.59035e-10		VSIG4	ENSG00000155659	0.049	-4.358	0.0116144
BX088651.1	ENSG00000212952	5.136	2.361	0.0176141		WDR61	ENSG00000140395	0.769	-0.379	0.0116292
RAB40B	ENSG00000141542	5.135	2.36	3.98343e-05		PNPT1	ENSG00000138035	0.711	-0.493	0.0116979
ZNF582	ENSG00000018869	5.135	2.36	2.03576e-09		RAB2B	ENSG00000129472	0.645	-0.633	0.0117063
NFKBID	ENSG00000167604	5.132	2.359	0.0017408		ABCF3	ENSG00000161204	0.609	-0.715	0.011715
RHOXF1P3	ENSG00000282933	5.13	2.359	5.88307e-05		ASNA1	ENSG00000198356	0.709	-0.497	0.0117165
DSCC1	ENSG00000136982	5.127	2.358	1.45886e-05		BTRC	ENSG00000166167	0.641	-0.641	0.0117833
EHD2	ENSG00000024422	5.125	2.358	1.5637e-05		CASC15	ENSG00000272168	0.365	-1.454	0.0117901
UBE2C	ENSG00000175063	5.119	2.356	4.04338e-30		RFXANK	ENSG00000064490	0.726	-0.462	0.0118364
ST20-AS1	ENSG00000259642	5.118	2.356	4.83012e-10		IL1RL1	ENSG00000115602	0.307	-1.703	0.0118547
CHCHD2P2	ENSG00000215006	5.118	2.356	0.0217589		SEC11A	ENSG00000140612	0.822	-0.283	0.0118719
LINC02381	ENSG00000250742	5.115	2.355	2.18269e-14		AC026877.1	ENSG00000240809	0.555	-0.85	0.0118783
AGRN	ENSG00000188157	5.113	2.354	4.90511e-05		TRAK2	ENSG00000115993	0.613	-0.707	0.0119277
RAB3IP	ENSG00000127328	5.109	2.353	0.000281584		NONO	ENSG00000147140	0.717	-0.48	0.0119453
TMEM9B	ENSG00000175348	5.103	2.351	4.21342e-24		BTN2A1	ENSG00000112763	0.668	-0.583	0.011949
ITGB4	ENSG00000132470	5.102	2.351	0.000232204		NDUFS5	ENSG00000168653	0.803	-0.317	0.0119544
ACOT1	ENSG00000184227	5.1	2.35	0.000311097		NTN1	ENSG00000065320	0.164	-2.606	0.0119932
GYPC	ENSG00000136732	5.095	2.349	1.23809e-05		ZFHX3	ENSG00000140836	0.69	-0.535	0.0120001
AC004890.2	ENSG00000244560	5.093	2.348	0.0225305		TMEM50A	ENSG00000183726	0.8	-0.321	0.0120217
APLF	ENSG00000169621	5.09	2.348	3.70595e-05		CNTD1	ENSG00000176563	0.711	-0.493	0.0120224
UBA5	ENSG00000081307	5.088	2.347	1.26449e-05		VCAN-AS1	ENSG00000249835	0.732	-0.449	0.0120298
RNF135	ENSG00000181481	5.087	2.347	0.0012486		SLITRK6	ENSG00000184564	0.041	-4.619	0.0121037
SSH3	ENSG00000172830	5.086	2.346	1.62912e-07		LDHAP4	ENSG00000214110	0.66	-0.6	0.0121394
RAB1A	ENSG00000138069	5.081	2.345	6.49165e-09		CTC1	ENSG00000178971	0.484	-1.048	0.0121669
GOLGA2P5	ENSG00000238105	5.08	2.345	0.0129247		ATG13	ENSG00000175224	0.602	-0.732	0.012176
CEBPG	ENSG00000153879	5.076	2.344	1.66533e-07		TRAPPC4	ENSG00000196655	0.77	-0.378	0.0122115
SRD5A1	ENSG00000145545	5.076	2.344	0.000171786		AC009630.2	ENSG00000253174	0.672	-0.572	0.0122631
LUC7L2	ENSG00000146963	5.07	2.342	3.19132e-07		CCT8	ENSG00000156261	0.745	-0.425	0.0122884
AKT1S1	ENSG00000204673	5.07	2.342	8.02632e-06		AGTRAP	ENSG00000177674	0.767	-0.382	0.0122884
MAP7	ENSG00000135525	5.068	2.341	0.000161997		KIAA0319L	ENSG00000142687	0.586	-0.771	0.0122948
KCTD13	ENSG00000174943	5.067	2.341	0.000840754		ZNF766	ENSG00000196214	0.632	-0.662	0.0123255
PPP3CC	ENSG00000120910	5.062	2.34	6.33733e-06		CDK20	ENSG00000156345	0.643	-0.636	0.0123255
POLA2	ENSG00000014138	5.061	2.339	6.35303e-14		FAM171B	ENSG00000144369	0.729	-0.457	0.0123617
DZIP1L	ENSG00000158163	5.06	2.339	2.4235e-09		DNAJC12	ENSG00000108176	0.496	-1.013	0.0123929
KCNN4	ENSG00000104783	5.058	2.339	0.000204827		LINC00665	ENSG00000232677	0.507	-0.981	0.0123929
SPSB2	ENSG00000111671	5.057	2.338	6.73818e-12		RFC4	ENSG00000163918	0.748	-0.419	0.0124385
LINC01184	ENSG00000245937	5.055	2.338	9.05797e-14		TMEM116	ENSG00000198270	0.689	-0.537	0.012468
AC007969.1	ENSG00000233762	5.05	2.336	6.52817e-05		ZNF814	ENSG00000204514	0.736	-0.443	0.012482
FBXL18	ENSG00000155034	5.05	2.336	1.4533e-06		AC006145.1	ENSG00000223770	0.114	-3.133	0.0125105
MAPK8IP3	ENSG00000138834	5.047	2.336	0.000397629		FASTKD1	ENSG00000138399	0.681	-0.554	0.0125305
DOT1L	ENSG00000104885	5.046	2.335	2.18618e-13		TMTC3	ENSG00000139324	0.766	-0.384	0.0125311
SBF1	ENSG00000100241	5.037	2.332	1.19856e-12		AL133227.1	ENSG00000273828	0.496	-1.011	0.012546
PSMD2	ENSG00000175166	5.036	2.332	8.20946e-17		UBA6-AS1	ENSG00000248049	0.657	-0.605	0.0125529
RAB4B	ENSG00000167578	5.036	2.332	8.79735e-05		C2	ENSG00000166278	0.469	-1.092	0.0125681
AC141586.3	ENSG00000261093	5.032	2.331	1.7073e-06		GALM	ENSG00000143891	0.546	-0.872	0.0126021
AC027702.1	ENSG00000260588	5.029	2.33	0.000485383		NPM3	ENSG00000107833	0.745	-0.425	0.0126244
MOAP1	ENSG00000165943	5.028	2.33	2.94333e-06		LRRC57	ENSG00000180979	0.718	-0.477	0.0126647
FLNC-AS1	ENSG00000242902	5.01	2.325	0.0191239		GPRC5A	ENSG00000013588	0.605	-0.726	0.0126972
FAM212A	ENSG00000185614	5.005	2.323	3.23656e-05		LTA4H	ENSG00000111144	0.66	-0.599	0.0126972
KLF6	ENSG00000067082	4.997	2.321	3.86763e-17		TOGARAM1	ENSG00000198718	0.528	-0.921	0.0127064
PRSS23	ENSG00000150687	4.996	2.321	6.2127e-05		SEC31A	ENSG00000138674	0.634	-0.657	0.0127075
CDC42EP4	ENSG00000179604	4.996	2.321	7.29171e-16		FOXN2	ENSG00000170802	0.696	-0.522	0.0127075
GMPPB	ENSG00000173540	4.99	2.319	1.14877e-08		DDX50	ENSG00000107625	0.683	-0.549	0.0127557
ITM2B	ENSG00000136156	4.971	2.314	0.000642879		PIK3R3	ENSG00000117461	0.552	-0.858	0.0127592
PRORSD1P	ENSG00000162997	4.966	2.312	0.00752389		STAT6	ENSG00000166888	0.475	-1.075	0.012772
KLHL25	ENSG00000183655	4.965	2.312	0.0107885		STYXL1	ENSG00000127952	0.753	-0.409	0.012772
MAGIX	ENSG00000269313	4.96	2.31	2.24531e-05		LARS2	ENSG00000011376	0.455	-1.136	0.0127796
CNOT8	ENSG00000155508	4.956	2.309	2.43044e-06		FMN2	ENSG00000155816	0.69	-0.535	0.0128263
CSNK1D	ENSG00000141551	4.951	2.308	3.68734e-11		PTGS1	ENSG00000095303	0.482	-1.052	0.0128266
TAP1	ENSG00000168394	4.947	2.307	6.78098e-17		MINDY3	ENSG00000148481	0.733	-0.448	0.0128266
RAD51	ENSG00000051180	4.946	2.306	2.35323e-13		SAT2	ENSG00000141504	0.748	-0.419	0.0128266
ZBTB22	ENSG00000236104	4.944	2.306	1.03733e-09		SRP14	ENSG00000140319	0.802	-0.319	0.0128363
CYP2F2P	ENSG00000237118	4.943	2.305	0.0417378		ANKS6	ENSG00000165138	0.69	-0.536	0.0128396
CTBP1-AS	ENSG00000280927	4.942	2.305	3.84086e-06		PAFAH2	ENSG00000158006	0.656	-0.608	0.0128434
LSMEM2	ENSG00000179564	4.941	2.305	0.000100838		TMEM256	ENSG00000205544	0.768	-0.38	0.0128543
MROH1	ENSG00000179832	4.936	2.303	2.3655e-12		CYP20A1	ENSG00000119004	0.805	-0.313	0.0129005
NT5C3B	ENSG00000141698	4.914	2.297	1.83904e-05		EPB41	ENSG00000159023	0.583	-0.779	0.0129187
PDLIM1	ENSG00000107438	4.914	2.297	3.63608e-13		RSPH4A	ENSG00000111834	0.285	-1.812	0.0129731
LRRC59	ENSG00000108829	4.911	2.296	5.07815e-29		ENY2	ENSG00000120533	0.797	-0.327	0.0129731
PIK3IP1	ENSG00000100100	4.908	2.295	0.000658778		PSMD10	ENSG00000101843	0.764	-0.389	0.0129999
ZNF74	ENSG00000185252	4.905	2.294	0.000650268		ZNF197	ENSG00000186448	0.602	-0.731	0.0130156
AC113404.3	ENSG00000254893	4.903	2.294	1.52962e-05		TAF1	ENSG00000147133	0.542	-0.883	0.013054
BST1	ENSG00000109743	4.895	2.291	1.20039e-05		ATF6B	ENSG00000213676	0.537	-0.896	0.013056
SMG1P3	ENSG00000180747	4.889	2.29	0.00384731		COL14A1	ENSG00000187955	0.374	-1.419	0.0130873
KCTD10	ENSG00000110906	4.886	2.289	8.40191e-20		CSGALNACT1	ENSG00000147408	0.628	-0.672	0.0130918
AC048344.1	ENSG00000257530	4.886	2.289	0.0381973		ZNF10	ENSG00000256223	0.493	-1.02	0.0131027
PERP	ENSG00000112378	4.883	2.288	0.000259306		THYN1	ENSG00000151500	0.761	-0.394	0.0131147
AC040977.1	ENSG00000262089	4.883	2.288	0.00980198		EIF3M	ENSG00000149100	0.767	-0.382	0.0131483
NAP1L5	ENSG00000177432	4.881	2.287	5.2747e-09		MAVS	ENSG00000088888	0.622	-0.686	0.0131555
CCNA2	ENSG00000145386	4.88	2.287	1.10057e-07		CFB	ENSG00000243649	0.534	-0.905	0.0131985
SIX5	ENSG00000177045	4.876	2.286	1.66185e-05		ERCC3	ENSG00000163161	0.647	-0.629	0.0132161
UBXN6	ENSG00000167671	4.875	2.285	3.04676e-07		AREL1	ENSG00000119682	0.585	-0.773	0.0132205
ANKRD13D	ENSG00000172932	4.874	2.285	4.98934e-06		CAP1	ENSG00000131236	0.658	-0.604	0.0132313
SLC35G1	ENSG00000176273	4.87	2.284	0.043262		AC011466.1	ENSG00000268583	0.402	-1.314	0.0132423
AL590094.1	ENSG00000233593	4.87	2.284	0.00056231		NME7	ENSG00000143156	0.757	-0.401	0.0132681
PSMG4	ENSG00000180822	4.858	2.28	5.87463e-15		AL590714.1	ENSG00000224985	0.749	-0.417	0.0133004
ZNF672	ENSG00000171161	4.858	2.28	0.000190536		C14orf178	ENSG00000197734	0.608	-0.719	0.013375
TMEM220-AS1	ENSG00000263400	4.853	2.279	2.50748e-06		PPP1R8	ENSG00000117751	0.653	-0.615	0.0133793
ARHGAP45	ENSG00000180448	4.852	2.279	0.000432117		FOXP1	ENSG00000114861	0.706	-0.502	0.0135411
ARFRP1	ENSG00000101246	4.85	2.278	4.69603e-06		CUEDC2	ENSG00000107874	0.785	-0.349	0.0135563
PACSIN3	ENSG00000165912	4.847	2.277	1.13735e-05		LINC02569	ENSG00000235781	0.262	-1.932	0.0135744
RWDD4	ENSG00000182552	4.842	2.276	1.45737e-05		MTND4P12	ENSG00000247627	0.604	-0.726	0.0135793
PUSL1	ENSG00000169972	4.836	2.274	7.96635e-05		BLOC1S5	ENSG00000188428	0.65	-0.621	0.0135793
GOT2	ENSG00000125166	4.831	2.272	1.40249e-11		TGFB3	ENSG00000119699	0.473	-1.081	0.0135806
CLPP	ENSG00000125656	4.831	2.272	3.70626e-07		ZNF250	ENSG00000196150	0.618	-0.695	0.0136053
TPRA1	ENSG00000163870	4.828	2.271	1.00851e-05		MANEA	ENSG00000172469	0.681	-0.553	0.0136098
FBF1	ENSG00000188878	4.826	2.271	2.16043e-05		TRMT61B	ENSG00000171103	0.724	-0.465	0.0136358
SYN2	ENSG00000157152	4.82	2.269	0.00735034		PSMB2	ENSG00000126067	0.81	-0.304	0.013645
PRTG	ENSG00000166450	4.816	2.268	0.019856		NEDD1	ENSG00000139350	0.635	-0.655	0.0136469
EVA1C	ENSG00000166979	4.812	2.267	3.8417e-05		CARMN	ENSG00000249669	0.541	-0.886	0.0136779
GTF2F1	ENSG00000125651	4.808	2.265	7.30517e-13		TMEM173	ENSG00000184584	0.666	-0.586	0.0136837
AC090971.2	ENSG00000259201	4.806	2.265	1.46964e-07		CEP44	ENSG00000164118	0.716	-0.482	0.0136861
SCARF2	ENSG00000244486	4.805	2.265	0.00782871		IFNGR1	ENSG00000027697	0.77	-0.377	0.0137084
RUVBL2	ENSG00000183207	4.801	2.263	7.58524e-07		DGKH	ENSG00000102780	0.675	-0.568	0.0137374
HLA-C	ENSG00000204525	4.8	2.263	8.03997e-10		EFL1	ENSG00000140598	0.644	-0.634	0.0137418
ELK1	ENSG00000126767	4.8	2.263	2.0941e-10		POLDIP3	ENSG00000100227	0.521	-0.94	0.0138148
AC093677.2	ENSG00000269559	4.788	2.259	7.85958e-13		ZNF107	ENSG00000196247	0.67	-0.578	0.0138148
AP001528.2	ENSG00000255471	4.774	2.255	0.0319007		LYSMD3	ENSG00000176018	0.677	-0.562	0.0138301
GCFC2	ENSG00000005436	4.771	2.254	9.04852e-06		DTL	ENSG00000143476	0.622	-0.684	0.0138471
PDAP1	ENSG00000106244	4.763	2.252	4.63958e-07		AC004696.1	ENSG00000276578	0.689	-0.538	0.0138838
HNRNPA0	ENSG00000177733	4.761	2.251	3.46586e-05		ZNF600	ENSG00000189190	0.539	-0.891	0.0138863
ACSL3	ENSG00000123983	4.752	2.248	0.000225941		GATB	ENSG00000059691	0.696	-0.522	0.0138894
PGS1	ENSG00000087157	4.749	2.248	1.23671e-06		MT-ND4	ENSG00000198886	0.66	-0.599	0.0139051
WBP1	ENSG00000239779	4.748	2.247	8.70513e-09		ABCA9	ENSG00000154258	0.382	-1.39	0.0139232
HMGN2	ENSG00000198830	4.74	2.245	5.49687e-09		PDZD8	ENSG00000165650	0.71	-0.495	0.013946
C8orf33	ENSG00000182307	4.736	2.244	1.25801e-12		MRM2	ENSG00000122687	0.748	-0.419	0.0139564
FBXO4	ENSG00000151876	4.732	2.243	1.49945e-11		AC130343.2	ENSG00000277597	0.297	-1.753	0.0139851
TBX2	ENSG00000121068	4.731	2.242	1.35343e-05		LAP3	ENSG00000002549	0.713	-0.488	0.0140363
SOD3	ENSG00000109610	4.727	2.241	9.6321e-05		AHNAK2	ENSG00000185567	0.604	-0.728	0.0140498
NTHL1	ENSG00000065057	4.725	2.24	8.08674e-06		THRAP3	ENSG00000054118	0.78	-0.358	0.0140598
AC084880.1	ENSG00000213144	4.721	2.239	0.000960849			ENSG00000279522	0.235	-2.088	0.0140732
ACADL	ENSG00000115361	4.719	2.239	0.0275552		ACTL6A	ENSG00000136518	0.736	-0.442	0.0140744
UCHL1	ENSG00000154277	4.714	2.237	0.030839		AC244090.1	ENSG00000197180	0.708	-0.499	0.0141269
MFGE8	ENSG00000140545	4.712	2.236	6.31324e-06		PLEKHA5	ENSG00000052126	0.714	-0.485	0.0141269
GLRB	ENSG00000109738	4.711	2.236	0.000207456		ZNF596	ENSG00000172748	0.676	-0.564	0.014127
CAPN15	ENSG00000103326	4.71	2.236	1.36576e-12		REPS2	ENSG00000169891	0.605	-0.726	0.0141811
TBXAS1	ENSG00000059377	4.691	2.23	8.49764e-11		GRIA3	ENSG00000125675	0.421	-1.248	0.0141926
TMEM234	ENSG00000160055	4.689	2.229	1.21756e-06		DHX35	ENSG00000101452	0.593	-0.754	0.0142296
PCED1A	ENSG00000132635	4.689	2.229	8.66938e-05		STK4	ENSG00000101109	0.687	-0.542	0.0142319
HIST1H2AG	ENSG00000196787	4.683	2.228	0.000406052		HNRNPC	ENSG00000092199	0.786	-0.347	0.0142438
ZNF786	ENSG00000197362	4.681	2.227	0.00031909		AC090984.1	ENSG00000279033	0.576	-0.797	0.0142517
DOK1	ENSG00000115325	4.68	2.227	1.59906e-20		RPS11	ENSG00000142534	0.786	-0.348	0.0142995
PON2	ENSG00000105854	4.679	2.226	1.60654e-08		WDR83OS	ENSG00000105583	0.787	-0.345	0.0143097
GHDC	ENSG00000167925	4.676	2.225	1.45389e-05		ELP6	ENSG00000163832	0.756	-0.404	0.014324
COX5B	ENSG00000135940	4.673	2.224	5.45606e-05		ABCD4	ENSG00000119688	0.588	-0.767	0.0143351
NUAK2	ENSG00000163545	4.673	2.224	2.07856e-08		ZNF362	ENSG00000160094	0.691	-0.533	0.0143613
NIPSNAP1	ENSG00000184117	4.666	2.222	4.49699e-16		PHAX	ENSG00000164902	0.724	-0.467	0.0143619
KCTD18	ENSG00000155729	4.665	2.222	5.89591e-16		TM9SF4	ENSG00000101337	0.557	-0.843	0.014378
VCP	ENSG00000165280	4.663	2.221	5.47987e-05		UBR5	ENSG00000104517	0.694	-0.526	0.014378
HSF2BP	ENSG00000160207	4.663	2.221	1.6251e-05		NEK5	ENSG00000197168	0.313	-1.674	0.0144338
SLC35B2	ENSG00000157593	4.654	2.219	9.15986e-11		AC087286.2	ENSG00000259367	0.508	-0.976	0.014442
GPX4	ENSG00000167468	4.653	2.218	0.000595274		HSP90AB3P	ENSG00000183199	0.67	-0.578	0.014442
ACBD4	ENSG00000181513	4.651	2.217	9.51585e-07		RAB30-AS1	ENSG00000246067	0.743	-0.428	0.0144672
SLC16A3	ENSG00000141526	4.65	2.217	0.000419038		UBA52	ENSG00000221983	0.798	-0.326	0.0144672
CENPP	ENSG00000188312	4.644	2.215	1.32162e-27		FASTKD3	ENSG00000124279	0.718	-0.478	0.0144857
AC078846.1	ENSG00000273329	4.642	2.215	0.00894325		SPAG17	ENSG00000155761	0.54	-0.888	0.0144927
AC079834.2	ENSG00000272944	4.64	2.214	0.0213325		CHP1	ENSG00000187446	0.748	-0.418	0.0144927
ARHGEF28	ENSG00000214944	4.634	2.212	2.97354e-05		S100A16	ENSG00000188643	0.747	-0.422	0.0144969
MBOAT7	ENSG00000125505	4.633	2.212	2.85766e-06		USP4	ENSG00000114316	0.625	-0.679	0.0145526
OPA1-AS1	ENSG00000224855	4.633	2.212	0.00403573		GTPBP4	ENSG00000107937	0.705	-0.504	0.0145526
ST3GAL3	ENSG00000126091	4.628	2.21	1.56622e-05		SERTAD4	ENSG00000082497	0.599	-0.739	0.0145733
RIPK4	ENSG00000183421	4.628	2.21	0.000822616		IQCB1	ENSG00000173226	0.716	-0.481	0.0145733
ZNF584	ENSG00000171574	4.627	2.21	9.933e-10		AC090425.2	ENSG00000272910	0.702	-0.51	0.0145757
RNF130	ENSG00000113269	4.625	2.209	0.00042494		AC093627.6	ENSG00000242611	0.495	-1.015	0.0146357
STK11	ENSG00000118046	4.623	2.209	0.00212786		DRG1	ENSG00000185721	0.79	-0.341	0.0146568
TM9SF1	ENSG00000100926	4.616	2.207	1.23894e-08		ZSCAN21	ENSG00000166529	0.566	-0.822	0.0146634
HLA-U	ENSG00000228078	4.616	2.207	0.0126696		CEP290	ENSG00000198707	0.775	-0.368	0.0146771
AC018766.1	ENSG00000268047	4.615	2.206	0.00429857		PDZD11	ENSG00000120509	0.771	-0.375	0.0147129
C12orf75	ENSG00000235162	4.609	2.205	1.34369e-11		ADH4	ENSG00000198099	0.446	-1.164	0.0147144
AL031963.1	ENSG00000228170	4.608	2.204	1.88412e-14		ACTR1A	ENSG00000138107	0.642	-0.64	0.014731
DDX28	ENSG00000182810	4.605	2.203	3.71119e-05		TMEM59	ENSG00000116209	0.74	-0.435	0.0147449
UXS1	ENSG00000115652	4.604	2.203	4.46704e-21		RNF14	ENSG00000013561	0.738	-0.438	0.0148172
TGFB1	ENSG00000105329	4.602	2.202	2.1334e-06		NRG4	ENSG00000169752	0.333	-1.588	0.0148818
SMYD2	ENSG00000143499	4.6	2.202	1.86683e-05		ZNF561-AS1	ENSG00000267106	0.675	-0.566	0.0148818
RGS10	ENSG00000148908	4.596	2.201	3.17288e-19		BIRC6	ENSG00000115760	0.711	-0.492	0.0148818
C8orf88	ENSG00000253250	4.593	2.199	2.77804e-10		LSM8	ENSG00000128534	0.79	-0.339	0.0149216
AC007899.1	ENSG00000224891	4.59	2.198	2.05299e-07		TFRC	ENSG00000072274	0.587	-0.769	0.0149746
PPP1R2	ENSG00000184203	4.586	2.197	2.58762e-09		SP100	ENSG00000067066	0.733	-0.448	0.0150017
MIPEP	ENSG00000027001	4.584	2.197	3.65672e-19		PPP4R3B	ENSG00000275052	0.655	-0.611	0.0150535
PNKP	ENSG00000039650	4.584	2.197	3.94403e-08		ZSCAN25	ENSG00000197037	0.516	-0.953	0.0150631
VDAC2	ENSG00000165637	4.583	2.196	3.10317e-06		RAP2B	ENSG00000181467	0.733	-0.449	0.0150837
SDHA	ENSG00000073578	4.581	2.196	2.81788e-21		NFIA	ENSG00000162599	0.659	-0.602	0.0150887
ZBTB11-AS1	ENSG00000256628	4.581	2.196	3.53665e-06		PLIN2	ENSG00000147872	0.757	-0.402	0.0151222
PLEKHG5	ENSG00000171680	4.58	2.195	3.1324e-05		ZDHHC6	ENSG00000023041	0.731	-0.451	0.0151631
ANKRD27	ENSG00000105186	4.577	2.194	3.1162e-13		ZNF544	ENSG00000198131	0.697	-0.522	0.0151773
DNTTIP1	ENSG00000101457	4.577	2.194	3.32395e-06		NDUFA5	ENSG00000128609	0.742	-0.431	0.0151773
POTEKP	ENSG00000204434	4.573	2.193	0.017231		HELB	ENSG00000127311	0.222	-2.174	0.0152009
DLG5-AS1	ENSG00000233871	4.573	2.193	0.0264097		TXLNA	ENSG00000084652	0.704	-0.505	0.0152177
HIST2H2BE	ENSG00000184678	4.567	2.191	7.84939e-06		SMC1A	ENSG00000072501	0.594	-0.752	0.015228
ITFG1-AS1	ENSG00000260281	4.562	2.19	0.000114694		ZNF567	ENSG00000189042	0.66	-0.599	0.0152847
CXCL12	ENSG00000107562	4.56	2.189	0.00055879		PPP1R1A	ENSG00000135447	0.355	-1.494	0.0153288
RCE1	ENSG00000173653	4.556	2.188	0.00128979		SEC23B	ENSG00000101310	0.69	-0.535	0.015338
MARCH5	ENSG00000198060	4.553	2.187	5.95605e-05		UTP15	ENSG00000164338	0.684	-0.548	0.0153442
TMEM42	ENSG00000169964	4.551	2.186	5.47194e-06		SRSF12	ENSG00000154548	0.125	-2.999	0.0153642
MYC	ENSG00000136997	4.55	2.186	4.63633e-07		ALAD	ENSG00000148218	0.624	-0.68	0.0153691
MAP3K7	ENSG00000135341	4.55	2.186	2.08544e-14		GINS4	ENSG00000147536	0.725	-0.465	0.0153691
THEM6	ENSG00000130193	4.55	2.186	0.000438809		AP001442.1	ENSG00000233783	0.17	-2.558	0.0154161
PPA2	ENSG00000138777	4.546	2.185	3.08465e-23		CARF	ENSG00000138380	0.548	-0.868	0.0154161
ELAC2	ENSG00000006744	4.546	2.185	4.01583e-06		AC005682.1	ENSG00000226329	0.267	-1.905	0.0154193
ETAA1	ENSG00000143971	4.546	2.185	3.4597e-12		CABP7	ENSG00000100314	0.756	-0.403	0.0154408
RPS15	ENSG00000115268	4.541	2.183	0.000137121		PGBD4	ENSG00000182405	0.6	-0.738	0.0154413
STAC	ENSG00000144681	4.539	2.182	7.46749e-05		RHOJ	ENSG00000126785	0.652	-0.617	0.015475
AC136469.2	ENSG00000279827	4.539	2.182	8.50284e-06		DCTN5	ENSG00000166847	0.721	-0.472	0.0154942
FARSA-AS1	ENSG00000266975	4.538	2.182	0.000937551		TNPO3	ENSG00000064419	0.652	-0.617	0.0155114
ATAD3A	ENSG00000197785	4.535	2.181	0.00042494		BACE1-AS	ENSG00000278768	0.619	-0.691	0.0155203
FAM84A	ENSG00000162981	4.534	2.181	5.05362e-05		SNU13	ENSG00000100138	0.816	-0.293	0.015536
NSUN2	ENSG00000037474	4.531	2.18	0.00018834		IQCK	ENSG00000174628	0.753	-0.409	0.0156284
PCCA	ENSG00000175198	4.529	2.179	1.01131e-10		SMIM26	ENSG00000232388	0.792	-0.337	0.0156345
NAF1	ENSG00000145414	4.528	2.179	7.06531e-05		NSDHL	ENSG00000147383	0.717	-0.481	0.0156434
SLC9A3R2	ENSG00000065054	4.52	2.176	4.51183e-05		ZNF502	ENSG00000196653	0.74	-0.434	0.0156434
SH3GL1	ENSG00000141985	4.519	2.176	1.04982e-07		PTER	ENSG00000165983	0.645	-0.633	0.0156697
PIP5K1C	ENSG00000186111	4.514	2.174	4.67784e-08		RBM5	ENSG00000003756	0.658	-0.604	0.0157265
RPS6KA4	ENSG00000162302	4.514	2.174	0.000483039		AC112907.3	ENSG00000263826	0.688	-0.541	0.0157635
AC092794.2	ENSG00000275197	4.512	2.174	0.00106639		AL138921.1	ENSG00000227492	0.639	-0.646	0.015775
SLC25A22	ENSG00000177542	4.511	2.174	0.000180534		ABLIM1	ENSG00000099204	0.427	-1.227	0.0157992
SLC2A1	ENSG00000117394	4.508	2.173	2.09865e-15		PGM3	ENSG00000013375	0.646	-0.631	0.0158025
ADA	ENSG00000196839	4.507	2.172	3.25333e-05		POM121L9P	ENSG00000128262	0.576	-0.795	0.0158045
ATP6V0B	ENSG00000117410	4.504	2.171	0.000179297		PNKD	ENSG00000127838	0.78	-0.358	0.0158121
FIP1L1	ENSG00000145216	4.497	2.169	2.71129e-15		TSNAX	ENSG00000116918	0.804	-0.314	0.0158546
KCNN2	ENSG00000080709	4.497	2.169	0.0106066		CNTRL	ENSG00000119397	0.66	-0.6	0.0158631
MCU	ENSG00000156026	4.495	2.168	0.000857256		MCM3	ENSG00000112118	0.64	-0.643	0.0158895
BRD3OS	ENSG00000235106	4.49	2.167	5.36108e-14		RPL14P5	ENSG00000225661	0.428	-1.223	0.0158911
ANKRD34A	ENSG00000272031	4.487	2.166	9.91162e-05		GPANK1	ENSG00000204438	0.77	-0.378	0.0158911
RABL2B	ENSG00000079974	4.483	2.165	5.94247e-17		RCHY1	ENSG00000163743	0.709	-0.497	0.015901
LZTS2	ENSG00000107816	4.483	2.164	2.92844e-07		TMEM69	ENSG00000159596	0.768	-0.381	0.0159037
LINC00960	ENSG00000242516	4.479	2.163	0.00229929		FMO4	ENSG00000076258	0.617	-0.697	0.0159347
MXRA8	ENSG00000162576	4.471	2.161	0.000721084		CEPT1	ENSG00000134255	0.673	-0.571	0.0159405
RCN1	ENSG00000049449	4.465	2.159	0.000382011		SUMO1	ENSG00000116030	0.795	-0.331	0.0159466
DENND6B	ENSG00000205593	4.465	2.159	2.2084e-09		TRIM68	ENSG00000167333	0.574	-0.802	0.0159717
THAP10	ENSG00000129028	4.464	2.158	2.08378e-07		ALKBH1	ENSG00000100601	0.657	-0.605	0.0159726
CDKN2AIP	ENSG00000168564	4.456	2.156	1.17587e-14		RAB8B	ENSG00000166128	0.657	-0.606	0.0159894
RAB4A	ENSG00000168118	4.455	2.155	0.000313614		TEX9	ENSG00000151575	0.762	-0.392	0.0159964
NUDT11	ENSG00000196368	4.455	2.155	1.01605e-13		WDR48	ENSG00000114742	0.584	-0.776	0.0160026
BLK	ENSG00000136573	4.454	2.155	0.029995		METAP2	ENSG00000111142	0.745	-0.425	0.0160094
PTPN1	ENSG00000196396	4.449	2.154	2.96077e-12		GGCX	ENSG00000115486	0.706	-0.503	0.016027
PDCD2L	ENSG00000126249	4.449	2.154	0.000123859		POLR3F	ENSG00000132664	0.708	-0.499	0.0160452
HMGN2P5	ENSG00000234664	4.442	2.151	1.35475e-10		MRPS21	ENSG00000266472	0.813	-0.299	0.0160622
LIMS2	ENSG00000072163	4.44	2.15	7.89429e-09		AC006213.2	ENSG00000267058	0.629	-0.669	0.0160997
GGT7	ENSG00000131067	4.44	2.15	0.000113313		ALG6	ENSG00000088035	0.691	-0.533	0.0160997
NOP53	ENSG00000105373	4.44	2.151	0.000379881		RPL7L1	ENSG00000146223	0.768	-0.381	0.0160997
CNGA3	ENSG00000144191	4.439	2.15	0.00785563		ORMDL2	ENSG00000123353	0.784	-0.351	0.0160997
AC068870.2	ENSG00000277782	4.438	2.15	0.0486132		AL022311.1	ENSG00000279738	0.409	-1.289	0.0161195
FBXO5	ENSG00000112029	4.434	2.149	9.87907e-07		CCDC141	ENSG00000163492	0.351	-1.511	0.0161452
CANT1	ENSG00000171302	4.433	2.148	1.33351e-08		SUPT3H	ENSG00000196284	0.68	-0.556	0.0161761
ANKRD13C	ENSG00000118454	4.432	2.148	4.96556e-10		RBM48	ENSG00000127993	0.696	-0.523	0.0162052
AKAP8	ENSG00000105127	4.431	2.148	6.97725e-22		NUDT12	ENSG00000112874	0.627	-0.673	0.0162071
LAGE3	ENSG00000196976	4.431	2.148	0.000680332		ORC3	ENSG00000135336	0.695	-0.525	0.0162121
UTS2B	ENSG00000188958	4.43	2.147	0.00344454		AL928921.2	ENSG00000284693	0.459	-1.124	0.0162173
C19orf47	ENSG00000160392	4.43	2.147	6.1019e-05		AMN1	ENSG00000151743	0.732	-0.451	0.0162173
SLC46A3	ENSG00000139508	4.429	2.147	3.28735e-09		MSN	ENSG00000147065	0.522	-0.938	0.0163009
RCN1P2	ENSG00000214455	4.428	2.147	0.00544164		SPESP1	ENSG00000258484	0.747	-0.421	0.016314
ATXN2L	ENSG00000168488	4.426	2.146	1.63848e-06		LINC01468	ENSG00000231131	0.303	-1.722	0.0163438
AC233964.1	ENSG00000176183	4.426	2.146	0.0427981		AL050341.2	ENSG00000259943	0.65	-0.622	0.0163573
TFAP2B	ENSG00000008196	4.424	2.145	0.000108378		CYP2R1	ENSG00000186104	0.706	-0.503	0.0163774
CBX3P2	ENSG00000266405	4.42	2.144	0.000187019		TEX19	ENSG00000182459	0.027	-5.227	0.0163927
MAGEE1	ENSG00000198934	4.417	2.143	3.42617e-13		ZNF280C	ENSG00000056277	0.666	-0.587	0.0164095
KCTD17	ENSG00000100379	4.415	2.142	0.000448326		ZRANB2	ENSG00000132485	0.703	-0.508	0.0164226
FBXO9	ENSG00000112146	4.411	2.141	8.0123e-05		SNHG16	ENSG00000163597	0.771	-0.376	0.0164236
CD248	ENSG00000174807	4.41	2.141	9.56924e-05		ZMYM4	ENSG00000146463	0.741	-0.433	0.0164258
[truncated: 2,541 more rows]

## Sheet: B) Signature genes expressed
Suppl. Table 2B. List of osteocyte signature genes (Youlten et al 2021) expressed in our dataset
Osteocyte signature (Youlten et al 2021)	Gene symbol
ENSG00000166035	LIPC
ENSG00000111341	MGP
ENSG00000184349	EFNA5
ENSG00000125378	BMP4
ENSG00000125968	ID1
ENSG00000162944	RFTN2
ENSG00000078098	FAP
ENSG00000168056	LTBP3
ENSG00000092969	TGFB2
ENSG00000125629	INSIG2
ENSG00000129009	ISLR
ENSG00000163702	IL17RC
ENSG00000105472	CLEC11A
ENSG00000107281	NPDC1
ENSG00000120833	SOCS2
ENSG00000130881	LRP3
ENSG00000197479	PCDHB11
ENSG00000072041	SLC6A15
ENSG00000006468	ETV1
ENSG00000166165	CKB
ENSG00000162733	DDR2
ENSG00000102265	TIMP1
ENSG00000174791	RIN1
ENSG00000142871	CCN1
ENSG00000074657	ZNF532
ENSG00000144824	PHLDB2
ENSG00000142173	COL6A2
ENSG00000052126	PLEKHA5
ENSG00000152661	GJA1
ENSG00000123610	TNFAIP6
ENSG00000164176	EDIL3
ENSG00000087245	MMP2
ENSG00000168542	COL3A1
ENSG00000101384	JAG1
ENSG00000237172	B3GNT9
ENSG00000185022	MAFF
ENSG00000198795	ZNF521
ENSG00000103942	HOMER2
ENSG00000106571	GLI3
ENSG00000181458	TMEM45A
ENSG00000129596	CDO1
ENSG00000149557	FEZ1
ENSG00000198774	RASSF9
ENSG00000041982	TNC
ENSG00000011677	GABRA3
ENSG00000122870	BICC1
ENSG00000116774	OLFML3
ENSG00000105855	ITGB8
ENSG00000188641	DPYD
ENSG00000169439	SDC2
ENSG00000176845	METRNL
ENSG00000179431	FJX1
ENSG00000128283	CDC42EP1
ENSG00000067141	NEO1
ENSG00000145390	USP53
ENSG00000119699	TGFB3
ENSG00000117385	P3H1
ENSG00000182263	FIGN
ENSG00000075618	FSCN1
ENSG00000130147	SH3BP4
ENSG00000137573	SULF1
ENSG00000173917	HOXB2
ENSG00000130635	COL5A1
ENSG00000179772	FOXS1
ENSG00000120820	GLT8D2
ENSG00000121068	TBX2
ENSG00000176692	FOXC2
ENSG00000012171	SEMA3B
ENSG00000139200	PIANP
ENSG00000138028	CGREF1
ENSG00000088280	ASAP3
ENSG00000213694	S1PR3
ENSG00000143341	HMCN1
ENSG00000137962	ARHGAP29
ENSG00000128739	SNRPN
ENSG00000111186	WNT5B
ENSG00000162576	MXRA8
ENSG00000243444	PALM2
ENSG00000134853	PDGFRA
ENSG00000187957	DNER
ENSG00000156103	MMP16
ENSG00000162337	LRP5
ENSG00000182985	CADM1
ENSG00000170275	CRTAP
ENSG00000204116	CHIC1
ENSG00000113083	LOX
ENSG00000197702	PARVA
ENSG00000029559	IBSP
ENSG00000117525	F3
ENSG00000131620	ANO1
ENSG00000147027	TMEM47
ENSG00000116106	EPHA4
ENSG00000184347	SLIT3
ENSG00000136542	GALNT5
ENSG00000105137	SYDE1
ENSG00000169242	EFNA1
ENSG00000128606	LRRC17
ENSG00000137872	SEMA6D
ENSG00000110723	EXPH5
ENSG00000173546	CSPG4
ENSG00000172638	EFEMP2
ENSG00000049323	LTBP1
ENSG00000168243	GNG4
ENSG00000149257	SERPINH1
ENSG00000157064	NMNAT2
ENSG00000105971	CAV2
ENSG00000120327	PCDHB14
ENSG00000164867	NOS3
ENSG00000102359	SRPX2
ENSG00000122970	IFT81
ENSG00000074410	CA12
ENSG00000164930	FZD6
ENSG00000065320	NTN1
ENSG00000139263	LRIG3
ENSG00000164741	DLC1
ENSG00000149090	PAMR1
ENSG00000182247	UBE2E2
ENSG00000178467	P4HTM
ENSG00000079150	FKBP7
ENSG00000184194	GPR173
ENSG00000142798	HSPG2
ENSG00000168140	VASN
ENSG00000127585	FBXL16
ENSG00000254122	PCDHGB7
ENSG00000071967	CYBRD1
ENSG00000177694	NAALADL2
ENSG00000131711	MAP1B
ENSG00000161544	CYGB
ENSG00000133121	STARD13
ENSG00000176532	PRR15
ENSG00000169851	PCDH7
ENSG00000114019	AMOTL2
ENSG00000006118	TMEM132A
ENSG00000146674	IGFBP3
ENSG00000007384	RHBDF1
ENSG00000158560	DYNC1I1
ENSG00000123989	CHPF
ENSG00000177508	IRX3
ENSG00000173068	BNC2
ENSG00000090776	EFNB1
ENSG00000204262	COL5A2
ENSG00000166387	PPFIBP2
ENSG00000132692	BCAN
ENSG00000164144	ARFIP1
ENSG00000104368	PLAT
ENSG00000136193	SCRN1
ENSG00000144369	FAM171B
ENSG00000136153	LMO7
ENSG00000132386	SERPINF1
ENSG00000146242	TPBG
ENSG00000187601	MAGEH1
ENSG00000138623	SEMA7A
ENSG00000253368	TRNP1
ENSG00000117519	CNN3
ENSG00000143387	CTSK
ENSG00000184254	ALDH1A3
ENSG00000050820	BCAR1
ENSG00000114251	WNT5A
ENSG00000244486	SCARF2
ENSG00000166963	MAP1A
ENSG00000133110	POSTN
ENSG00000047457	CP
ENSG00000134531	EMP1
ENSG00000131477	RAMP2
ENSG00000142156	COL6A1
ENSG00000103034	NDRG4
ENSG00000014914	MTMR11
ENSG00000038427	VCAN
ENSG00000157613	CREB3L1
ENSG00000169231	THBS3
ENSG00000197712	FAM114A1
ENSG00000119865	CNRIP1
ENSG00000122884	P4HA1
ENSG00000152767	FARP1
ENSG00000119698	PPP4R4
ENSG00000104213	PDGFRL
ENSG00000005243	COPZ2
ENSG00000173482	PTPRM
ENSG00000008323	PLEKHG6
ENSG00000139329	LUM
ENSG00000164294	GPX8
ENSG00000105245	NUMBL
ENSG00000186767	SPIN4
ENSG00000002745	WNT16
ENSG00000084710	EFR3B
ENSG00000140859	KIFC3
ENSG00000130158	DOCK6
ENSG00000100842	EFS
ENSG00000085276	MECOM
ENSG00000113248	PCDHB15
ENSG00000134259	NGF
ENSG00000158163	DZIP1L
ENSG00000144642	RBMS3
ENSG00000108950	FAM20A
ENSG00000165633	VSTM4
ENSG00000162551	ALPL
ENSG00000174705	SH3PXD2B
ENSG00000152527	PLEKHH2
ENSG00000148926	ADM
ENSG00000143473	KCNH1
ENSG00000104728	ARHGEF10
ENSG00000177106	EPS8L2
ENSG00000107816	LZTS2
ENSG00000115084	SLC35F5
ENSG00000173376	NDNF
ENSG00000109113	RAB34
ENSG00000133392	MYH11
ENSG00000143127	ITGA10
ENSG00000205795	CYS1
ENSG00000214944	ARHGEF28
ENSG00000162591	MEGF6
ENSG00000164303	ENPP6
ENSG00000182871	COL18A1
ENSG00000082497	SERTAD4
ENSG00000150764	DIXDC1
ENSG00000178662	CSRNP3
ENSG00000198420	TCAF1
ENSG00000106080	FKBP14
ENSG00000105880	DLX5
ENSG00000111799	COL12A1
ENSG00000179222	MAGED1
ENSG00000189337	KAZN
ENSG00000113212	PCDHB7
ENSG00000145632	PLK2
ENSG00000173166	RAPH1
ENSG00000110841	PPFIBP1
ENSG00000129474	AJUBA
ENSG00000128567	PODXL
ENSG00000185567	AHNAK2
ENSG00000182704	TSKU
ENSG00000104635	SLC39A14
ENSG00000100320	RBFOX2
ENSG00000127955	GNAI1
ENSG00000101134	DOK5
ENSG00000172915	NBEA
ENSG00000242498	ARPIN
ENSG00000204956	PCDHGA1
ENSG00000117411	B4GALT2
ENSG00000167244	IGF2
ENSG00000172728	FUT10
ENSG00000065717	TLE2
ENSG00000078399	HOXA9
ENSG00000272674	PCDHB16
ENSG00000197905	TEAD4
ENSG00000168675	LDLRAD4
ENSG00000152217	SETBP1
ENSG00000115170	ACVR1
ENSG00000198121	LPAR1
ENSG00000176842	IRX5
ENSG00000099814	CEP170B
ENSG00000204516	MICB
ENSG00000164066	INTU
ENSG00000164418	GRIK2
ENSG00000253304	TMEM200B
ENSG00000145423	SFRP2
ENSG00000122386	ZNF205
ENSG00000177932	ZNF354C
ENSG00000162817	C1orf115
ENSG00000166886	NAB2
ENSG00000111077	TNS2
ENSG00000092096	SLC22A17
ENSG00000198542	ITGBL1
ENSG00000165138	ANKS6
ENSG00000103888	CEMIP
ENSG00000165868	HSPA12A
ENSG00000149633	KIAA1755
ENSG00000129038	LOXL1
ENSG00000157483	MYO1E
ENSG00000169398	PTK2
ENSG00000120658	ENOX1
ENSG00000173040	EVC2
ENSG00000102024	PLS3
ENSG00000157657	ZNF618
ENSG00000144331	ZNF385B
ENSG00000165915	SLC39A13
ENSG00000058335	RASGRF1
ENSG00000136531	SCN2A
ENSG00000164403	SHROOM1
ENSG00000140873	ADAMTS18
ENSG00000120093	HOXB3
ENSG00000167157	PRRX2
ENSG00000118523	CCN2
ENSG00000162687	KCNT2
ENSG00000182580	EPHB3
ENSG00000107821	KAZALD1
ENSG00000184304	PRKD1
ENSG00000011465	DCN
ENSG00000113140	SPARC
ENSG00000175395	ZNF25
ENSG00000118495	PLAGL1
ENSG00000139998	RAB15
ENSG00000140470	ADAMTS17
ENSG00000048342	CC2D2A
ENSG00000189184	PCDH18
ENSG00000054793	ATP9A
ENSG00000125845	BMP2
ENSG00000167702	KIFC2
ENSG00000148143	ZNF462
ENSG00000158887	MPZ
ENSG00000183691	NOG
ENSG00000165895	ARHGAP42
ENSG00000122642	FKBP9
ENSG00000135750	KCNK1
ENSG00000172935	MRGPRF
ENSG00000064042	LIMCH1
ENSG00000057019	DCBLD2
ENSG00000157766	ACAN
ENSG00000067798	NAV3
ENSG00000124067	SLC12A4
ENSG00000169744	LDB2
ENSG00000099284	H2AFY2
ENSG00000072682	P4HA2
ENSG00000203883	SOX18
ENSG00000124212	PTGIS
ENSG00000141756	FKBP10
ENSG00000178184	PARD6G
ENSG00000112769	LAMA4
ENSG00000145431	PDGFC
ENSG00000125266	EFNB2
ENSG00000163359	COL6A3
ENSG00000172986	GXYLT2
ENSG00000003987	MTMR7
ENSG00000076356	PLXNA2
ENSG00000262655	SPON1
ENSG00000091656	ZFHX4
ENSG00000091428	RAPGEF4
ENSG00000105464	GRIN2D
ENSG00000142552	RCN3
ENSG00000102038	SMARCA1
ENSG00000164023	SGMS2
ENSG00000170801	HTRA3
ENSG00000137745	MMP13
ENSG00000130827	PLXNA3
ENSG00000204314	PRRT1
ENSG00000166106	ADAMTS15
ENSG00000120324	PCDHB10
ENSG00000091986	CCDC80
ENSG00000171451	DSEL
ENSG00000177045	SIX5
ENSG00000087250	MT3
ENSG00000172789	HOXC5
ENSG00000253485	PCDHGA5
ENSG00000173705	SUSD5
ENSG00000091879	ANGPT2
ENSG00000187391	MAGI2
ENSG00000253873	PCDHGA11
ENSG00000141696	P3H4
ENSG00000151388	ADAMTS12
ENSG00000108797	CNTNAP1
ENSG00000197410	DCHS2
ENSG00000053747	LAMA3
ENSG00000162415	ZSWIM5
ENSG00000131067	GGT7
ENSG00000013588	GPRC5A
ENSG00000276023	DUSP14
ENSG00000159387	IRX6
ENSG00000204248	COL11A2
ENSG00000039560	RAI14
ENSG00000149380	P4HA3
ENSG00000124762	CDKN1A
ENSG00000213853	EMP2
ENSG00000169129	AFAP1L2
ENSG00000124313	IQSEC2
ENSG00000164692	COL1A2
ENSG00000187498	COL4A1
ENSG00000180340	FZD2
ENSG00000108821	COL1A1
ENSG00000196155	PLEKHG4
ENSG00000186665	C17orf58
ENSG00000021762	OSBPL5
ENSG00000135835	KIAA1614
ENSG00000102174	PHEX
ENSG00000037042	TUBG2
ENSG00000147862	NFIB
ENSG00000077782	FGFR1
ENSG00000118785	SPP1
ENSG00000113739	STC2
ENSG00000154380	ENAH
ENSG00000049540	ELN
ENSG00000050767	COL23A1
ENSG00000188517	COL25A1
ENSG00000072134	EPN2
ENSG00000080561	MID2
ENSG00000188859	FAM78B
ENSG00000155366	RHOC
ENSG00000104419	NDRG1
ENSG00000116016	EPAS1
ENSG00000135111	TBX3
ENSG00000107984	DKK1
ENSG00000107796	ACTA2
ENSG00000240764	PCDHGC5
ENSG00000204389	HSPA1A
ENSG00000211445	GPX3
ENSG00000205213	LGR4
ENSG00000173227	SYT12
ENSG00000177570	SAMD12
ENSG00000185189	NRBP2
ENSG00000156453	PCDH1
ENSG00000144810	COL8A1
ENSG00000128342	LIF
ENSG00000053108	FSTL4
ENSG00000151612	ZNF827
ENSG00000077063	CTTNBP2
ENSG00000106819	ASPN
ENSG00000168077	SCARA3
ENSG00000119042	SATB2
ENSG00000136866	ZFP37
ENSG00000113758	DBN1
ENSG00000197077	KIAA1671
ENSG00000171680	PLEKHG5
ENSG00000213199	ASIC3
ENSG00000110237	ARHGEF17
ENSG00000125398	SOX9
ENSG00000114315	HES1
ENSG00000154240	CEP112
ENSG00000144152	FBLN7
ENSG00000112837	TBX18
ENSG00000138131	LOXL4
ENSG00000105894	PTN
ENSG00000104415	CCN4
ENSG00000156535	CD109
ENSG00000168779	SHOX2
ENSG00000111961	SASH1
ENSG00000166450	PRTG
ENSG00000172061	LRRC15
ENSG00000166813	KIF7
ENSG00000183401	CCDC159
ENSG00000074047	GLI2
ENSG00000138411	HECW2
ENSG00000008283	CYB561
ENSG00000171621	SPSB1
ENSG00000143867	OSR1
ENSG00000135547	HEY2
ENSG00000169908	TM4SF1
ENSG00000166292	TMEM100
ENSG00000277258	PCGF2
ENSG00000176105	YES1
ENSG00000087258	GNAO1
ENSG00000087116	ADAMTS2
ENSG00000105426	PTPRS
ENSG00000171444	MCC
ENSG00000127863	TNFRSF19
ENSG00000253846	PCDHGA10
ENSG00000149115	TNKS1BP1
ENSG00000044524	EPHA3
ENSG00000113721	PDGFRB
ENSG00000083857	FAT1
ENSG00000159167	STC1
ENSG00000072840	EVC
ENSG00000102053	ZC3H12B
ENSG00000111052	LIN7A
ENSG00000130508	PXDN
ENSG00000128298	BAIAP2L2
ENSG00000145147	SLIT2
ENSG00000176046	NUPR1
ENSG00000163638	ADAMTS9
ENSG00000119650	IFT43
ENSG00000185070	FLRT2
ENSG00000169507	SLC38A11
ENSG00000185483	ROR1
ENSG00000142279	WTIP
ENSG00000143061	IGSF3
ENSG00000082269	FAM135A
ENSG00000253305	PCDHGB6
ENSG00000106034	CPED1
ENSG00000242252	BGLAP
ENSG00000242252	BGLAP
ENSG00000146267	FAXC
ENSG00000102755	FLT1
ENSG00000183010	PYCR1
ENSG00000171408	PDE7B
ENSG00000135299	ANKRD6
ENSG00000106809	OGN
ENSG00000187678	SPRY4
ENSG00000134871	COL4A2
ENSG00000117318	ID3
ENSG00000162545	CAMK2N1
ENSG00000185008	ROBO2
ENSG00000164932	CTHRC1
ENSG00000168487	BMP1
ENSG00000121297	TSHZ3
ENSG00000241978	AKAP2
ENSG00000241978	AKAP2
ENSG00000105270	CLIP3
ENSG00000053702	NRIP2
ENSG00000258947	TUBB3
ENSG00000143850	PLEKHA6
ENSG00000109794	FAM149A
ENSG00000182107	TMEM30B
ENSG00000137936	BCAR3
ENSG00000152284	TCF7L1
ENSG00000011566	MAP4K3
ENSG00000164035	EMCN
ENSG00000107719	PALD1
ENSG00000146592	CREB5
ENSG00000176641	RNF152
ENSG00000006377	DLX6
ENSG00000184985	SORCS2
ENSG00000136457	CHAD
ENSG00000106025	TSPAN12
ENSG00000129595	EPB41L4A
ENSG00000151276	MAGI1
ENSG00000120738	EGR1
ENSG00000122176	FMOD
ENSG00000163825	RTP3
ENSG00000166313	APBB1
ENSG00000102287	GABRE
ENSG00000253159	PCDHGA12
ENSG00000128641	MYO1B
ENSG00000115902	SLC1A4
ENSG00000185499	MUC1
ENSG00000136010	ALDH1L2
ENSG00000164038	SLC9B2
ENSG00000120332	TNN
ENSG00000018408	WWTR1
ENSG00000196935	SRGAP1
ENSG00000164683	HEY1
ENSG00000118257	NRP2
ENSG00000088387	DOCK9
ENSG00000154864	PIEZO2
ENSG00000198108	CHSY3
ENSG00000152049	KCNE4
ENSG00000166401	SERPINB8
ENSG00000113594	LIFR
ENSG00000124507	PACSIN1
ENSG00000185306	C12orf56
ENSG00000103855	CD276
ENSG00000198719	DLL1
ENSG00000168743	NPNT
ENSG00000261934	PCDHGA9
ENSG00000197496	SLC2A10
ENSG00000240771	ARHGEF25
ENSG00000101144	BMP7
ENSG00000181541	MAB21L2
ENSG00000187091	PLCD1
ENSG00000189120	SP6
ENSG00000111962	UST
ENSG00000109472	CPE
ENSG00000145014	TMEM44
ENSG00000109686	SH3D19
ENSG00000170921	TANC2
ENSG00000169641	LUZP1
ENSG00000143590	EFNA3
ENSG00000107104	KANK1
ENSG00000168246	UBTD2
ENSG00000124225	PMEPA1
ENSG00000154065	ANKRD29
ENSG00000115290	GRB14
ENSG00000109089	CDR2L
ENSG00000271601	LIX1L
ENSG00000137693	YAP1
ENSG00000188729	OSTN
ENSG00000153234	NR4A2
ENSG00000169047	IRS1
ENSG00000187479	C11orf96
ENSG00000177706	FAM20C
ENSG00000198722	UNC13B
ENSG00000157227	MMP14
ENSG00000084636	COL16A1
ENSG00000253910	PCDHGB2
ENSG00000143842	SOX13
ENSG00000197380	DACT3
ENSG00000175906	ARL4D
ENSG00000184564	SLITRK6
ENSG00000221890	NPTXR
ENSG00000160161	CILP2
ENSG00000110811	P3H3
ENSG00000171813	PWWP2B
ENSG00000135540	NHSL1
ENSG00000116157	GPX7
ENSG00000183723	CMTM4
ENSG00000151229	SLC2A13
ENSG00000137834	SMAD6
ENSG00000157570	TSPAN18
ENSG00000134207	SYT6
ENSG00000163629	PTPN13
ENSG00000134013	LOXL2
ENSG00000113657	DPYSL3
ENSG00000086991	NOX4
ENSG00000116132	PRRX1
ENSG00000183160	TMEM119
ENSG00000172985	SH3RF3
ENSG00000182575	NXPH3
ENSG00000173320	STOX2
ENSG00000168758	SEMA4C
ENSG00000144724	PTPRG
ENSG00000128203	ASPHD2
ENSG00000106366	SERPINE1
ENSG00000114923	SLC4A3
ENSG00000134569	LRP4
ENSG00000166341	DCHS1
ENSG00000119686	FLVCR2
ENSG00000171812	COL8A2
ENSG00000176428	VPS37D
ENSG00000156042	CFAP70
ENSG00000267060	PTGES3L
ENSG00000132470	ITGB4
ENSG00000115252	PDE1A
ENSG00000140937	CDH11
ENSG00000138829	FBN2
ENSG00000243364	EFNA4
ENSG00000162627	SNX7
ENSG00000128656	CHN1
ENSG00000262576	PCDHGA4
ENSG00000005884	ITGA3
ENSG00000197381	ADARB1
ENSG00000112655	PTK7
ENSG00000142149	HUNK
ENSG00000119661	DNAL1
ENSG00000003137	CYP26B1
ENSG00000164050	PLXNB1
ENSG00000136859	ANGPTL2
ENSG00000082482	KCNK2
ENSG00000152580	IGSF10
ENSG00000276547	PCDHGB5
ENSG00000147642	SYBU
ENSG00000124216	SNAI1
ENSG00000169169	CPT1C
ENSG00000170743	SYT9
ENSG00000159899	NPR2
ENSG00000134247	PTGFRN
ENSG00000102935	ZNF423
ENSG00000151006	PRSS53
ENSG00000127083	OMD
ENSG00000163462	TRIM46
ENSG00000006607	FARP2
ENSG00000113209	PCDHB5
ENSG00000134245	WNT2B
ENSG00000152894	PTPRK
ENSG00000112902	SEMA5A
ENSG00000144730	IL17RD
ENSG00000101280	ANGPT4
ENSG00000158270	COLEC12
ENSG00000148468	FAM171A1
ENSG00000188487	INSC
ENSG00000180447	GAS1
ENSG00000147257	GPC3
ENSG00000180537	RNF182
ENSG00000175356	SCUBE2
ENSG00000182963	GJC1
ENSG00000132640	BTBD3
ENSG00000148848	ADAM12
ENSG00000125046	SSUH2
ENSG00000134533	RERG
ENSG00000203727	SAMD5
ENSG00000152104	PTPN14
ENSG00000136960	ENPP2
ENSG00000110900	TSPAN11
ENSG00000172159	FRMD3
ENSG00000254245	PCDHGA3
ENSG00000151718	WWC2
ENSG00000122778	KIAA1549
ENSG00000106823	ECM2
ENSG00000154721	JAM2
ENSG00000102312	PORCN
ENSG00000138316	ADAMTS14
ENSG00000123999	INHA
ENSG00000135862	LAMC1
ENSG00000060718	COL11A1
ENSG00000151468	CCDC3
ENSG00000101230	ISM1
ENSG00000114790	ARHGEF26
ENSG00000113211	PCDHB6
ENSG00000137501	SYTL2
ENSG00000111424	VDR
ENSG00000127124	HIVEP3
ENSG00000142632	ARHGEF19
ENSG00000095739	BAMBI
ENSG00000105996	HOXA2
ENSG00000171303	KCNK3
ENSG00000075391	RASAL2
ENSG00000141837	CACNA1A
ENSG00000166033	HTRA1
ENSG00000081853	PCDHGA2
ENSG00000111816	FRK
ENSG00000144366	GULP1
ENSG00000099139	PCSK5
ENSG00000196159	FAT4
ENSG00000128849	CGNL1
ENSG00000182463	TSHZ2
ENSG00000186212	SOWAHB
ENSG00000179388	EGR3
ENSG00000153446	C16orf89
ENSG00000214193	SH3D21
ENSG00000164188	RANBP3L
ENSG00000200795	RNU4-1
ENSG00000075420	FNDC3B
ENSG00000122691	TWIST1
ENSG00000115318	LOXL3
ENSG00000074181	NOTCH3
ENSG00000163132	MSX1
ENSG00000074219	TEAD2
ENSG00000163520	FBLN2
ENSG00000197467	COL13A1
ENSG00000119630	PGF
ENSG00000150051	MKX
ENSG00000146426	TIAM2
ENSG00000115183	TANC1
ENSG00000219438	FAM19A5
ENSG00000104435	STMN2
ENSG00000175928	LRRN1
ENSG00000058091	CDK14
ENSG00000131471	AOC3
ENSG00000133083	DCLK1
ENSG00000139625	MAP3K12
ENSG00000154175	ABI3BP
ENSG00000100196	KDELR3
ENSG00000253293	HOXA10
ENSG00000160801	PTH1R
ENSG00000109099	PMP22
ENSG00000169855	ROBO1
ENSG00000171388	APLN
ENSG00000041515	MYO16
ENSG00000141485	SLC13A5
ENSG00000107957	SH3PXD2A
ENSG00000169760	NLGN1
ENSG00000176971	FIBIN
ENSG00000102302	FGD1
ENSG00000185585	OLFML2A
ENSG00000137809	ITGA11
ENSG00000139289	PHLDA1
ENSG00000113578	FGF1
ENSG00000161682	FAM171A2
ENSG00000163083	INHBB
ENSG00000152952	PLOD2
ENSG00000242419	PCDHGC4
ENSG00000158321	AUTS2
ENSG00000131941	RHPN2
ENSG00000180592	SKIDA1
ENSG00000183798	EMILIN3
ENSG00000180785	OR51E1
ENSG00000164694	FNDC1
ENSG00000175832	ETV4
ENSG00000106976	DNM1
ENSG00000050327	ARHGEF5
ENSG00000164107	HAND2
ENSG00000182218	HHIPL1
ENSG00000121743	GJA3
ENSG00000179314	WSCD1
ENSG00000161940	BCL6B
ENSG00000241697	TMEFF1
ENSG00000148541	FAM13C
ENSG00000166086	JAM3
ENSG00000145020	AMT
ENSG00000197594	ENPP1
ENSG00000181656	GPR88
ENSG00000081803	CADPS2
ENSG00000138669	PRKG2
ENSG00000183092	BEGAIN
ENSG00000172379	ARNT2
ENSG00000150938	CRIM1
ENSG00000165072	MAMDC2
ENSG00000144063	MALL
ENSG00000118762	PKD2
ENSG00000240184	PCDHGC3
ENSG00000166173	LARP6
ENSG00000186994	KANK3
ENSG00000253767	PCDHGA8
ENSG00000170558	CDH2
ENSG00000119888	EPCAM
ENSG00000118849	RARRES1
ENSG00000106278	PTPRZ1
ENSG00000130032	PRRG3
ENSG00000142949	PTPRF
ENSG00000106070	GRB10
ENSG00000158859	ADAMTS4
ENSG00000103056	SMPD3
ENSG00000164850	GPER1
ENSG00000105559	PLEKHA4
ENSG00000160307	S100B
ENSG00000161835	GRASP
ENSG00000133466	C1QTNF6
ENSG00000120341	SEC16B
ENSG00000122877	EGR2
ENSG00000253953	PCDHGB4
ENSG00000099617	EFNA2
ENSG00000124493	GRM4
ENSG00000133401	PDZD2
ENSG00000069188	SDK2
ENSG00000186340	THBS2
ENSG00000179292	TMEM151A
ENSG00000066248	NGEF
ENSG00000158315	RHBDL2
ENSG00000138771	SHROOM3
ENSG00000146197	SCUBE3
ENSG00000118369	USP35
ENSG00000127329	PTPRB
ENSG00000131055	COX4I2
ENSG00000170381	SEMA3E
ENSG00000139926	FRMD6
ENSG00000139219	COL2A1
ENSG00000254221	PCDHGB1
ENSG00000072201	LNX1
ENSG00000165821	SALL2
ENSG00000188483	IER5L
ENSG00000185269	NOTUM
ENSG00000154319	FAM167A
ENSG00000111674	ENO2
ENSG00000142627	EPHA2
ENSG00000126878	AIF1L
ENSG00000077274	CAPN6
ENSG00000145864	GABRB2
ENSG00000196872	KIAA1211L
ENSG00000145506	NKD2
ENSG00000118946	PCDH17
ENSG00000107742	SPOCK2
ENSG00000196411	EPHB4
ENSG00000204291	COL15A1
ENSG00000119669	IRF2BPL
ENSG00000054598	FOXC1
ENSG00000108387	SEPT4
ENSG00000182168	UNC5C
ENSG00000100968	NFATC4
ENSG00000140479	PCSK6
ENSG00000163785	RYK
ENSG00000107731	UNC5B
ENSG00000162512	SDC3
ENSG00000164078	MST1R
ENSG00000115226	FNDC4
ENSG00000141449	GREB1L
ENSG00000171517	LPAR3
ENSG00000221818	EBF2
ENSG00000158747	NBL1
ENSG00000151067	CACNA1C
ENSG00000138738	PRDM5
ENSG00000105974	CAV1
ENSG00000182687	GALR2
ENSG00000169071	ROR2
ENSG00000169884	WNT10B
ENSG00000113555	PCDH12
ENSG00000120262	CCDC170
ENSG00000105429	MEGF8
ENSG00000128917	DLL4
ENSG00000133067	LGR6
ENSG00000091622	PITPNM3
ENSG00000264230	ANXA8L1
ENSG00000164761	TNFRSF11B
ENSG00000128872	TMOD2
ENSG00000077942	FBLN1
ENSG00000126603	GLIS2
ENSG00000166250	CLMP
ENSG00000261308	FIGNL2
ENSG00000143248	RGS5
ENSG00000148680	HTR7
ENSG00000140948	ZCCHC14
ENSG00000064692	SNCAIP
ENSG00000255690	TRIL
ENSG00000198844	ARHGEF15
ENSG00000132704	FCRL2
ENSG00000068078	FGFR3
ENSG00000104290	FZD3
ENSG00000169783	LINGO1
ENSG00000011083	SLC6A7
ENSG00000105278	ZFR2
ENSG00000156925	ZIC3
ENSG00000158292	GPR153
ENSG00000197461	PDGFA
ENSG00000149591	TAGLN
ENSG00000146122	DAAM2
ENSG00000144857	BOC
ENSG00000035862	TIMP2
ENSG00000221955	SLC12A8
ENSG00000153993	SEMA3D
ENSG00000253537	PCDHGA7
ENSG00000157445	CACNA2D3
ENSG00000132793	LPIN3
ENSG00000139044	B4GALNT3
ENSG00000090539	CHRD
ENSG00000105664	COMP
ENSG00000088881	EBF4
ENSG00000168032	ENTPD3
ENSG00000161958	FGF11
ENSG00000266524	GDF10
ENSG00000132854	KANK4
ENSG00000135097	MSI1
ENSG00000170962	PDGFD
ENSG00000046889	PREX2
ENSG00000186479	RGS7BP
ENSG00000186335	SLC36A2
ENSG00000184828	ZBTB7C
ENSG00000163697	APBB2
ENSG00000095539	SEMA4G
ENSG00000172346	CSDC2
ENSG00000198353	HOXC4
ENSG00000111087	GLI1
ENSG00000162493	PDPN
ENSG00000105290	APLP1
ENSG00000165323	FAT3
ENSG00000181585	TMIE
ENSG00000001617	SEMA3F
ENSG00000005102	MEOX1
ENSG00000179104	TMTC2
ENSG00000173918	C1QTNF1
ENSG00000132613	MTSS1L
ENSG00000223953	C1QTNF5
ENSG00000102678	FGF9
ENSG00000170166	HOXD4
ENSG00000042832	TG
ENSG00000007866	TEAD3
ENSG00000253731	PCDHGA6
ENSG00000198756	COLGALT2
ENSG00000111218	PRMT8
ENSG00000117122	MFAP2
ENSG00000106333	PCOLCE
ENSG00000167535	CACNB3
ENSG00000152785	BMP3
ENSG00000154783	FGD5
ENSG00000128573	FOXP2
ENSG00000127472	PLA2G5
ENSG00000171056	SOX7
ENSG00000153246	PLA2R1
ENSG00000196739	COL27A1
ENSG00000171603	CLSTN1
ENSG00000103710	RASL12
ENSG00000019144	PHLDB1
ENSG00000197256	KANK2
ENSG00000161681	SHANK1
ENSG00000133985	TTC9
ENSG00000168309	FAM107A
ENSG00000168502	MTCL1
ENSG00000092445	TYRO3
ENSG00000143869	GDF7
ENSG00000189409	MMP23B
ENSG00000159307	SCUBE1
ENSG00000138193	PLCE1
ENSG00000169604	ANTXR1
ENSG00000109625	CPZ
ENSG00000153714	LURAP1L
ENSG00000182492	BGN
ENSG00000147255	IGSF1
ENSG00000049246	PER3
ENSG00000169291	SHE
ENSG00000132622	HSPA12B
ENSG00000164627	KIF6
ENSG00000163145	C1QTNF7
ENSG00000177283	FZD8
ENSG00000072422	RHOBTB1

## Sheet: C)Signature genes not expressed
Suppl. Table 2C. List of osteocyte signature genes (Youlten et al 2021) not expressed in our dataset
	neural associated
	angiogenesis associated
	skeleton associated
	cell function
Gene	Role
C3orf70	nervous system development
CA8	neural development
CABP1	neural development
CYYR1	integral to membrane- neuroendocrine tumours
FABP7	CNS development
GNG8	neuropeptide signalling
KIF26A	microtubule binding activity, enteric nervous system development
MPPED2	brain development
NOVA2	brain development
NTRK2	neutrophin responses
NYAP2	neuron projection morphogenesis
PAK3	semaphorin interactions
PCDH19	brain calcium-dependent cell-adhesion protein
PCDHAC2	neural cadherin-like cell adhesion proteins
RAMP3	CGRP receptor
SEMA3G	neural
SLC6A2	uptake of norepinephrine into presynaptic nerve terminals
ST8SIA2	modulator of the adhesive properties of neural cell adhesion molecule
RTN4RL1	negative regulation of axon regeneration
WSCD2	brain membrane
ACKR3	blood regulation
ADAMTS8	blood regulation
APLNR	ardiovascular and central nervous systems, in glucose metabolism, in embryonic and tumor angiogenesis
CDH5	blood brain barrier
FAM110D	angiogenesis
FGFR2	angiogenesis
GJA4	connexin circulatory system
GJA5	connexin circulatory system
KCNJ11	bloodstream sugar absorbtion and hormone release
TGFA	angiogenesis
ADAMTSL2	matrix degradation
ALX4	skeletal development
CDH15	morphogenetic processes, specifically myogenesis
DMP1	mineralisation of bone and dentin
FAM83H	mineralisation of bone and dentin
IFITM5	mineralisation of bone and dentin- induced by interferon
IHH	bone growth and differentiation
LAMC3	laminin
MATN4	ecm networks
MDFI	formation of vertebrae and ribs
MEPE	mineralisation of bone and dentin
RHOD	reorganization of the actin cytoskeleton
SOST
SOX17	Inhibits Wnt signaling
WIF1	WNT inhibition
WNT1	bone cell function
CD200	immunosuppression and regulation of anti-tumor activity
CREB3L3	acute inflammatory response, hepatocellular carcinoma, triglyceride metabolism, and hepcidin expression
PPIC	mitochondrial metabolism, apoptosis, redox, and inflammation,
CHMP4C	regulation of cell cycle progression
CHST8	sex hormone regulation
CNR1	Glucose / Energy Metabolism and Cannabinoid receptor signaling.
FXYD6	sodium/potassium-transporting ATPase
MEGF10	epidermal cell adhesion, motility and proliferation
MGAT3	synthesis of protein-bound and lipid-bound oligosaccharides
OXCT2	ketone body catabolism
PANX3	Gap junction proliferation and differentiation
PGBD5	transposases
PRSS35	Ovary responses
PTPRD	tumour supressor
RAP1GAP	control cell growth and differentiation
SLC8A3	Na+/Ca2+ exchange proteins- cell osmolarity
SLC9A2	sodium-hydrogen exchanger… cell pH
TUBB6	microtubule cytoskeleton organization and mitotic cell cycle
UBE2QL1	protein polyubiquitination
UPP2	carbohydrate breakdown
ZNF334	Decreased expression of this gene may be a marker for rheumatoid arthritis TNFa signalling

## Sheet: D)DEGs in Ost sig
Suppl. Table 2D. Mechanically regulated genes in our dataset that show commonality with the osteocyte signature (orange)
Mechanically regulated UP	Mechanically regulated DOWN
COL1A1	DCN
MAP1B	MMP2
CDKN1A	SPARC
CA12	POSTN
MXRA8	LTBP1
ID3	TIMP1
COL6A1	EMP1
CNN3	PLS3
COL6A2	TM4SF1
CD109	CYBRD1
DKK1	TNC
CAV2	MAGED1
FKBP10	NUPR1
RCN3	RHOC
PYCR1	PDGFRA
RAB34	FAM114A1
SLC39A14	SLC6A15
CRTAP	LUM
CDH11	GALNT5
MMP14	PLAT
LOX	BICC1
LOXL2	DDR2
SDC2	CTSK
ADM	LPAR1
SCRN1	FAP
SLC39A13	GPX8
EMP2	VCAN
F3	COL3A1
SERPINH1	RBFOX2
MYO1E	ITGA10
DLC1	SULF1
PARVA	PAMR1
DBN1	NFIB
UBE2E2	DCBLD2
PTK2	ETV1
ID1	COL5A2
FSCN1	GJA1
SASH1	P4HA2
TMEM47	ASPN
SLC35F5	MAP1A
SPRY4	FKBP7
LMO7	PDGFRL
EFEMP2	PPFIBP1
CREB3L1	WNT5A
CADM1	FKBP14
CDC42EP1	EDIL3
YES1	FAM171B
PLK2	GLT8D2
SMARCA1	ARFIP1
AMOTL2	MTMR11
CNRIP1	DPYD
ARHGAP29	AHNAK2
PRRX2	TMEM45A
COL5A1	ZFHX4
PTPRK	OLFML3
LOXL1	RBMS3
GNAI1	FZD6
APBB1	SRPX2
ALDH1A3	MGP
CPT1C	P4HA1
CYB561	EFNA5
SH3BP4	NAV3
OSR1	INSIG2
SLC12A4	NMNAT2
TNFRSF19	SH3PXD2B
S1PR3	PHLDB2
P3H1	LIN7A
TPBG	BNC2
COL16A1	SERPINF1
CHPF	TNFAIP6
CLIP3	CCDC159
TUBG2	MECOM
TPM1-AS	PTPRM
KIFC3	DNER
FEZ1	MAGEH1
SLC2A10	FUT10
FARP1	MICB
COL4A1	ZNF532
TNS2	TCAF1
COL12A1	RFTN2
PORCN	YAP1
NDRG1	IFT81
JAG1	CC2D2A
SEMA7A	LDB2
PCGF2	SEMA6D
MAFF	SNRPN
HSPA1A	CNTNAP1
VASN	EPHA4
FOXC2	USP53
LOXL4	NAALADL2
ARHGEF28	ANKS6
WNT5B	SERTAD4
BCAR1	NEO1
TNKS1BP1	CMTM4
NAB2	CHIC1
KCNE4	PLEKHA5
CLEC11A	PODXL
LZTS2	TGFB2
TSKU	BMP4
AJUBA	INTU
RIN1	SNAI1
PLEKHG4	CDO1
SYDE1	PCDH7
COL23A1	PPFIBP2
PLCD1	FIGN
SPIN4	HMCN1
STARD13	GPRC5A
HSPG2	RAPGEF4
SHOX2	SOX9
SFRP2	ARHGEF10
TBX18	LRRC17
ANO1	ZNF521
LRIG3	DLX5
GLI3	GABRA3
CSPG4	EFR3B
ZNF618	TGFB3
CKB	PCDHB11
OSBPL5	ISLR
EPS8L2	EXPH5
PCDHB16	RASSF9
MRGPRF	HOMER2
GRIK2	PHEX
METRNL	CSRNP3
B3GNT9	LIPC
APBA3	IBSP
SUSD5	ITGB8
NUMBL	NOG
FAM20C	PALM2
FJX1	EFNA1
HOXA9	NTN1
RHBDF1	SLITRK6
WNT16	FN1
VSTM4	MT-RNR2
ENOX1	PKM
FZD2	GAPDH
EFNA4	MALAT1
SPSB1	MT2A
FBXL16	PSAP
CEP170B	CD63
TBX2	CD59
IL17RC	LDHA
GGT7	CALU
PCDHGA10	TMBIM6
DOCK6	MT-ND4
TSPAN12	TAGLN2
TEAD4	MT-CO3
EVC2	AKR1B1
KCNK1	HSP90AB1
SOCS2	MT-CYB
PLEKHG5	HSPA8
WTIP	S100A16
SLIT3	AP2M1
TMEM132A	HNRNPK
SEMA4C	SDCBP
NPDC1	MSN
P4HTM	CAP1
DZIP1L	DDX5
EFNB1	PLIN2
ASAP3	CSDE1
HSPA12A	LAPTM4A
COL18A1	C1S
IRX3	AC006064.4
SCARF2	ATP5F1A
PCDHGB6	GPNMB
CP	SLC38A2
TMEM119	ARL6IP5
SLC4A8	SRP14
LTBP3	CAPZA1
KIAA1614	LDHB
PCDHGA12	ARF4
POLR2J4	XRCC5
MEGF6	DPYSL2
MALL	GNG12
C9orf116	RND3
TUBB3	ATP6V0E1
AC027290.1	COPA
SIX5	EIF3E
TLE2	CCT3
GNG4	RPS11
KIF7	RAB13
IRX6	HNRNPC
HOXB2	BZW1
HEY1	EPRS
AC037198.1	PGK1
TPM1-AS	MGST3
EFS	IFITM3
PCDHB7	SF3B2
PRRT1	ILF2
LRP3	TIMP3
PTPRS	DAZAP2
PPIL6	SEPT7
KAZN	CDH13
AL590094.1	XRCC6
COLEC12	BNIP3L
AC083799.1	TFPI
HTRA3	GSTP1
TRIM46	C6orf62
GPER1	PPIB
EPB41L4A	SEC31A
AKAP2	LEPROT
LRP5	TMED10
ALPL	ARHGAP1
DIAPH3-AS1	PSMB5
POLR2J4	MT-ND4L
SLC22A17	HSP90B1
CGREF1	RPL35A
PCDHGA1	THRAP3
ERN2	SZRD1
AMN	ACTR2
RAMP2	GHITM
PRR15	PRDX1
HCG11	C4orf3
KIFC2	LAMP2
H2AFY2	TCEAL9
PCDHGB7	COX4I1
SEMA3B	DDX3X
MYO7B	SELENOF
AC083964.1	SERINC3
CYGB	BRK1
EGR2	SERINC1
ITGB4	TMEM59
DYNC1I1	DDOST
PCDHB14	DAD1
AC135782.3	UGP2
PIANP	HADHA
FTH1P15	SAT1
PWWP2B	IARS
PCDHGB1	ERH
CYS1	SSR1
BLK	CAPG
PCDHB15	STT3A
TMEM198	SAP18
PRTG	PRDX6
AC009948.2	DCAF13
TOLLIP-AS1	IFI16
HOXD-AS2	TMEM50A
PCDHGA2	ATL3
AP002498.1	MT-ND5
QPRT	HIST1H4C
NOS3	COPB2
CBARP	NPC2
PCDHGB2	UBA52
IGF2	SDC4
FOXS1	AKAP12
HOXC5	NONO
DLL1	SDHC
ENPP6	IFITM2
BCAN	C1orf43
ACTB	HSPD1
FTH1	MMP1
CTSB	PCNP
BEST1	BCAP31
SH3BGRL3	RSL1D1
PFN1	NNMT
TPM4	DDX1
LMNA	ECM1
THBS1	GDI2
ITGA5	SF3B4
CAPN2	SSR2
VIM	CD9
TPM2	STEAP1
DSTN	TGOLN2
ITGB1	GLIPR1
RPL8	MAGED2
ARF1	GLRX
PTMA	SEC13
HSPA5	EIF2S1
FKBP1A	PRDX2
ASPH	VPS35
ATP5F1B	HNRNPF
EEF2	ELOVL1
CALM1	ARPC3
PABPC1	SARS
ARPC2	MT1E
PEA15	HNRNPR
APLP2	BCAT1
TNFRSF12A	SF3B1
CLIC4	STIP1
TUBB6	ANXA7
EIF1	PSMC2
ACTN4	SUMO1
SLC25A6	MCFD2
PSMA7	CCT8
EMP3	ATP5MC3
CYR61	UROD
FSTL1	ATP2B4
CYB5R3	COPB1
MYH9	SH3BGRL
WDR1	ARID5B
RPL13	OAT
EPS8	NARS
CCND1	DNAJC8
CD99	IQGAP1
HMGA1	ANAPC13
UBE2D3	SLC38A5
CANX	DDB1
G0S2	EIF3M
KLF6	NCSTN
SEC61A1	ZEB1
TMED2	MMADHC
GRN	CPNE3
CORO1C	ACLY
H1F0	PLP2
RPS15	HADHB
ACTN1	YIPF5
TRAM1	GOLT1B
PSMD2	ASNA1
RAD23A	TRAPPC1
UQCRC1	RAB18
S100A10	PSMD11
RAB7A	SAR1A
CAPZB	CCT2
RNH1	VPS26A
YWHAB	MIR100HG
DEGS1	ABLIM3
POLD2	NCOA4
YWHAQ	COX7A2L
SQSTM1	C1R
GPX4	DYNLT1
PUF60	UFM1
HSPA9	FOXP1
TSPO	SEC62
HSPB1	OS9
CD44	CUL4B
GUK1	AP1S1
DRAP1	RPL41
ARHGDIA	MAT2B
HMGN2	TROVE2
PPP1CA	SSBP1
PSMD8	TXLNA
VAPA	TRMT112
TPD52L2	ARL6IP1
SLC25A3	COPZ1
TOMM34	TMCO1
COPE	SELENOW
CHCHD2	LARS
RAB1A	RBPJ
PDIA6	SNX22
VDAC1	CHP1
KDELR2	SF3B3
RABAC1	SCP2
SELENOM	ITGA2
MFGE8	TBL1XR1
RTL8C	TFRC
ENO3	SOX4
CACYBP	AKR1C1
TSPAN4	MARS
MLF2	APOD
EIF5A	ATP5MC2
EIF5	ATP5MG
LRRC59	PSMD13
ATP6V1B2	ERGIC3
RPN1	NDUFS5
ERRFI1	AAMP
LY6E	CD46
PDLIM7	ABCE1
MIF-AS1	ADAM10
GREM1	SNU13
ATP6V0B	TAX1BP1
GSN	ATP6V1E1
NUDC	RTCB
TPM1	ACTR1A
VCP	COPG1
SERBP1	CNIH1
GNG5	DDX24
GADD45B	STAT6
PTGES3	VMP1
PRKAR1A	TARS
CSTB	MIR1282
CKS2	RAB11A
CALM3	PPP3CA
CALR	SLC35F6
FHL2	RAB5B
GPX1	AKR1A1
SND1	AP2B1
SUMO3	DAP3
REXO2	EMC7
PDIA3	RSL24D1
ZFP36L1	MRPS21
AP3S1	DAXX
SERPINE2	SUPT16H
RNF114	ATP6V0D1
ATP6AP2	MPV17
FUS	CHMP2A
RBBP7	WARS
PSME3	PIGT
PTTG1IP	SUMO2
GBE1	MARCKS
FOSL1	CYB5B
EIF4EBP1	ATP6V1F
ANPEP	ARL1
CCT4	PPP1R11
ALCAM	SYT14
HLA-C	SHMT2
APP	TMEM9
NUCB1	KARS
FLNA	ENY2
CNOT7	SRP54
P4HB	SNX2
PRDX4	CBX5
VAT1	SP100
PDCD5	GLMP
HLA-B	LAMB1
CYP1B1	ESD
ZYX	DLD
ECHS1	TSG101
CTSA	DHX15
PTDSS1	GSTK1
SNX17	AARS
COX5B	FAM32A
SLC20A1	GANAB
Lnc-TRDMT1-5	DYNC1LI2
QSOX1	SSR4
KIF5B	LAMTOR5
DEK	LIMA1
CST3	YPEL5
NAA50	API5
MGLL	ZFR
HERPUD1	FXYD5
STAT1	SCOC
SLC3A2	UFC1
TPR	IK
SGCB	SLC39A7
OPTN	SLC38A1
SURF4	RNF181
CAVIN3	DNAJA1
MOB1A	DERL2
NELFE	PSMB2
HLA-A	PGM3
MYDGF	ZFP36L2
PDAP1	APEX1
MCM4	GNL3
STOML2	DYNC1I2
ADRM1	SLC14A1
SMS	EIF4B
SBDS	NECAP2
GDI1	SRPK1
SEPT11	SRP72
HM13	NUMB
TRA2B	DECR1
CYC1	TMEM167A
UBA1	FAM98A
RNPS1	GART
UBE2I	YME1L1
APRT	TTC37
PEBP1	STEAP1B
EIF4G1	HNRNPH2
RPS6KA2	MEG3
MRPL3	RARS
PLD3	PSMC6
LRPAP1	GPI
SQLE	PJA2
ATP5IF1	BECN1
TFG	RAB29
RAB10	TANK
MYC	SYPL1
NFKBIA	XRN2
TRAPPC3	MAGT1
ZFAND6	SRRM1
PTP4A1	VAMP3
CPNE1	DYNLRB1
RUVBL2	SEC22B
CBX3	PRKAG1
ANGPTL4	RTF2
TM9SF2	AMD1
C12orf75	MCM7
GARS	ANP32A
CRIP2	HDAC1
AUP1	CREB3
YIF1A	UBA3
VIM-AS1	TMEM258
TPX2	HAX1
PFKP	BBX
SNAI2	TCEAL8
PRSS23	SELENOK
GRINA	ABCF2
APMAP	MYLK
PLOD1	SPRYD3
VDAC2	KPNA6
EHD2	AGTRAP
FUCA2	DYNLT3
LMAN2	IST1
KLF10	EIF3L
ERLEC1	GNPAT
SWAP70	PRRC1
TMEM109	CAT
FARSA	PLRG1
FADS1	ZMPSTE24
CAPRIN1	CALCOCO2
TMEM30A	ECHDC1
ADI1	NBR1
TOMM20	ATP6V1C1
GLTP	SLC35A4
TBCB	XG
DBNL	SF3A3
RMDN1	CHMP5
GORASP2	EFTUD2
YTHDF3	NCBP2
NEXN	TAF7
ACADVL	ATP6V1D
ESYT1	TIMMDC1
RAB5C	SUCLG2
ILF3	STMP1
RTN3	MARCH6
SARAF	USP5
C8orf33	ZNF207
XPR1	MANBAL
LRRFIP1	PAPSS1
APPL2	SCFD1
PRKDC	ERGIC2
FBLIM1	SGCE
EIF3G	FBXO32
HSPB6	DGUOK
CMTM6	RPL7L1
PERP	PRPF8
DERA	FTO
MTSS1	GNPDA1
TPGS2	SAR1B
MSRB3	POLR2K
FKBP5	ST3GAL1
ADIPOR1	MCM3
SRPX	ATP6V1A
ASAH1	EIF4A2
NAE1	CHMP3
RASSF1	ABI1
RER1	WDR46
BIRC2	HEPH
SMIM29	SPTSSA
ETF1	RTRAF
MRPL37	TPP1
ITGB1BP1	NMD3
TSPAN3	EIF3K
DNAJC10	USO1
MRNIP	HAT1
NR1H2	LINC00968
HP1BP3	NRAS
SYAP1	ATRX
NANS	WDR61
WDR45	MTHFD1
RAB6A	RARS2
CCDC50	VPS35L
MPZL1	GTF2H1
HK1	SMIM14
PDCD6IP	SVIL
PHB2	IDH1
DNAJB1	NDUFS1
CDC42EP3	BCLAF1
ITM2B	MED28
SH3GLB1	HBS1L
SNAPIN	DHX9
NT5E	SF3B5
PDP1	PDZD11
TUFM	BLZF1
PDIA4	IFNGR1
PPA1	KRR1
CBR1	SHOC2
ISCU	RECQL
SLC25A32	CTNND1
STAT3	PLEKHB2
MPC2	C9orf78
RAB14	SPTAN1
CYFIP1	SNX27
VPS37A	SEC11A
DUSP23	UQCRC2
CMPK1	ECH1
TGFB1I1	ACTL6A
WDFY1	ECI2
PAPOLA	TMEM87A
MESD	SPOP
C6orf48	ASS1
MTPN	TMEM173
MAP1LC3B	EMC3
JTB	GTPBP4
SRSF11	PPP1R7
EIF1AX	SRPRB
PALLD	ANXA4
SLC20A2	GBA
AURKAIP1	ADAR
MRPL55	HBP1
NDUFB10	TGIF1
ERGIC1	PRKAA1
LSM4	PIP5K1A
APH1A	DDX56
HEXB	PRPS1
TAPBP	MRPS18B
YBX1	METAP2
HDAC2	ARFGAP3
ATG5	DIEXF
CD47	MICU1
DCTD	PEF1
GPAA1	GPBP1L1
ELOVL5	EIF2A
LBH	SCAF11
WASF2	PRCP
RPS2	ACO2
NDUFB11	EIF4E
SDHA	SNW1
Lnc-ANAPC11-2	NDUFS4
PSMD6	MRPL49
DDA1	GLB1
RAB8A	FTSJ1
LRRC41	ATF6
NAXE	DRG1
HNRNPM	NUDCD3
FLOT1	BAG4
CNP	OGFOD1
RAP1B	SLC30A7
IPO7	NOLC1
GTF3A	ATOX1
PPA2	MRPS16
PDLIM2	SNAP23
RRBP1	NDUFA5
ZNF281	ALDH18A1
ACBD6	SLFN5
PIN1	DTL
FH	NSRP1
GNS	ARNT
PLK1	SNRPB2
RHEB	GLOD4
PPDPF	OCIAD1
PARP1	RDH11
ALDH9A1	WDR83OS
PDIA5	XPNPEP1
DTYMK	PARP4
HSPA4	DPF2
SIGMAR1	RBM25
NFIC	A2M
MIEN1	NAGK
HSPH1	BLOC1S6
NUP62	DCTN5
SLC1A5	SNHG16
ATXN10	PUM1
AP1M1	WASHC4
CCDC124	AIMP1
NBN	MLLT11
TMOD3	CUEDC2
TMED4	MAGEC2
ARSJ	TOX4
PPP1R15A	PRMT5
GFPT1	SMC2
C1orf198	CARS
LGALS3BP	M6PR
SELENOS	ALAS1
BRD2	USP4
SPART	STX12
IARS2	CCAR1
PRNP	PSMB8
TMEM123	IER3IP1
CHRAC1	GGPS1
NDUFAB1	KIAA1191
TMEM147	MTHFD2
MRPS15	NUDT5
SERP1	RNF14
CCDC47	CDC5L
ANP32B	QARS
DENR	TOMM22
DCAF6	SMARCE1
TCEA1	NBDY
PSMG1	MED10
SPHK1	PSMD10
ZNF706	VPS41
DCTN2	NFIA
H3F3A	CSNK2A1
LGMN	UBL7
GPS1	ARMC1
CLTA	ZRANB2
GADD45GIP1	VPS4B
NDUFS6	TBC1D23
CHMP2B	NUDT21
G6PD	UTP6
GGNBP2	PLA2G4A
FERMT2	HPF1
PLPP5	SCAMP2
C5AR2	ABCF3
NOC2L	B4GALT3
WASHC5	FMN2
SELENOH	CASP4
SSU72	HEATR1
NOSIP	SEC23B
UBXN1	MRPS27
IMP4	CKAP5
SLC30A9	LAMTOR3
GPR176	C16orf45
EIF3F	PHAX
C1QBP	PSMC1
YTHDF2	SMC1A
RRAGA	CDC27
RRP7A	FBXO3
NDUFA10	ABCF1
CTSD	SERPING1
KCTD10	SLU7
AATF	ARRDC3
SIVA1	RAB3GAP1
TMCO3	USP15
PRCC	CEBPZ
DHCR24	PIH1D1
MRPS12	ARMCX3
POP4	LAP3
ANTXR2	PPME1
SLC25A39	ARFGAP2
MFSD1	SDCCAG8
HCCS	DST
UBE2D2	SPTLC1
CAND1	VEZT
BAX	KIFAP3
CISD2	DDX18
PEPD	NAMPT
SRRT	RAP2B
HGS	CPSF3
XPOT	ZBTB38
TMEM219	CHMP1B
SNX3	ELOF1
RANBP1	RPF2
UBE2C	TM9SF4
LMO4	TULP3
DAP	NIPAL3
TMEM106B	BET1
ATP1B3	TRIP12
PXN	CFH
YIF1B	WRB
DIMT1	MMACHC
HNRNPUL1	CDK7
CSNK1A1	MCRS1
TMEM9B	SLC39A9
INSIG1	NUP107
ACSL3	POLR2B
KATNBL1	TSNAX
PPCS	EIF2B3
PRELID1	PGD
RNF115	FIS1
WDR13	SLC35C2
PIP4P2	UMPS
BCL10	ZFAND1
PPP5C	SKIL
BLCAP	NUDCD1
CLINT1	TBC1D15
SLC16A3	PMPCB
SNX5	TRAPPC4
SMIM19	DPAGT1
SUN1	EPHX1
PPP2R2A	ZCCHC6
EFR3A	RRM2B
GPR108	STX7
CDC20	HEXA
BCKDK	TRUB2
SERINC2	S100A13
PAPSS2	CLDND1
SEPT10	DNM1L
GYG1	RNF34
CSNK1D	TCTN3
KCTD20	PEX19
RTL8B	SUCLA2
FLII	MRPL47
MIF	ORC3
SMIM12	CD2BP2
PPP2CA	GPBP1
CERCAM	TMF1
LSM7	VEPH1
TCEAL3	COPS2
PGAM1	ERP29
NUDCD2	PNPLA8
ARF3	THOC2
ADSS	GTF3C2
DNAJA2	SUGT1
CD248	ZKSCAN1
DNMT1	STX5
DUT	TARDBP
SEH1L	FAF2
MTCH1	SEC23IP
DPP7	TMTC3
GAPVD1	WDR75
TOR1A	FLAD1
NDUFAF3	SCAMP1
CCNDBP1	MED4
ADD1	CNOT1
EBF1	NEMF
NCOR1	DPH3
ZNF622	ELP5
USP33	TMEM167B
DR1	C6orf89
WDR43	TNRC6B
FAM92A	STXBP3
PI4KB	CCDC25
SGTA	COG5
SRSF2	LANCL1
ANXA11	SS18
PYCR2	C12orf57
BNIP2	FANCI
LRP10	DCTN6
ATP2C1	STAT2
GPAT4	TSR2
C11orf24	CALCOCO1
RNASEH2C	TNPO3
EIF2B1	TMX2
PDCD6	ATG13
NOL7	SDAD1
RNASEH2A	RAB3GAP2
STAU1	HS3ST3B1
USP14	IGF2BP3
EIF4A3	DCTPP1
UACA	LMBRD1
GABARAPL2	HAUS1
SEPT9	RWDD2B
SEC22C	VIRMA
SSNA1	COPS5
BNIP3	SNRNP200
LONP2	ELP2
ENG	ARMT1
SHKBP1	OTUD6B-AS1
UBE2G2	AAGAB
VGLL3	CIAPIN1
RCN1	HSPA13
TNIP1	TRAK2
GOLGA5	TCF4
IER2	C5orf51
JAGN1	DPP3
SHCBP1	NDUFA3
KPNA1	PIAS1
PLEC	PSEN1
IVD	MAK16
CDKN3	UBE2W
GALNT2	PTRH2
CHMP1A	MICA
DHX29	RAE1
PTS	PPHLN1
GGH	SUPT4H1
EMD	PIGK
CERS5	ZNF146
AC008894.3	KCNJ15
C20orf27	AP3B1
WDR45B	SCPEP1
BAD	TBRG4
CENPU	GLIPR2
VAMP4	CCNH
OSTF1	PPP4R3B
TSEN15	IDH3A
SMIM15	TEX264
CAMLG	GOSR2
SMARCC2	MUT
APEH	PDCD4
HNRNPA3	TMX3
NDFIP1	NUP85
UBAP1	ERG28
ECE1	EMC1
MRVI1	ANO10
IFRD2	TIMM21
ATP6AP1	KYAT3
TNFRSF10B	GOLGB1
YIPF2	HMGCL
DUSP12	TMED5
PXK	NTM
GEM	TAF2
ARF5	PLSCR1
IRAK1	LGALS8
SMC4	WDR36
STEAP3	MRPS35
WASL	NOP2
SSRP1	RNF13
CD320	HERC4
NMT2	ETFB
BOLA3	UQCC1
ASL	DDX27
NQO2	DGLUCY
NPC1	RNF168
PTBP1	ACADM
NME4	WBP1L
DNPH1	TECR
CXCL12	RAB27B
MTMR2	PPIG
SCCPDH	SETD7
PLPBP	CRBN
FBXO7	RIOX2
RANGAP1	SDF2
MAEA	WDR12
SLC39A6	SKAP2
TMED3	IBTK
POLDIP2	ALG8
RTL8A	CYLD
LARP4B	AAR2
PHYH	ZC2HC1A
MGAT1	CTNNBL1
TPST2	EPB41L2
RBMS1	CLDN12
DIAPH3	BCL2L13
MZT1	HOXC10
SORBS3	WASHC3
TRIOBP	UBE4A
RNASEH1	NEDD4
NDEL1	MCTS1
MRPL11	C1GALT1C1
CAPN1	CCDC82
PIAS3	EMC2
CAMTA1	CNOT2
MYO6	CNDP2
CORO1B	SFT2D2
FBL	COA1
PON2	CHD9
LAMB2	MTREX
NMRAL1	NUB1
PLEKHJ1	KLF7
PPP4C	LYRM2
COASY	OLA1
LMF2	TRIAP1
PCM1	NEU1
RHBDD2	ZDHHC9
POLR3H	GNPDA2
SLC35B1	MTFR1L
SLC35G2	MAT2A
USP47	PTCD3
TSC22D3	VPS39
SLC35B4	TLDC1
SERPINB1	PIGC
GOT2	USP8
MAF1	NME7
CALHM2	SLC31A1
NKIRAS2	TMEM11
ERCC2	ERP44
PRKRA	PRPF4
TRIP10	OXA1L
METTL9	ESF1
KLHDC3	IMPA1
ATP2B1	CETN2
LHFPL6	NUP54
TMEM41B	NEDD1
NCAPH2	MAGEA6
RBBP8	FAM69A
NDUFS3	RABEPK
KRCC1	OGT
FAM136A	SYF2
CTNNAL1	TRIQK
TWF2	WDR55
ALG3	ACP2
MTX2	CRYZ
ISOC2	STX8
MRPL16	TMEM168
PPP2R5D	MRFAP1L1
RAF1	SACM1L
CHMP7	CEP57
LSM14A	GCC2
MRPL57	KCTD12
SLC9A3R2	ZCCHC17
SCYL1	MMP19
CCAR2	HMBS
MAGI2-AS3	TSPAN6
NAA15	WDR3
NABP2	TARS2
FBXW5	STAG2
COX11	IL1R1
CASC4	FXR1
ZFYVE21	ERCC3
MALSU1	THYN1
RSF1	TDP2
ZPR1	NFX1
MRPL41	ZNF451
MCM6	ABR
LINC00667	PTGR1
PABPC4	IGBP1
ALDH3B1	NPM3
ARIH2	RPE
CD58	ATP13A3
NUBP2	SLC35B3
CNEP1R1	AP3M1
SPG21	DHX8
MOB3A	RBM22
HNRNPA0	ZDHHC6
SMIM20	CTR9
GRWD1	DFFA
TMEM179B	MRM2
EIF2AK4	PPIL4
DHRS7	SPATA21
MRC2	FCF1
UBQLN1	DPM1
SPRYD7	BMS1
SNRNP25	PPIP5K2
ARL8B	SEC24C
FAM49B	MAGEC1
FASTK	VPS45
GDA	NRBF2
TIPARP	TBX15
USP1	NSMCE2
ARL2BP	ECD
SERTAD2	MED21
WIPI1	DGKA
GSDMD	INIP
FEM1C	TMEM222
IDH2	MCTP1
CCND3	THAP5
SH3RF1	C1orf54
AK3	UBA6
DLAT	DDX52
HADH	UBLCP1
SF1	PFKM
SNX14	RNF185
LSS	YIPF6
SMARCB1	LCMT1
ALKBH3	MRPL35
NDUFS7	ZNF638
CCNA2	RAD1
TTC17	HIGD2A
IDS	SLC7A8
F2R	WDR41
ARL4A	AP001267.1
ITSN1	MRPL10
SMIM37	MT-ND6
RRM2	IFIT5
PAFAH1B3	PHF5A
EIF2AK2	ZBTB41
KDELC2	SLC11A2
SLC35A2	LITAF
ACOT7	POGZ
C7orf50	TRAFD1
CUL4A	ATAD1
C5orf24	RBM7
ATAD2	GOLPH3L
RBM12	NT5C2
DNAJA3	ZNF148
SLC44A2	RGS2
PARN	PNKD
PTGER2	TVP23B
NEK6	NIF3L1
UBE2D4	LEO1
ANKRD13C	PNPT1
MRPL9	RBBP5
DLGAP4	RIOK2
FKBP8	POLD3
HIBADH	MOB4
TRIP6	SAMM50
CDCA4	SMAD5
BBS2	IFT52
YWHAG	BSDC1
MRPL19	QKI
CDC42SE2	HLTF
ANGEL2	CTDSPL2
FLNC	PUS7L
H2AFY	DDX46
WDR34	GALE
RELA	EDEM1
METTL26	ELP3
TSSC4	PDCD11
CDCA2	TFB1M
MTERF3	ANKRD28
TMEM200A	PIGM
KEAP1	TRAF3IP2
HPRT1	POLDIP3
TRPC4AP	TP53BP1
MAP3K7	APCDD1L-AS1
TCERG1	ORMDL2
COX5A	EXOC4
TBC1D9B	BDH2
EXOC1	INTS7
SEC11C	PGM2
UPP1	CD3EAP
RHOT2	APTX
SPPL2A	KLHL20
PACSIN2	UBAC2
SLC25A4	N4BP2L2
PHLDA2	AASDHPPT
PFKL	PHF20
TRIP13	CSTF1
NID1	PRPF3
C1orf174	CARD6
SMTN	CSTF2T
MRPS34	ZNF271P
GNB4	STAG1
RBM42	AC018761.2
COMMD7	RAB8B
YKT6	CTTNBP2NL
CMAS	INTS13
SUPT20H	LTN1
IFT20	DDX50
PLOD3	CINP
GMPS	ABHD2
RABIF	LTA4H
PPM1G	NOB1
ARFIP2	EPS15
SMPD1	HNMT
BTG3	SSBP2
ITFG1	RAD54L2
PSMD3	MRPL45
POP7	DCUN1D1
SCD	TRIP11
VMA21	ELMO2
NIPA2	TBK1
SLC2A1	UBE3C
TIMM50	SMIM7
RIPOR1	CDC42SE1
TUBGCP2	SNHG6
KLHL9	FTLP3
STYX	PAAF1
PDE6D	HPS5
SLC35B2	MOSPD1
TAOK3	ODR4
OFD1	SLC2A3
RNF26	NEAT1
PPP1R2	COX14
MFF	AQR
IGF2BP2	AP5M1
GAS6	MDM4
FLOT2	XPC
RPS19BP1	SEMA3C
ASCC2	RNF170
H2AFJ	NOL8
TNFAIP3	PREPL
MRPL34	POLK
PLLP	HSD17B4
SMARCA4	MLH1
PAF1	ASH1L
PROS1	MPHOSPH10
PTPN2	MFAP1
PYM1	ARL14EP
TNFRSF1A	SAT2
SHISA4	SLC25A44
RNF10	MTFR1
CBX1	ZNF24
HTRA2	FUT8
LRPPRC	BFAR
DTD1	NOL11
UQCRFS1	SENP5
GINS2	TIMM10B
YWHAH	NGDN
GNB5	BBS4
NUP133	SLC35A5
CD55	DARS2
FPGS	TMEM69
NECAB1	TAF12
POR	ZMYND11
TMEM165	NDUFC2
IGFBP7	EOGT
CELF1	MED20
UBTF	ABHD4
SMARCA5	XPO7
SPATA20	TMEM184C
PPP6C	NOC3L
ARPC1B	PARP3
ACD	PSMA1
ISCA2	HDAC8
SH3GL1	AKR1C2
RIPK2	AC012640.4
SHARPIN	TULP4
ELF1	TM2D3
RNASEH2B	RFC4
UGGT2	MTRR
ELAC2	PAN3
DNAJC9	EFL1
PGRMC1	WDR33
UBL3	BTBD10
INTS10	RHBDD1
TUSC3	TIMM17B
VGLL4	TFIP11
PCCB	ERBIN
VTI1B	PDS5B
FBXW2	IFT46
CLPP	CEP41
GRAMD2B	RFC1
THOC6	CIR1
SAMD4B	TBPL1
CISD3	TRIM38
MPRIP	CWC22
CASC3	TRIM32
HCFC1R1	MAN2A1
EXT2	TMEM101
AP3D1	PQBP1
MVB12A	MTPAP
TINF2	RAB22A
SMUG1	PGM2L1
TCF19	IFI44L
SLC35E3	SUPT7L
C9orf16	TIA1
DCUN1D5	LUC7L3
FBXO21	DCTN4
SLC25A46	STK4
EXOC5	CHM
MYO1D	CWC27
STX4	BAG5
ALG1	TMEM192
MPLKIP	NUP205
GTF2F1	C3orf38
USP39	WDR6
UBE2G1	RFXANK
INO80E	CSTF3
PNPO	RRN3
KIF1C	MAVS
NR2F2	POLR3A
CIAO1	ALAD
IKBKB	TMEM60
SNAPC2	CFAP36
SMYD3	EXOSC1
ARID4B	ADAM17
STK38	TMEM39A
RPUSD3	MTAP
NCBP1	MINDY3
SMG7	RBM5
CCBE1	ORMDL3
THEM4	WDR19
Lnc-CIB3-1	MED1
GBF1	SERTAD3
CENPT	STRN3
RALY	ZFX
BRD3	PPID
HDAC3	UPF2
MLST8	ISG20L2
HMG20B	CPSF2
DAPK3	IFITM1
EIF3B	MYL6B
BID	WNK1
NEIL2	RAD17
KLHL12	GPANK1
DUSP6	SAMD9
PEMT	TTI2
HSF1	RFWD3
RANBP3	LYSMD3
TRAP1	NAA25
THBS1-AS1	PIGN
PPIC	PEX13
C1orf122	LRRC40
MEF2A	TRNT1
UROS	TMEM205
LTBR	STYXL1
CCNL1	SLK
FIP1L1	TRPS1
IGFBP6	SNX12
ZDHHC12	SYNJ2BP
ALDH3A2	MLEC
KAT7	MT1X
MAD2L2	OIP5-AS1
PCOLCE2	THADA
DNAJB9	MLLT6
SIX1	RPAP3
SNRPA	COMMD3
YBX3	TAF9B
SMAGP	CTAGE5
TSC22D4	WDR48
CCDC107	RNF41
TBL3	CLSPN
PIGS	PIK3C3
ACAD9	EXTL2
MMAB	ATF2
ST3GAL4	CDK5
DCK	GIGYF2
UBE2J1	NECAP1
Lnc-LIN37-3	LCLAT1
SF3A1	TBC1D5
RPS6KB2	STAU2
HMGN1	MTIF3
CANT1	GTF3C3
MPC1	EHBP1
TOPORS	CTSS
MPG	CBLL1
GUSB	MTX1
DHX30	NAT9
TYW1	GTF2B
STARD3	KANSL2
MRPL58	CHI3L1
DHCR7	PIK3C2A
PRPSAP1	INSR
DPP8	NUDT9
MRPL4	AC015802.6
SMDT1	COG2
NSUN2	ZMAT5
TBCC	SAMD8
EIF3J	KIAA0141
CARD19	ORC5
ASB6	FAM180A
RALA	ANKFY1
C5orf30	HUWE1
TMPO	NDUFAF4
P4HB-AS	FAM118B
FAM104A	IFI27L1
ADAM15	COX15
IRF3	AAAS
RAD9A	SYNJ2
NLN	PRPF4B
SCAND1	GPD2
VEZF1	SYT11
MCM2	ICE2
RBM10	RIF1
CDC25B	ASCC1
MIPEP	SMYD5
SNX8	WDR83
MYD88	NIT1
CMTR1	MRPS9
OPA1	AP1G1
SEPT8	ZNF644
JOSD2	EXOSC2
ARL6IP6	PPWD1
GINM1	MMS19
GYS1	TRIP4
ILVBL	ZBED5
STN1	PDHX
PTPN1	OSBPL9
PDLIM4	UBR5
PCMTD1	STAM
MFSD10	GORAB
TMEM70	RNF20
TBRG1	AC025165.2
ORAOV1	EIF1B
NUDT15	ACTR8
JUN	ZNF226
SYNGR1	HYOU1
LRRFIP2	GBP2
STX1A	ARMCX2
RAB11B	DCAF5
ATG9A	CYP20A1
PPIF	CLMAT3
KIF1BP	EXOSC5
UBQLN2	ELP6
MRPS25	BTN2A1
TMEM128	TPP2
KRT10	AC009690.2
MAPKAPK3	CHURC1
SLBP	SIAE
RPL13P12	ARV1
MFSD5	SLFN11
GNPTG	NR2C2AP
ARGLU1	MRRF
GAMT	PRPF38A
DGCR6L	WDHD1
CLPTM1	AGA
ARHGAP12	DPP4
RRP1	CHORDC1
ENTPD4	STK16
BET1L	NEDD4L
SUCO	FOXN2
EHD4	RNF25
GEMIN4	TMUB2
NARF	CHCHD1
RPS6KC1	MIGA1
TFE3	PDCL
TMEM223	CFDP1
AC007969.1	LMBR1L
KDM5A	APOOL
THAP4	VRK3
ATF7IP	TGS1
GNB2	TMEM209
IMPDH1	DDX23
RALBP1	MINOS1
TRAF7	PIGU
AES	FOCAD
HSPBP1	PHF6
GPR137	METTL14
DIS3	HUS1
PYCR3	LARP4
MED15	DPH2
ATG101	USP40
SUMF1	EMG1
PPARG	CEP89
CAMK2G	MSL3
ZNF655	UEVLD
GDE1	TXNIP
PQLC3	CDC42BPA
LYAR	ELMOD2
TACC3	IL24
SRP68	WDR70
NIPSNAP2	ANAPC10
NT5C3B	CEP350
KCNN4	DNAJB14
FAHD1	PEX11B
ZFPL1	ZDHHC13
POFUT1	SEC22A
CDKN2AIPNL	RCHY1
QRICH1	ITCH
UQCC3	RANBP6
ABI2	U47924.2
KLHL7	CPNE8
JUNB	SWI5
ARPC5L	MEIS1
ACOT2	RNMT
SRRM2	ORC4
UNK	TRAPPC6B
GALK1	APEX2
DNAJC11	RFX5
SLC25A38	DROSHA
ENTPD6	BPNT1
PLPP1	AIFM1
DOK1	GATB
FAM206A	ATF6B
SERTAD1	ACTR6
RNF149	ARID1B
PLEKHM2	EIF1AD
YEATS4	GGCX
SCAMP4	MORC3
EXOSC4	KIAA1143
FLYWCH2	MPP5
CCNL2	THOC1
MSTO1	G2E3
WDR77	PRMT5-AS1
POGK	NOL10
YIPF4	DNM3OS
ERBB2	SPATS2
MIS18BP1	PSEN2
ARHGEF1	SLC30A6
FAM222B	GPATCH8
ETHE1	PAX8-AS1
WDR18	GM2A
GTF2F2	GALNT7
GPM6B	TSC1
UTP18	TBC1D8B
TRIO	DCPS
NUDT22	ADAT1
AIDA	SDHAF2
TRIM35	NSDHL
MAP2K3	ATP10D
SESN2	ATF7
ASF1B	GANC
RAP1A	SLC25A26
UBA5	TMEM79
MXD3	FBXO38
CITED2	MTO1
ARHGAP22	EIF2B2
TMEM115	TP53I3
FBXO5	TTC5
PSMD5	HACL1
RBM17	MITD1
DKK3	ZNF562
ARHGAP17	KIDINS220
RECK	MED13L
MAP4K5	KNTC1
EI24	HGF
LRCH3	FBXO8
C17orf62	STK38L
RAMP1	NPAT
EEF2KMT	PIGB
METTL13	THAP1
PPP1CC	C8orf48
QDPR	MYNN
POLR2D	COA7
LAMA5	INTS9
LRRC42	PARP2
TMEM246	SETX
PRPF38B	CRNKL1
OSTM1	SLC16A7
PYURF	MED23
RMDN3	GEMIN6
USP48	RETSAT
LIG1	FANCL
CNOT8	LSM8
TRAPPC11	CEBPZOS
SUGP1	MFN1
CDC37L1	UTP15
CYB561D2	PRRG1
DHX16	CLUAP1
MAN2B2	BBS9
RNF8	PTPRQ
FECH	PSENEN
UXS1	SELENBP1
SNX4	CREB1
RB1	TOP2B
CMTM7	DIO2
TRMT6	IRF2
MAP2K7	GSTA4
KLHDC2	MRE11
ZDHHC16	SEPHS1
TMEM38B	ZNF121
UHRF1	WWP2
	SESTD1
ZMYND8	SP140L
LSM12	CHD8
MDK	APC
PLXNB2	USP34
DCXR	MOSPD2
RNF2	HMG20A
PLEKHA1	CHD2
SLF2	MAP3K2
NAAA	PHF3
C1orf21	VPS13B
CFAP97	LSG1
TBC1D1	ST7
MECR	MTIF2
VPS4A	CLCN3
CYTH2	HMGCR
RBM19	UBE2H
RP11-486O12	GON4L
DYM	POLR1B
TMEM243	C12orf65
SHQ1	CCDC127
PLPP3	INTS4
DALRD3	SENP2
PRMT3	CEP57L1
RGS20	GALK2
SOCS5	SMARCAL1
UBASH3B	NUP43
PTGFR	NXT2
CDCA5	TNS1
ENDOD1	HIBCH
AP1B1	JMJD1C
SRD5A3	RNF121
RBCK1	NRDE2
CCDC91	SLC30A4
RGS10	LMAN2L
RRP9	AHI1
ATN1	MYCBP2
BRD3OS	CCNT2
ASB1	EYA3
MTMR14	TAF1B
MICU2	ZSCAN26
NGLY1	RPUSD4
TMEFF2	TRAPPC13
RGMB	FKTN
PRR16	IFT22
TMEM218	ZNHIT6
NXPE3	TADA1
POLE4	TMEM68
CCDC34	CDK5RAP1
CEBPG	GLCE
MYBBP1A	CLCC1
MYO19	MTA3
ARHGAP11A	SMIM26
KIF11	DMTF1
ADIPOR2	SLC39A10
CLPX	RCAN1
Lnc-STX10-2	QTRT2
CHPF2	RICTOR
SEC24A	ZFYVE1
CHMP6	ACOX1
ARFRP1	EDC3
EML4	KCP
SNAP29	MANEA
POLA2	QRSL1
RUSC1	POP1
SNAPC3	ZNF480
ERI1	COIL
PREB	VPS13C
MED24	AP3M2
BDP1	THAP9-AS1
PDLIM1	OTUD4
TMEM189	POGLUT1
ANKRD27	DPH5
C16orf91	AC018362.1
FBXO28	SKIV2L
ZFAND2B	CCDC51
TIMM44	AC008750.4
FBXW11	STEAP2
ADPGK	MSANTD4
PLA2G12A	AGO1
TIFA	TTC8
SRSF4	NFYB
KIAA0355	NUDT2
ENOPH1	LRRC57
BYSL	CHEK1
SPTLC2	ZNF317
MAD1L1	ZFYVE16
XPO5	SLC25A12
LIMS2	TAX1BP3
RCOR3	PHC3
RRS1	VPS8
FBXO4	TTC9C
STX16	KIAA0319L
TRUB1	SOCS4
SLC25A24	CASP7
REX1BD	CNTD1
FOSL2	SMARCAD1
NPRL3	AL354733.3
SBDSP1	CEP290
CAMKK2	SLC25A20
RCN2	CASP6
PYCR1-AS	IKZF5
BHLHE40	ZCCHC7
TOLLIP	OSBPL2
RERE	TRIM5
PGLS	SLC12A6
LPCAT4	ARL13B
HSPB8	WRN
AKIRIN1	CLU
TBL2	ZNF468
CTBS	SYNE1
KATNB1	ZFHX3
AL671883.2	IPP
GPR107	TIGAR
SLC7A5	PPP1R8
SAFB	BIRC6
TCTN1	DUS2
GIT2	COPS7B
THAP7	PSD3
LINC01184	VSIG10
NSMCE4A	TEAD1
ARMC6	NBAS
RGL2	NUBP1
C4orf48	DENND4C
UPF3A	ACOX2
FADS2	BLVRA
AK5	C1orf112
AP000688.1	PPARD
RSBN1L	GGCT
NXT1	PHACTR4
FBXL12	ABCA6
CMTR2	CSGALNACT1
NTAN1	NSUN4
DDX55	C6orf201
CDK2AP2	OSGEP
GK5	FAM35A
CNPY3	PLAG1
C1orf216	DHRS7B
LDLRAD3	YIPF1
PANX1	UTP20
ISG15	SH3YL1
IFT27	STAMBP
PIEZO1	ZBTB43
UHRF1BP1L	S100PBP
SMAP1	AKAP11
WDR74	XRCC1
SMIM10	WDR35
MED19	ZMAT2
IMP3	N6AMT1
HERC2	DDIT3
PITHD1	NEMP1
GYPC	C6orf203
SMIM10L1	C5orf22
GAA	CRCP
DNAJC2	FZD4
VAPB	RPGR
MIIP	EEF1AKMT1
SMC6	DHX57
MBD1	WDR44
RASA3	CWF19L1
ARHGAP35	ITFG2
CARM1	GLA
TANGO6	PIK3R4
TPCN1	PRICKLE2
ARHGEF39	UBXN2B
TMEM183A	XRN1
AVL9	TRMT11
UBXN6	OARD1
CDC42EP4	ABRAXAS2
IFNGR2	NKIRAS1
COG1	CCP110
PANK4	SLC9A7
MBNL1-AS1	PIBF1
CNTLN	GRIPAP1
AKAP8	SAMD9L
TCF7L2	DNAJC16
PHKG2	KNOP1
MON2	RABL3
PLA2G16	KBTBD4
C8orf88	ZNF426
MINPP1	BLOC1S3
RGS9	DYNC2H1
FAM149B1	POLB
CCDC92	ACAD10
MARCH5	IQCB1
ASMTL	MED13
HCG4P5	CCDC174
MRPS26	BRCA2
PEX14	CDC40
MINDY2	ARID2
TRIM27	NR1D1
AGGF1	WTAPP1
NKAP	MTF1
TYMS	ESCO1
SNHG18	SMG8
TMEM262	TRMT61B
AP2A1	PPIL2
ARHGEF7	B3GNT4
RNF40	FRYL
TRIM14	MED6
BMI1	B4GALT4
DNAJB11	LINC01615
TCIRG1	TAF8
VKORC1	DCLRE1B
PRKAG2	BBIP1
FKBP11	AC007750.1
KHSRP	CASP8AP2
CHIC2	ARFGEF1
TXNL4A	TTF2
FZD7	ZNF791
ETS2	CHML
YTHDC1	BTD
ADRB2	LYST
TRIM37	RBBP9
ZNF32	DYNC2LI1
RBL2	SGIP1
TMCO4	ANKRD49
GMPPB	LAMTOR5-AS1
PCBD1	DNAJC14
DCAF12	METTL15
C19orf25	BRIP1
CCDC85B	NCOA7
NARS2	TMEM140
FBXO30	PTCD2
ZFP36	XPO4
NT5C3A	LETM2
SAYSD1	NKAPD1
RNF138	GPATCH2L
TMEM150A	SPTY2D1
SRM	R3HCC1L
HEXIM1	ATR
CSNK1G3	CD2AP
TMEM134	ZNF766
SYNGR2	MTF2
NGRN	ZNF143
CRAT	KANSL3
DPP9	ANKMY2
TOR3A	RBM48
FADD	ACSBG1
SUGP2	JRKL
GADD45A	FTX
RWDD4	ATG4C
GLRX2	SLC38A9
NSD2	C16orf87
ARSA	ATXN3
GGA2	IPO8
KRI1	HS1BP3
ALG2	AREL1
CTSO	HSF2
ADPRHL2	ORC2
MID1IP1	ZMYM3
TRMU	CXorf56
XAB2	TOMM40L
TAP1	BLOC1S5
TMEM41A	KHDC4
GCAT	FER
INF2	INPP4B
FITM2	TRIM26
RBM14	CSNK2B
MOK	SH2D4A
PRKAB1	ARHGEF12
PPP1R21	RNF219
VARS	ADGRE1
SLC52A2	AHCTF1
PSMB10	CNNM2
EFHD2	PARP9
STX18	BAZ2B
C1orf35	FAM161B
MANF	TMEM2
PRMT6	HELZ
TBC1D17	C12orf49
ATG4B	GOLM1
RFTN1	LZIC
CPSF1	TTF1
CXXC5	RPAP2
C16orf58	HEATR6
CCDC71	MFSD8
SIRT6	CBR4
EME1	SINHCAF
NINJ1	RBSN
AC135050.7	FASTKD3
HPCAL1	CWF19L2
SPAG16	SUOX
NFXL1	STIL
GPC4	PPP1R3B
DAZAP1	LPIN2
UBXN2A	DGKI
UBE2J2	LRIF1
ZBTB1	SOCS6
ATP5F1D	S100A3
COQ9	IFT80
MRS2	AC022400.8
AK4	DYRK4
GCFC2	ABCD4
PNKP	VIPAS39
NME2	FASTKD1
AKR7A2	GPALPP1
CDKN2A	LINC00339
DEAF1	ZNF28
STRADB	CLEC2B
FAM57A	USPL1
ATF5	ZNF260
COQ4	CENPJ
DDX54	LIN9
PHF11	ZNF561
SCO1	KRIT1
POLR3D	ZNF3
MEOX2	METTL2A
NDUFAF8	LIG3
MCOLN1	MTERF4
PSMG4	SLC16A4
BCAS4	EEF1E1
CRYL1	CEP44
VAMP2	BTRC
GPR180	POT1
SLC30A5	STPG1
REEP4
MIR497HG	DCAF16
FAM50A	TCAIM
FUBP3	ESM1
PCMTD2	ANKZF1
SEC14L2	SNX16
ODC1	FASTKD5
SMYD2	C1orf109
HPS3	VPS16
TGFBR3	ZNF267
TMEM131	DCAF1
MTHFD1L	ZFAND2A
UIMC1	RNF216P1
ASAP2	MKNK1
STK25	C15orf41
PDE12	AC079298.3
TBC1D7	MPDZ
TPST1	HEATR5B
AKIRIN2	PAFAH2
RAPGEF1	MFAP3
PML	ALKBH2
SCD5	MIB1
PXN-AS1	KIN
TRIM8	DOPEY1
ACAD8	APOL1
MTG2	CASP8
AMMECR1	RPGRIP1L
NT5DC1	XIST
CTSA-AS	CENPC
APOPT1	C17orf80
CABIN1	ZBTB33
GNA12	RAB2B
MED30	AC007163.1
MAP2K2	DLST
HEBP1	ZNF252P
MCM3AP	CCDC93
TSPYL2	COL4A5
PARVB	ANKRD44
SLC35C1	LDAH
FAM216A	STX17
PPP3CC	ZNF277
CALM3-AS	CCDC73
SLAIN2	ADCY3
HINT2	ZMYM4
WASHC2A	RNASEL
OBSL1	APOO
AP5S1	POC1B
NUDT16	THG1L
GCC1	ZMYM1
FAAP20	RBMXL1
LMNB2	ATG4A
SEC16A	MLH3
TNNT1	SLC26A6
DBR1	ATM
UCKL1	PRTFDC1
MON1B	PRIM1
CLASP1	ISY1
TERF1	NEPRO
ACOX3	ZNF830
GORASP1	METTL6
MTFMT	UBR1
NCLN	BBS10
PACS1	CEPT1
CCDC137	THAP6
TUBGCP5	RAB11FIP2
ATPAF2	POLR3F
DUSP7	ALG6
ABHD10	SLC25A40
Lnc-CDIPT-1	C11orf74
BAG3	RBM41
UNG	NUDT12
HAUS5	KRT7
ELK1	GINS4
TRAF6	SCYL3
BCL7B	PRUNE1
RNF111	SEMA3A
ATP8B1	LZTFL1
MRPS30	USP45
MUM1	AC016747.1
METTL23	AL590714.1
E2F4	CCDC28A
ZDHHC3	ARL6
PSPH	FAN1
ZNF654	MPHOSPH9
AP2A2	SVIL-AS1
ANKLE2	ING4
EHD1	CLK1
TAB1	DNAL4
DDX59	NDRG3
MED16	AP4B1
BAP1	MANSC1
AL121987.2	ZNF544
AGAP2-AS1	AC109587.1
DVL2	AC016722.2
NDUFAF6	VPS33A
BCL2L12	KIAA1551
RNF139	FAM214A
Lnc-TSR3-1	ZBTB44
RAD51	DDX19A
GEMIN5	LETMD1
FBXO9	EZH1
LUC7L	RNF113A
C19orf24	BAZ2A
PEX10	KBTBD3
AHRR	PTBP3
RASA2	AC007319.1
SGSH	HEATR5A
LUC7L2	FAM173B
MSRA	SETDB1
SURF2	ZNF667-AS1
STRIP1	USP24
SLC9A3R1	PHF21A
IGF2R	SRBD1
SERTAD4-AS1	KBTBD6
NID2	IREB2
NCS1	CHMP1B-AS1
GTSE1	LINC01119
PTX3	TTC33
SLC7A6OS	NRAV
FILIP1L	MYPN
CRLF3	RPP25L
RAB27A	STXBP4
DDT	ZNF160
PYGL	SLX4IP
ASXL1	BBOF1
TP53RK	PLSCR4
IKBIP	ZYG11B
C6orf120	DNAJC24
BLMH	C1RL
PELP1	ZNF83
PLPP7	CARD8
ATL1	CNPY4
EREG	PRDM2
DESI1	CLK4
FADS3	SLC25A14
PUS7	CHD6
TRPT1	KLHL28
B4GALT7	ZUFSP
COQ6	ZNF652
KTI12	PTER
PLAA	TMEM159
SLC25A1	TFCP2
RFK	TMEM177
UBE2D1	ERCC8
WDFY2	KITLG
CDKN2AIP	FPR1
TYK2	INPP5B
BRAT1	ZNF473
TXNRD2	SDHAF4
TKFC	OTUD7B
CBR3	AMN1
DDRGK1	ZNF883
UCHL3	LINC00662
RAB35	SYS1
WWC3	SETD4
NEXN-AS1	ZNF557
HACD1	ZNF33A
MRPS2	ZNF268
EXOSC3	UPRT
ESS2	ZNF512
AC004707.1	NPHP1
IL11RA	ZNF239
WDR5B-DT	GRAMD1C
PLAC9	KIAA1109
ETAA1	TMEM99
MVD	PHYHD1
PCF11	ABCA1
OSR2	MAPK10
TBC1D2	CDK20
RUFY1	DGUOK-AS1
EARS2	NDUFAF5
CCDC94	UPF3B
PKN1	NFRKB
C10orf88	CSNK1G1
GALNT11	FNTB
SMPD4	BBS12
TAF3	GDAP2
PLPPR2	TRIM16L
DEDD2	RAD51C
DHTKD1	ZBED5-AS1
C19orf12	NUFIP2
BRD9	MRPL30
JRK	ZC4H2
NAA10	LINC01278
CPNE7	HEMK1
MUS81	TMEM181
NAA60	ZNF217
CRNDE	PDPR
ABCD3	ZNRD1
MAP1LC3A	GALNT15
ME1	TSTD2
SRSF8	TCEANC2
DECR2	NTNG1
SGTB	ADPRM
BMT2	LIG4
TTLL1	ZNF16
BRMS1L	GTF3C2-AS1
KCNK6	ZNF771
EMC8	MTMR4
MOXD1	SELENOI
MCUB	EFCAB7
PCBP4	ALKBH1
COX10	ECE2
ST7L	UTP14C
PNPLA2	ZSCAN30
TUBGCP3	ARMCX5
CHD3	CSRP2
DHRSX	ZNF567
TRIB3	ZNF765
SLC25A36	NDUFAF7
CEP78	ZNF350
ABHD12	ZNF528
NME3	GNL3L
TMEM42	NAPEPLD
VPS37B	RAB7B
TBC1D4	THRB
AMDHD2	TCN2
NCDN	FAM13A
SDF2L1	LARS2
CHST15	ANKRD42
YARS2	HINFP
STUB1	ZMYM2
SEPHS2	TMEM107
ZNF574	CCNB1IP1
INPP5K	TMTC4
TMEM8A	PAPOLG
ZCCHC11	INO80D
SF3A2	PSMA2
[truncated: 2,538 more rows]
