# Supplementary material for: Investigating mechanical and inflammatory pathological mechanisms in osteoarthritis using MSC-derived osteocyte-like cells in 3D
Source: Front Endocrinol (Lausanne). 2024 Aug 2;15:1359052. doi: 10.3389/fendo.2024.1359052 (PMC11328832; doi:10.3389/fendo.2024.1359052)
Supplement: Supplementary file 9 [file Table_3.xlsx]

## Sheet: Suppl. table 3B
					Genes UP	Fold change	Padj		Genes DOWN	Fold change	Padj
					ETS1	3	1e-05		POSTN	0.565	0.006
					MEIS2	1.7	0.01		CHI3L1	0.183	0
					F3	3.3	0		PTK2B	0.448	0.03
					CXCL12	4.6	0.0006		TIMP3	0.411	5e-05
					PPARG	2.4	1e-05		TNC	0.379	0.0001
					PKR	1.7	0.0005		DCN	0.717	0.005
					SMPD2	5.4	0.0001		COL3A1	0.383	0.0002
					THBS1	1.8	0		TXN1P	0.575	0.05
					PSPH	2.9	0.0005		ETV1	0.47	0
					MMP14	6.2	0		BAK1	0.624	0.05
					LMNA	7.2	0		CASP8	0.688	0.03
					SUN1	3.7	0		MAP3K1	0.677	0.02
					JUNB	23	4e-05		MAP3K2	0.578	0.0002
					PTGER4	7.6	0		TTN	0.59	0.002
					FOSL	15.9	0		BMP4	0.539	3e-05
					JUN	10.7	0.002		SOX9	0.57	0.04
					PTCH1	3.8	0.02		CHEK1	0.607	0.0004
					BAD	27.8	0		GJA1	0.441	4e-05
					PIEZO1	16.5	0		HGA1	0.38	0.0004
					TNFRSF1A	11.9	0.0003		SLC38A2	0.694	0.0352
					HDAC4	2.8	0.008		ITGA2	0.38	4e-05
					GSK3B	2	0.017		ITGB3	0.591	0.02
					SLC9A1	2	0.03		CASP8AP2	0.637	0.0001
					MAPK3	2.2	0.02		SCN1A	0.304	0.025
					MAPK8	2.9	0.0001
					TGFB1	4.6	0
					MTPN	1.8	0.001
					ENG	7.1	0
					KCNA1	4.02	0.017
					COL1A1	5.7	0
					LTBR	4.1	0.0006
					GADD45A	8.1	0
					FADD	15.7	0.0001
					MYD88	3.1	0.0001
					TNFRSF10B	2.4	0
					IRF1	6	0
					BCL10	1.3	0.03
					ITGB1	1.7	0.004
					BAG3	2.1	0.0002
					CTSB	2.4	0.005
					IGF2	27	0.002
					PKD1	2.8	0.0001
					GADD45A	8.09	0
					PLEC	5.16	5e-05
					KCNJ2-AS1	42	0
					SERPINE2	2.89	0.049

## Sheet: Suppl. table 3A GEA.UP
#category	term ID	term description	observed gene count	background gene count	false discovery rate	matching proteins in your network (labels)
GO Process	GO:0008152	Metabolic process	1841	7988	7.31e-22	FUCA2,HS3ST1,CYP51A1,SPATA20,RHBDD2,TSR3,CRY1,QPCTL,PPP5C,MAP4K5,PIGQ,B4GALT7,CHPF2,GABARAPL2,MRI1,OTUD5,KDM4B,TNFRSF1A,TRIP13,REXO1,MRPS34,CA12,MAP2K5,ERLEC1,STRADB,PLOD1,DIMT1,ITGB4,PPP1R15A,TRMT6,UQCRC1,GNPTG,NANS,PRRT1,TGFBR3,PSMD8,ATP5F1D,CDC34,SNAP29,MIF,SF3A1,USP18,SLC25A1,ARSA,TAB1,MYH9,PAPOLA,PYGL,PIGH,SPTLC2,DHRS7,EIF5,BRMS1L,TPD52L2,APMAP,PGRMC1,ABCD1,NTHL1,NME3,MPG,NME4,DECR2,STUB1,CA…
GO Process	GO:0044237	Cellular metabolic process	1561	6568	1.40e-21	RHBDD2,TSR3,CRY1,PPP5C,MAP4K5,PIGQ,B4GALT7,CHPF2,GABARAPL2,MRI1,TNFRSF1A,TRIP13,REXO1,MRPS34,CA12,MAP2K5,ERLEC1,STRADB,DIMT1,ITGB4,PPP1R15A,TRMT6,UQCRC1,GNPTG,NANS,PRRT1,TGFBR3,PSMD8,ATP5F1D,CDC34,SNAP29,MIF,SF3A1,USP18,SLC25A1,ARSA,TAB1,PAPOLA,PYGL,PIGH,SPTLC2,DHRS7,EIF5,PGRMC1,ABCD1,NTHL1,NME3,MPG,NME4,DECR2,STUB1,MAZ,CSK,MTFMT,VPS18,RIPK2,CHRAC1,PYCR3,GSR,PAF1,CYP4F3,CLASRP,RNASEH2A,SF3A2,TBC1…
GO Process	GO:0071704	Organic substance metabolic process	1718	7522	6.65e-18	FUCA2,HS3ST1,CYP51A1,SPATA20,RHBDD2,TSR3,CRY1,QPCTL,PPP5C,MAP4K5,PIGQ,B4GALT7,CHPF2,MRI1,OTUD5,KDM4B,TNFRSF1A,TRIP13,REXO1,MRPS34,MAP2K5,ERLEC1,STRADB,PLOD1,DIMT1,PPP1R15A,TRMT6,GNPTG,NANS,PRRT1,TGFBR3,PSMD8,ATP5F1D,CDC34,MIF,SF3A1,USP18,SLC25A1,ARSA,TAB1,MYH9,PAPOLA,PYGL,PIGH,SPTLC2,DHRS7,EIF5,BRMS1L,TPD52L2,PGRMC1,ABCD1,NTHL1,NME3,MPG,NME4,DECR2,STUB1,CAPN15,MAZ,CSK,MTFMT,VPS18,RIPK2,CHRAC1,PYC…
GO Process	GO:0044238	Primary metabolic process	1641	7156	2.97e-17	FUCA2,CYP51A1,SPATA20,RHBDD2,TSR3,CRY1,QPCTL,PPP5C,MAP4K5,PIGQ,B4GALT7,CHPF2,MRI1,OTUD5,KDM4B,TNFRSF1A,TRIP13,REXO1,MRPS34,MAP2K5,ERLEC1,STRADB,PLOD1,DIMT1,PPP1R15A,TRMT6,GNPTG,NANS,PRRT1,TGFBR3,PSMD8,ATP5F1D,CDC34,MIF,SF3A1,USP18,SLC25A1,ARSA,TAB1,MYH9,PAPOLA,PYGL,PIGH,SPTLC2,DHRS7,EIF5,BRMS1L,TPD52L2,ABCD1,NTHL1,NME3,MPG,NME4,DECR2,STUB1,CAPN15,MAZ,CSK,MTFMT,VPS18,RIPK2,CHRAC1,PYCR3,PAF1,CYP4F3…
GO Process	GO:0006807	Nitrogen compound metabolic process	1521	6643	6.41e-15	HS3ST1,RHBDD2,TSR3,CRY1,QPCTL,PPP5C,MAP4K5,PIGQ,B4GALT7,CHPF2,MRI1,OTUD5,KDM4B,TNFRSF1A,TRIP13,REXO1,MRPS34,MAP2K5,ERLEC1,STRADB,PLOD1,DIMT1,PPP1R15A,TRMT6,GNPTG,NANS,PRRT1,TGFBR3,PSMD8,ATP5F1D,CDC34,SF3A1,USP18,SLC25A1,TAB1,MYH9,PAPOLA,PIGH,SPTLC2,EIF5,BRMS1L,PGRMC1,ABCD1,NTHL1,NME3,MPG,NME4,STUB1,CAPN15,MAZ,CSK,MTFMT,VPS18,RIPK2,CHRAC1,PYCR3,GSR,PAF1,CLASRP,RNASEH2A,SF3A2,SGTA,SNAPC2,FBL,TGFB1,…
GO Process	GO:0033554	Cellular response to stress	450	1572	1.80e-12	RHBDD2,CRY1,PPP5C,GABARAPL2,TMEM161A,TNFRSF1A,BCL3,TRIP13,MAP2K5,ERLEC1,STRADB,PPP1R15A,TFAP4,MIF,NFKBIA,NTHL1,MPG,STUB1,RIPK2,GSR,RELB,RNASEH2A,SGTA,WNT16,NOD1,PPIF,CCDC47,WFS1,CCND1,PRPF19,TMEM109,YBX3,CDKN1B,EIF2AK2,NCK2,GORASP2,MAD2L2,TBX2,UNG,BATF3,ACTR5,ALKBH7,NOP53,ATG14,CANX,PYCARD,SDF2L1,DNAJB9,MAP3K10,SESN2,GINS2,DNAJB1,KDM6B,MACROD1,VHL,ERN2,AKIRIN2,HTRA2,NUDT15,KAT7,BLK,DCUN1D5,THBS1,…
GO Process	GO:0006996	Organelle organization	854	3470	1.10e-11	RALA,GABARAPL2,TTC17,GRN,KDM4B,FOXJ2,GOLGA5,TRIP13,KRT14,HAUS4,ATP5F1D,SNAP29,MYH9,EFS,ABCD1,EHD4,VPS18,OIP5,CHRAC1,PEX11G,SGTA,FSD1,CAV2,STX1A,WASL,STN1,PPIF,PFN1,C1QBP,CCDC47,HDAC5,ZPR1,FBXO5,SNX3,MAPRE3,NCK2,REEP6,NDUFS7,GORASP2,MAD2L2,VAMP4,CTSD,STBD1,YIPF4,ARAP3,SORBS3,TFG,NAA50,FAM149B1,SEC61A1,B9D2,HAUS3,ACTR5,EREG,KATNAL2,BBS2,MSTO1,ALKBH7,CDC25B,DSTN,NOP53,SBDS,ATG14,YEATS4,PEX1,TUBGCP6,…
GO Process	GO:0071840	Cellular component organization or biogenesis	1288	5639	3.83e-11	RALA,TSR3,SNAI2,B4GALT7,GABARAPL2,TTC17,GRN,KDM4B,FOXJ2,GOLGA5,BCL3,TRIP13,KRT14,PCDHB2,DIMT1,ITGB4,PPP1R15A,TRIP6,TFAP4,EFNB1,HAUS4,PSMD5,PRRT1,TGFBR3,OCEL1,ATP5F1D,SNAP29,MIF,SF3A1,MYH9,NID2,RIN3,EIF5,EFS,SNTA1,ABCD1,CSK,EHD4,VPS18,OIP5,CHRAC1,PEX11G,SF3A2,SGTA,FBL,FSD1,TGFB1,CAV2,STX1A,WASL,PLOD3,YKT6,STN1,PPIF,UTP18,PFN1,C1QBP,CCDC47,COL1A1,HDAC5,ZPR1,PRPF19,KCTD10,RAB35,FBXO5,SNX3,BYSL,TMEM3…
GO Process	GO:0016043	Cellular component organization	1241	5436	1.78e-10	RALA,SNAI2,B4GALT7,GABARAPL2,TTC17,GRN,KDM4B,FOXJ2,GOLGA5,BCL3,TRIP13,KRT14,PCDHB2,ITGB4,PPP1R15A,TRIP6,TFAP4,EFNB1,HAUS4,PSMD5,PRRT1,TGFBR3,OCEL1,ATP5F1D,SNAP29,MIF,SF3A1,MYH9,NID2,RIN3,EIF5,EFS,SNTA1,ABCD1,CSK,EHD4,VPS18,OIP5,CHRAC1,PEX11G,SF3A2,SGTA,FSD1,TGFB1,CAV2,STX1A,WASL,PLOD3,YKT6,STN1,PPIF,PFN1,C1QBP,CCDC47,COL1A1,HDAC5,ZPR1,PRPF19,KCTD10,RAB35,FBXO5,SNX3,TMEM30A,LOX,PCDHB3,MAPRE3,NCK2,…
GO Process	GO:0046907	Intracellular transport	388	1365	3.31e-10	ARF5,GRN,BCL3,STRADB,GNPTG,CMTM6,NFKBIA,ABCD1,TSC2,EHD4,VPS18,TBC1D17,SGTA,TGFB1,STX1A,SNX8,WASL,YKT6,PPIF,UNC93B1,RAB35,SNX3,SNX17,VAMP4,STBD1,YIPF4,TFG,CLTA,EGR2,SEC61A1,ALKBH7,ATG14,KIF17,MON1B,HSPB1,PEX1,YWHAH,MTX2,SNX4,TMCO6,ACTN4,RAMP2,NDFIP1,RAMP1,VPS4A,NXT1,CAMK1,ARF3,RELCH,AKIRIN2,FHOD1,COG3,KDELR2,PREB,LRPPRC,LMNB1,NUP133,HERC2,WIPI1,TRAM1,TMED2,PKD1,RAB11FIP3,AXIN1,MGRN1,SLC9A3R1,DESI1…
GO Process	GO:0043170	Macromolecule metabolic process	1305	5781	3.96e-10	HS3ST1,RHBDD2,TSR3,CRY1,QPCTL,PPP5C,MAP4K5,PIGQ,B4GALT7,CHPF2,OTUD5,KDM4B,TNFRSF1A,TRIP13,REXO1,MRPS34,MAP2K5,ERLEC1,STRADB,PLOD1,DIMT1,PPP1R15A,TRMT6,GNPTG,PRRT1,TGFBR3,PSMD8,CDC34,SF3A1,USP18,TAB1,MYH9,PAPOLA,PYGL,PIGH,EIF5,BRMS1L,NTHL1,MPG,STUB1,CAPN15,MAZ,CSK,MTFMT,VPS18,RIPK2,CHRAC1,PAF1,CLASRP,RNASEH2A,SF3A2,SGTA,SNAPC2,FBL,TGFB1,UBE2D4,STX1A,PLOD3,FBXL15,STN1,PPIF,UTP18,C1QBP,CCDC47,HDAC5,…
GO Process	GO:1901564	Organonitrogen compound metabolic process	1143	4981	7.99e-10	HS3ST1,RHBDD2,CRY1,QPCTL,PPP5C,MAP4K5,PIGQ,B4GALT7,CHPF2,MRI1,OTUD5,KDM4B,MRPS34,MAP2K5,ERLEC1,STRADB,PLOD1,PPP1R15A,GNPTG,PRRT1,TGFBR3,PSMD8,ATP5F1D,CDC34,USP18,SLC25A1,TAB1,MYH9,PIGH,SPTLC2,EIF5,BRMS1L,PGRMC1,ABCD1,NTHL1,NME3,NME4,STUB1,CAPN15,CSK,MTFMT,VPS18,RIPK2,PYCR3,GSR,PAF1,SGTA,FBL,TGFB1,UBE2D4,STX1A,PLOD3,AK1,FBXL15,PPIF,GALK1,CCDC47,HDAC5,WFS1,CCND1,PRPF19,GALNT18,KCTD10,MVK,CMAS,FBXO5…
GO Process	GO:0044248	Cellular catabolic process	441	1620	1.19e-09	RHBDD2,GABARAPL2,MAP2K5,ERLEC1,ITGB4,PSMD8,CDC34,SNAP29,USP18,ARSA,PYGL,ABCD1,NTHL1,DECR2,STUB1,VPS18,RIPK2,CYP4F3,RNASEH2A,TBC1D17,SGTA,TGFB1,UBE2D4,NOD1,FBXL15,CCDC47,WFS1,ZPR1,KCTD10,CYP27B1,DNPH1,ACADL,CTSD,STBD1,GDA,UNG,ACADS,TRIR,RNF114,FBXO9,GOT2,NT5C,ATG14,CANX,IDUA,FBXL12,DNAJB9,CLN6,TRPC4AP,LSM7,SESN2,NDFIP1,VPS4A,ERN2,TUT4,USP30,NT5E,AKIRIN2,SMPD2,GNS,FBXL8,NUDT15,MTHFS,LRPPRC,GALC,GDE…
GO Process	GO:0051641	Cellular localization	668	2677	1.63e-09	ARF5,RALA,DVL2,GABARAPL2,TTC17,GRN,TNFRSF1A,BCL3,STRADB,PPP1R15A,GNPTG,CMTM6,PRRT1,SNAP29,MYH9,NFKBIA,ABCD1,ARL2BP,TSC2,EHD4,VPS18,PAF1,LIN7B,TBC1D17,SGTA,TGFB1,ARRDC2,STX1A,SNX8,WASL,PLOD3,YKT6,PPIF,CCDC47,AKAP10,COL1A1,UNC93B1,PRPF19,RAB35,SNX3,TMEM30A,MAPRE3,SNX17,GORASP2,VAMP4,STBD1,YIPF4,TFG,CLTA,EGR2,FAM149B1,SEC61A1,BBS2,ALKBH7,NECAB3,NOP53,ATG14,CANX,KIF17,RAB40C,MON1B,HSPB1,PEX1,YWHAH,MT…
GO Process	GO:0009987	Cellular process	2968	14826	2.94e-09
GO Process	GO:0009056	Catabolic process	512	1976	9.36e-09	FUCA2,RHBDD2,GABARAPL2,MAP2K5,ERLEC1,ITGB4,PSMD8,CDC34,SNAP29,USP18,ARSA,PYGL,ABCD1,NTHL1,DECR2,STUB1,VPS18,RIPK2,CYP4F3,RNASEH2A,TBC1D17,SGTA,TGFB1,UBE2D4,NOD1,FBXL15,GALK1,CCDC47,WFS1,ZPR1,PRPF19,KCTD10,CYP27B1,DNPH1,SNX17,ACADL,CTSD,STBD1,GDA,UNG,ACADS,TRIR,PLA2G12A,RNF114,PEPD,FBXO9,GOT2,NT5C,CLPP,ATG14,CANX,IDUA,FBXL12,SDF2L1,YWHAH,DNAJB9,CLN6,ABHD17A,TRPC4AP,LSM7,SESN2,NDFIP1,VPS4A,ERN2,TUT…
GO Process	GO:0051649	Establishment of localization in cell	458	1756	6.19e-08	ARF5,GRN,BCL3,STRADB,GNPTG,CMTM6,SNAP29,MYH9,NFKBIA,ABCD1,TSC2,EHD4,VPS18,LIN7B,TBC1D17,SGTA,TGFB1,STX1A,SNX8,WASL,YKT6,PPIF,UNC93B1,RAB35,SNX3,SNX17,VAMP4,STBD1,YIPF4,TFG,CLTA,EGR2,SEC61A1,BBS2,ALKBH7,ATG14,CANX,KIF17,MON1B,HSPB1,PEX1,YWHAH,MTX2,RAP1B,SNX4,TMCO6,NECTIN2,ACTN4,RAMP2,NDFIP1,RAMP1,VPS4A,NXT1,CAMK1,ARF3,RELCH,AKIRIN2,FHOD1,COG3,KDELR2,BLK,PREB,LRPPRC,LMNB1,NUP133,HERC2,WIPI1,TRAM1,T…
GO Process	GO:0044260	Cellular macromolecule metabolic process	614	2512	2.55e-07	RHBDD2,PPP5C,PIGQ,B4GALT7,CHPF2,TRIP13,MRPS34,ERLEC1,DIMT1,TRMT6,GNPTG,PSMD8,CDC34,USP18,PYGL,PIGH,EIF5,NTHL1,MPG,STUB1,MTFMT,CHRAC1,RNASEH2A,SGTA,FBL,TGFB1,UBE2D4,PLOD3,FBXL15,STN1,CCDC47,WFS1,ZPR1,PRPF19,GALNT18,KCTD10,LOX,EIF2AK2,WDR77,MAD2L2,APOA1,STBD1,UNG,TRIR,CHPF,ACTR5,RNF114,FBXO9,AARS2,NOP53,CANX,IDUA,FBXL12,DNAJB9,CLN6,DHX29,TRPC4AP,MRPL34,LSM7,SESN2,EIF3G,GRWD1,GINS2,MRPS25,NDFIP1,EEF…
GO Process	GO:0070727	Cellular macromolecule localization	494	1948	2.81e-07	ARF5,RALA,DVL2,GABARAPL2,TNFRSF1A,BCL3,STRADB,PPP1R15A,GNPTG,CMTM6,PRRT1,SNAP29,MYH9,NFKBIA,ARL2BP,TSC2,EHD4,VPS18,PAF1,LIN7B,TBC1D17,SGTA,TGFB1,ARRDC2,STX1A,SNX8,PLOD3,YKT6,CCDC47,AKAP10,COL1A1,UNC93B1,PRPF19,RAB35,SNX3,TMEM30A,MAPRE3,SNX17,GORASP2,CLTA,EGR2,FAM149B1,SEC61A1,BBS2,NECAB3,NOP53,ATG14,CANX,KIF17,RAB40C,MON1B,HSPB1,PEX1,YWHAH,MTX2,ABHD17A,SNX4,TMCO6,ACTN4,LAMA5,EMC8,RAMP2,EFR3A,RAMP…
GO Process	GO:0008104	Protein localization	492	1943	3.49e-07	ARF5,RALA,DVL2,GABARAPL2,TNFRSF1A,BCL3,STRADB,PPP1R15A,GNPTG,CMTM6,PRRT1,SNAP29,MYH9,NFKBIA,ARL2BP,TSC2,EHD4,VPS18,PAF1,LIN7B,TBC1D17,SGTA,TGFB1,ARRDC2,STX1A,SNX8,PLOD3,YKT6,CCDC47,AKAP10,COL1A1,UNC93B1,PRPF19,RAB35,SNX3,TMEM30A,MAPRE3,SNX17,GORASP2,CLTA,EGR2,FAM149B1,SEC61A1,BBS2,NECAB3,NOP53,ATG14,CANX,KIF17,RAB40C,MON1B,HSPB1,PEX1,YWHAH,MTX2,ABHD17A,SNX4,TMCO6,ACTN4,LAMA5,EMC8,RAMP2,EFR3A,RAMP…
GO Process	GO:0043412	Macromolecule modification	688	2898	1.06e-06	TSR3,CRY1,QPCTL,PPP5C,MAP4K5,PIGQ,B4GALT7,OTUD5,KDM4B,MAP2K5,STRADB,PLOD1,DIMT1,PPP1R15A,TRMT6,PRRT1,TGFBR3,CDC34,USP18,TAB1,PIGH,BRMS1L,NTHL1,MPG,STUB1,CSK,MTFMT,VPS18,RIPK2,PAF1,FBL,TGFB1,UBE2D4,STX1A,PLOD3,FBXL15,PPIF,HDAC5,CCND1,PRPF19,GALNT18,KCTD10,FBXO5,STK38,LOX,EIF2AK2,WDR77,P3H1,APOA1,FBXO30,NAA50,EGR2,UNG,MOCS3,RNF114,FBXO9,AARS2,CDC25B,ATG14,YEATS4,PIN1,FBXL12,RAB40C,MKNK2,ABHD17A,MED…
GO Process	GO:0009057	Macromolecule catabolic process	278	989	1.28e-06	RHBDD2,ERLEC1,PSMD8,CDC34,USP18,PYGL,STUB1,RNASEH2A,SGTA,TGFB1,UBE2D4,FBXL15,CCDC47,WFS1,ZPR1,PRPF19,KCTD10,CTSD,STBD1,TRIR,RNF114,FBXO9,CLPP,CANX,IDUA,FBXL12,SDF2L1,DNAJB9,CLN6,ABHD17A,TRPC4AP,LSM7,NDFIP1,VPS4A,ERN2,TUT4,USP30,AKIRIN2,HTRA2,GNS,FBXL8,LRPPRC,USP14,HERC2,CSNK1A1,AXIN1,TRAF4,HACE1,CHMP2B,GPC1,DNAJC10,UBE2S,PSMD3,CASC3,RAB7A,FBXW11,PTPN23,TCIRG1,GET4,SERGEF,HYAL1,GID8,FBXO7,VPS37B,P…
GO Process	GO:0031324	Negative regulation of cellular metabolic process	555	2265	1.30e-06	CRY1,SNAI2,HOXC8,KDM4B,BCL3,MAP2K5,PPP1R15A,TFAP4,GADD45B,THAP7,MIF,PIK3IP1,BRMS1L,ABCD1,ZNF263,TSC2,MAZ,CSK,PAF1,RELB,TLE5,SGTA,TGFB1,ZNF688,STN1,PPIF,RASD1,C1QBP,HDAC5,WFS1,CCND1,YBX3,CYP27B1,CDKN1B,FBXO5,STK38,EIF2AK2,NCK2,ACADL,DLX2,MAD2L2,SORBS3,TBX2,HOXA7,BATF3,EREG,IRF1,NOP53,TRAP1,ATG14,PYCARD,PIN1,HSPB1,MLLT1,MAP3K10,SESN2,SHFL,NDFIP1,RARA,FUS,DNAJB1,VHL,BHLHE40,ERN2,TUT4,USP30,AKIRIN2,K…
GO Process	GO:0048523	Negative regulation of cellular process	1058	4736	1.30e-06	CYP51A1,HSPB6,CRY1,SNAI2,B4GALT7,HOXC8,GRN,OTUD5,KDM4B,TMEM161A,FOXJ2,TNFRSF1A,BCL3,TRIP13,MAP2K5,ERLEC1,STRADB,PPP1R15A,TFAP4,PRRT1,TGFBR3,CDC34,GADD45B,THAP7,MIF,USP18,PIK3IP1,RHBDD3,MYH9,RIN3,NFKBIA,BRMS1L,ABCD1,ZNF263,TSC2,STUB1,MAZ,CSK,VPS18,PAF1,RELB,TLE5,SGTA,TGFB1,WNT16,CAV2,WASL,ZNF688,STN1,PPIF,PFN1,RASD1,C1QBP,COL1A1,HDAC5,WFS1,ZPR1,CCND1,PRPF19,TMEM109,YBX3,KCTD10,CYP27B1,CDKN1B,OAS3,…
GO Process	GO:0033036	Macromolecule localization	573	2356	1.59e-06	ARF5,RALA,DVL2,CRY1,GABARAPL2,TNFRSF1A,BCL3,STRADB,PPP1R15A,GNPTG,CMTM6,PRRT1,SNAP29,MYH9,NFKBIA,ABCD1,ARL2BP,TSC2,NME4,EHD4,VPS18,PAF1,LIN7B,TBC1D17,SGTA,FBL,TGFB1,ARRDC2,STX1A,SNX8,PLOD3,YKT6,CCDC47,AKAP10,COL1A1,UNC93B1,PRPF19,RAB35,SNX3,TMEM30A,MAPRE3,SNX17,GORASP2,APOA1,CLTA,EGR2,FAM149B1,SEC61A1,PLA2G12A,BBS2,GOT2,NECAB3,NOP53,ATG14,CANX,KIF17,RAB40C,MON1B,HSPB1,PEX1,YWHAH,MTX2,ABHD17A,SNX4…
GO Process	GO:0061024	Membrane organization	227	773	1.79e-06	SNAP29,MYH9,ABCD1,VPS18,SGTA,CAV2,STX1A,WASL,YKT6,PPIF,CCDC47,SNX3,TMEM30A,VAMP4,APOA1,YIPF4,TFG,SEC61A1,ALKBH7,MTX2,NECTIN2,EMC8,VPS4A,TOR1B,THBS1,PREB,LMNB1,TRAM1,TMED2,DNAJA3,SLC9A3R1,HACE1,PACSIN2,EHD2,OSBPL5,CHMP2B,SLC9A1,GLRB,TMEM175,PDCD6,RAB7A,SCAP,GET4,ESYT1,VPS37B,RAB20,MFGE8,NPC1,TIMM29,SLC25A4,CALM3,TRAPPC10,TLCD1,ALKBH4,BAX,LEMD2,MAIP1,CAMLG,HSPA9,PLK1,RAB8A,RILP,VPS37C,PRELID1,HSPA4…
GO Process	GO:1901575	Organic substance catabolic process	430	1686	1.84e-06	FUCA2,RHBDD2,ERLEC1,PSMD8,CDC34,USP18,PYGL,ABCD1,NTHL1,DECR2,STUB1,CYP4F3,RNASEH2A,SGTA,TGFB1,UBE2D4,FBXL15,GALK1,CCDC47,WFS1,ZPR1,PRPF19,KCTD10,CYP27B1,DNPH1,SNX17,ACADL,CTSD,STBD1,GDA,UNG,ACADS,TRIR,PLA2G12A,RNF114,FBXO9,GOT2,NT5C,CLPP,CANX,IDUA,FBXL12,SDF2L1,YWHAH,DNAJB9,CLN6,ABHD17A,TRPC4AP,LSM7,SESN2,NDFIP1,VPS4A,ERN2,TUT4,USP30,NT5E,AKIRIN2,SMPD2,HTRA2,GNS,FBXL8,CYP27A1,NUDT15,MTHFS,HINT2,P…
GO Process	GO:0051246	Regulation of protein metabolic process	626	2622	2.61e-06	CYP51A1,DVL2,CRY1,SNAI2,GABARAPL2,GRN,KDM4B,TNFRSF1A,BCL3,MAP2K5,STRADB,PPP1R15A,TFAP4,GADD45B,THAP7,MIF,RHBDD3,TAB1,MYH9,EIF5,NFKBIA,SNTA1,ARL2BP,TSC2,STUB1,CSK,EHD4,RIPK2,PAF1,SGTA,TGFB1,NOD1,C1QBP,WFS1,CCND1,YBX3,CDKN1B,FBXO5,STK38,SNX3,LOX,EIF2AK2,MAPRE3,NCK2,ODC1,MAD2L2,P3H1,CTSD,APOA1,EREG,SYMPK,CDC25B,PITHD1,NECAB3,NOP53,TRAP1,ATG14,PYCARD,PIN1,TICAM1,HSPB1,CLN6,MKNK2,DHX29,MLLT1,GDF15,MAP…
GO Process	GO:0019538	Protein metabolic process	888	3910	2.93e-06	RHBDD2,CRY1,QPCTL,PPP5C,MAP4K5,PIGQ,B4GALT7,CHPF2,OTUD5,KDM4B,MRPS34,MAP2K5,ERLEC1,STRADB,PLOD1,PPP1R15A,GNPTG,PRRT1,TGFBR3,PSMD8,CDC34,USP18,TAB1,MYH9,PIGH,EIF5,BRMS1L,STUB1,CAPN15,CSK,MTFMT,VPS18,RIPK2,PAF1,SGTA,FBL,TGFB1,UBE2D4,STX1A,PLOD3,FBXL15,PPIF,CCDC47,HDAC5,WFS1,CCND1,PRPF19,GALNT18,KCTD10,FBXO5,STK38,LOX,EIF2AK2,WDR77,P3H1,CTSD,APOA1,FBXO30,NAA50,EGR2,CHPF,MOCS3,RNF114,PEPD,FBXO9,AARS2…
GO Process	GO:0036211	Protein modification process	636	2674	2.93e-06	CRY1,QPCTL,PPP5C,MAP4K5,PIGQ,B4GALT7,OTUD5,KDM4B,MAP2K5,STRADB,PLOD1,PPP1R15A,PRRT1,TGFBR3,CDC34,USP18,TAB1,PIGH,BRMS1L,STUB1,CSK,VPS18,RIPK2,PAF1,FBL,TGFB1,UBE2D4,STX1A,PLOD3,FBXL15,PPIF,HDAC5,CCND1,PRPF19,GALNT18,KCTD10,FBXO5,STK38,LOX,EIF2AK2,WDR77,P3H1,APOA1,FBXO30,NAA50,EGR2,MOCS3,RNF114,FBXO9,CDC25B,ATG14,YEATS4,PIN1,FBXL12,RAB40C,MKNK2,ABHD17A,MED17,TRPC4AP,MLLT1,TRPM4,MAP3K10,RARA,DCAF15,…
GO Process	GO:0034641	Cellular nitrogen compound metabolic process	797	3463	3.22e-06	TSR3,PPP5C,TNFRSF1A,TRIP13,REXO1,MRPS34,DIMT1,TRMT6,NANS,ATP5F1D,CDC34,SF3A1,SLC25A1,PAPOLA,SPTLC2,EIF5,PGRMC1,ABCD1,NTHL1,NME3,MPG,NME4,STUB1,MAZ,MTFMT,CHRAC1,GSR,PAF1,CLASRP,RNASEH2A,SF3A2,SNAPC2,FBL,TGFB1,AK1,STN1,UTP18,GALK1,C1QBP,ZPR1,PRPF19,MVK,OAS3,CMAS,BYSL,DNPH1,LOX,RRP9,EIF2AK2,NDUFS7,ACADL,ODC1,ATP6V1B1,SPR,WDR77,MAD2L2,SLC19A2,GDA,ACOT2,UNG,TRIR,SNRPA,ACTR5,MOCS3,AARS2,EREG,IRF1,NT5C,…
GO Process	GO:0006793	Phosphorus metabolic process	473	1902	3.79e-06	CRY1,PPP5C,MAP4K5,PIGQ,MAP2K5,STRADB,PPP1R15A,GNPTG,NANS,PRRT1,TGFBR3,ATP5F1D,SLC25A1,TAB1,PYGL,PIGH,SPTLC2,ABCD1,NTHL1,NME3,NME4,CSK,RIPK2,TGFB1,AK1,GALK1,AKAP10,CCND1,MVK,CDKN1B,STK38,DNPH1,EIF2AK2,NDUFS7,ATP6V1B1,APOA1,GDA,ACOT2,UNG,PLA2G12A,MOCS3,NT5C,MBOAT7,CDC25B,ATG14,ABHD8,MKNK2,PGLS,NDUFA10,MAP3K10,ACSS2,RARA,EFR3A,ILKAP,H3-3B,PEMT,CSNK1G2,CAMK1,ERN2,NT5E,SMPD2,NUDT15,BLK,ITPKA,PLCB2,MOC…
GO Process	GO:0006796	Phosphate-containing compound metabolic process	467	1877	4.22e-06	CRY1,PPP5C,MAP4K5,PIGQ,MAP2K5,STRADB,PPP1R15A,GNPTG,PRRT1,TGFBR3,ATP5F1D,SLC25A1,TAB1,PYGL,PIGH,SPTLC2,ABCD1,NTHL1,NME3,NME4,CSK,RIPK2,TGFB1,AK1,GALK1,AKAP10,CCND1,MVK,CDKN1B,STK38,DNPH1,EIF2AK2,NDUFS7,ATP6V1B1,APOA1,GDA,ACOT2,UNG,PLA2G12A,MOCS3,NT5C,MBOAT7,CDC25B,ATG14,ABHD8,MKNK2,PGLS,NDUFA10,MAP3K10,ACSS2,RARA,EFR3A,ILKAP,H3-3B,PEMT,CSNK1G2,CAMK1,ERN2,NT5E,SMPD2,NUDT15,BLK,ITPKA,PLCB2,MOCOS,GD…
GO Process	GO:0006914	Autophagy	110	303	4.22e-06	GABARAPL2,MAP2K5,ITGB4,SNAP29,ARSA,STUB1,VPS18,RIPK2,TBC1D17,NOD1,CTSD,STBD1,ATG14,VPS4A,USP30,TM9SF1,WIPI1,MAPK3,CHMP2B,MCOLN1,RAB7A,TCIRG1,FBXO7,VPS37B,RMC1,NPC1,CISD2,EI24,VPS51,CALM3,WDR24,SPATA18,MTMR14,RAB8A,UBXN6,VPS37C,RAB24,GAA,UBXN2A,SNX14,TOLLIP,CHMP6,VPS37A,RAB43,LRSAM1,MVB12A,STK11,MAP1S,SEC16A,RNF166,ATG16L2,ATP13A2,HGS,ATG101,UBQLN2,DDRGK1,SLC25A46,UVRAG,UBA5,WDR45,TFEB,VCP,BNIP3,S…
GO Process	GO:0031323	Regulation of cellular metabolic process	1236	5681	4.22e-06	DVL2,CRY1,SNAI2,HOXC8,PPP1R3F,FAM168A,KDM4B,TMEM161A,FOXJ2,TNFRSF1A,BCL3,TRIP13,MAP2K5,STRADB,ZNF416,DIMT1,PPP1R15A,MLF2,TFAP4,GADD45B,THAP7,MIF,PIK3IP1,TAB1,ZBED4,PAPOLA,SPTLC2,EIF5,NFKBIA,BRMS1L,ZFP64,ABCD1,ZNF263,ARL2BP,TSC2,ZNF500,STUB1,MAZ,CSK,EHD4,RIPK2,CHRAC1,PAF1,RELB,TLE5,SGTA,TGFB1,DBP,USF2,ZNF574,NOD1,WASL,ZNF688,STN1,PPIF,PFN1,RASD1,C1QBP,COL1A1,HDAC5,WFS1,ZPR1,CCND1,PRPF19,YBX3,CYP27…
GO Process	GO:0048519	Negative regulation of biological process	1163	5313	4.64e-06	CYP51A1,HSPB6,CRY1,SNAI2,B4GALT7,GABARAPL2,HOXC8,GRN,OTUD5,KDM4B,TMEM161A,FOXJ2,TNFRSF1A,BCL3,TRIP13,MAP2K5,ERLEC1,STRADB,PPP1R15A,GMIP,TFAP4,PRRT1,TGFBR3,CDC34,GADD45B,THAP7,MIF,USP18,PIK3IP1,RHBDD3,MYH9,RIN3,NFKBIA,BRMS1L,SNTA1,ABCD1,ZNF263,TSC2,STUB1,MAZ,CSK,VPS18,PAF1,RELB,TLE5,SGTA,TGFB1,WNT16,CAV2,WASL,ZNF688,STN1,PPIF,PFN1,RASD1,C1QBP,COL1A1,HDAC5,WFS1,ZPR1,CCND1,PRPF19,TMEM109,YBX3,KCTD10…
GO Process	GO:0046483	Heterocycle metabolic process	677	2891	5.52e-06	TSR3,PPP5C,TNFRSF1A,TRIP13,REXO1,DIMT1,TRMT6,NANS,ATP5F1D,CDC34,SF3A1,SLC25A1,PAPOLA,PGRMC1,ABCD1,NTHL1,NME3,MPG,NME4,STUB1,MAZ,MTFMT,CHRAC1,PYCR3,PAF1,CLASRP,RNASEH2A,SF3A2,SNAPC2,FBL,TGFB1,AK1,STN1,UTP18,GALK1,C1QBP,ZPR1,PRPF19,MVK,OAS3,BYSL,DNPH1,LOX,RRP9,NDUFS7,ATP6V1B1,SPR,WDR77,MAD2L2,SLC19A2,GDA,ACOT2,UNG,TRIR,SNRPA,ACTR5,MOCS3,AARS2,EREG,IRF1,NT5C,SYMPK,RALY,NOP53,SBDS,SUGP1,ERI1,MED17,ES…
GO Process	GO:0051128	Regulation of cellular component organization	567	2365	7.14e-06	RALA,DVL2,SNAI2,GRN,TNFRSF1A,TRIP13,MAP2K5,PPP1R15A,CDC34,MYH9,RIN3,TSC2,STUB1,EHD4,VPS18,SF3A2,FSD1,TGFB1,CAV2,STX1A,WASL,STN1,PPIF,PFN1,CYP27B1,CDKN1B,FBXO5,SNX3,DNPH1,TMEM30A,EIF2AK2,MAPRE3,NCK2,SNX17,MAD2L2,P3H1,VAMP4,APOA1,SORBS3,ACTR5,EREG,DSTN,NCLN,LRFN3,NOP53,PYCARD,PIN1,TICAM1,YWHAH,CDC42EP1,RAP1B,ABHD17A,SNX4,GDF15,SESN2,SHFL,DNAJB1,H3-3B,CAMK1,KATNBL1,USP30,HTRA2,FHOD1,KAT7,CCN3,TUBB2B…
GO Process	GO:1901360	Organic cyclic compound metabolic process	735	3181	7.14e-06	CYP51A1,TSR3,PPP5C,TNFRSF1A,TRIP13,REXO1,DIMT1,TRMT6,NANS,ATP5F1D,CDC34,SF3A1,SLC25A1,PAPOLA,PGRMC1,ABCD1,NTHL1,NME3,MPG,NME4,STUB1,MAZ,MTFMT,CHRAC1,PYCR3,PAF1,CLASRP,RNASEH2A,SF3A2,SNAPC2,FBL,TGFB1,AK1,STN1,UTP18,GALK1,C1QBP,HSD17B1,ZPR1,PRPF19,MVK,CYP27B1,OAS3,BYSL,DNPH1,LOX,RRP9,SNX17,NDUFS7,ATP6V1B1,SPR,WDR77,MAD2L2,AKR7A2,SLC19A2,APOA1,GDA,ACOT2,UNG,TRIR,EBPL,SNRPA,ACTR5,MOCS3,AARS2,EREG,GOT…
GO Process	GO:0009966	Regulation of signal transduction	693	2978	7.72e-06	DVL2,CRY1,PPP5C,SNAI2,OTUD5,TMEM161A,TNFRSF1A,BCL3,MAP2K5,STRADB,PPP1R15A,TRIP6,GMIP,PRRT1,TGFBR3,CDC34,GADD45B,MIF,USP18,PIK3IP1,TAB1,NFKBIA,BRMS1L,C20orf27,TSC2,STUB1,MAZ,CSK,VPS18,RIPK2,TLE5,TGFB1,WNT16,CAV2,TSPAN12,STX1A,NOD1,FBXL15,PPIF,C1QBP,COL1A1,LRRC59,WFS1,YBX3,KCTD10,CYP27B1,LTBR,OAS3,STK38,SNX3,LOX,WDFY1,EIF2AK2,NCK2,DLX2,MAD2L2,APOA1,ARAP3,ELF1,SORBS3,TFG,FBXO9,EREG,IRF1,NCLN,NOP53,T…
GO Process	GO:0016192	Vesicle-mediated transport	339	1298	8.91e-06	ARF5,RALA,GABARAPL2,TTC17,GOLGA5,CMTM6,SNAP29,MYH9,RIN3,TSC2,EHD4,VPS18,LIN7B,TBC1D17,CAV2,STX1A,SNX8,WASL,YKT6,RAB35,SNX3,TUSC2,SNX17,VAMP4,STBD1,YIPF4,ARAP3,TFG,CLTA,BBS2,ATG14,CANX,PYCARD,KIF17,MON1B,RAP1B,SNX4,YIPF2,LRP3,RAMP2,RARA,RAMP1,VPS4A,CSNK1G2,ARF3,COG3,KDELR2,CD302,BLK,PGBD1,THBS1,PREB,LOXL4,SCARB1,MESD,WIPI1,TMED2,RAB11FIP3,SLC1A1,MGRN1,LGALS3BP,MAPK3,PACSIN2,EHD2,OSBPL5,CLASP1,CHMP…
GO Process	GO:0006725	Cellular aromatic compound metabolic process	683	2936	1.01e-05	TSR3,PPP5C,TNFRSF1A,TRIP13,REXO1,DIMT1,TRMT6,NANS,ATP5F1D,CDC34,SF3A1,SLC25A1,PAPOLA,PGRMC1,ABCD1,NTHL1,NME3,MPG,NME4,STUB1,MAZ,MTFMT,CHRAC1,PAF1,CLASRP,RNASEH2A,SF3A2,SNAPC2,FBL,TGFB1,AK1,STN1,UTP18,GALK1,C1QBP,ZPR1,PRPF19,MVK,OAS3,BYSL,DNPH1,LOX,RRP9,NDUFS7,ATP6V1B1,SPR,WDR77,MAD2L2,AKR7A2,SLC19A2,GDA,ACOT2,UNG,TRIR,SNRPA,ACTR5,MOCS3,AARS2,EREG,GOT2,IRF1,NT5C,SYMPK,RALY,NOP53,SBDS,SUGP1,ERI1,ME…
GO Process	GO:0006139	Nucleobase-containing compound metabolic process	638	2722	1.26e-05	TSR3,PPP5C,TNFRSF1A,TRIP13,REXO1,DIMT1,TRMT6,NANS,ATP5F1D,CDC34,SF3A1,SLC25A1,PAPOLA,ABCD1,NTHL1,NME3,MPG,NME4,STUB1,MAZ,MTFMT,CHRAC1,PAF1,CLASRP,RNASEH2A,SF3A2,SNAPC2,FBL,TGFB1,AK1,STN1,UTP18,GALK1,C1QBP,ZPR1,PRPF19,MVK,OAS3,BYSL,DNPH1,LOX,RRP9,NDUFS7,ATP6V1B1,WDR77,MAD2L2,GDA,ACOT2,UNG,TRIR,SNRPA,ACTR5,MOCS3,AARS2,EREG,IRF1,NT5C,SYMPK,RALY,NOP53,SBDS,SUGP1,ERI1,MED17,ESS2,LSM7,NDUFA10,SESN2,PPA…
GO Process	GO:0045184	Establishment of protein localization	332	1272	1.26e-05	ARF5,RALA,GABARAPL2,BCL3,STRADB,GNPTG,CMTM6,SNAP29,MYH9,NFKBIA,TSC2,VPS18,LIN7B,TBC1D17,SGTA,TGFB1,ARRDC2,STX1A,SNX8,YKT6,CCDC47,COL1A1,UNC93B1,RAB35,SNX3,SNX17,GORASP2,CLTA,EGR2,SEC61A1,BBS2,NECAB3,ATG14,CANX,KIF17,MON1B,HSPB1,PEX1,YWHAH,MTX2,SNX4,TMCO6,ACTN4,EMC8,RAMP2,RAMP1,VPS4A,NXT1,ARF3,AKIRIN2,COG3,KDELR2,PREB,NUP133,HERC2,TANGO6,TRAM1,TMED2,PKD1,RHBDF1,SLC1A1,DESI1,CHMP2B,SLC7A6OS,DGKD,MC…
GO Process	GO:0009893	Positive regulation of metabolic process	865	3847	1.55e-05	DVL2,CRY1,SNAI2,GRN,FAM168A,TMEM161A,FOXJ2,TNFRSF1A,BCL3,MAP2K5,STRADB,DIMT1,PPP1R15A,TFAP4,MIF,RHBDD3,TAB1,MYH9,ZBED4,SPTLC2,NFKBIA,ZFP64,ABCD1,ZNF263,ARL2BP,TSC2,STUB1,MAZ,CSK,EHD4,RIPK2,PAF1,RELB,SGTA,TGFB1,DBP,USF2,ZNF574,WNT16,NOD1,WASL,STN1,C1QBP,COL1A1,HDAC5,WFS1,ZPR1,CCND1,PRPF19,PANX1,YBX3,CDKN1B,OAS3,TUSC2,EIF2AK2,DAZAP1,MAPRE3,NCK2,ACADL,DLX2,WDR77,MAD2L2,CTSD,APOA1,ELF1,TBX2,HOXA7,EGR…
GO Process	GO:0031325	Positive regulation of cellular metabolic process	717	3114	1.55e-05	DVL2,FAM168A,TMEM161A,FOXJ2,TNFRSF1A,BCL3,MAP2K5,STRADB,DIMT1,PPP1R15A,TFAP4,MIF,TAB1,ZBED4,SPTLC2,NFKBIA,ZFP64,ABCD1,ZNF263,ARL2BP,TSC2,STUB1,MAZ,CSK,EHD4,RIPK2,PAF1,RELB,SGTA,TGFB1,DBP,USF2,ZNF574,NOD1,WASL,STN1,C1QBP,COL1A1,HDAC5,ZPR1,CCND1,PRPF19,YBX3,CDKN1B,DAZAP1,MAPRE3,NCK2,DLX2,WDR77,MAD2L2,APOA1,ELF1,TBX2,HOXA7,EGR2,ACTR5,EREG,IRF1,SYMPK,CDC25B,PITHD1,NOP53,ATG14,YEATS4,PIN1,GFER,TICAM1,…
GO Process	GO:0033043	Regulation of organelle organization	313	1190	1.59e-05	RALA,GRN,TRIP13,TSC2,FSD1,TGFB1,CAV2,WASL,STN1,PPIF,PFN1,CDKN1B,FBXO5,MAPRE3,NCK2,MAD2L2,APOA1,SORBS3,ACTR5,EREG,DSTN,PYCARD,PIN1,CDC42EP1,SNX4,H3-3B,KATNBL1,USP30,HTRA2,FHOD1,MNS1,PREB,CEP76,WIPI1,TRIM37,PKMYT1,PKD1,MARK4,MAP2K2,MAPK3,PPM1F,EP300,CLASP1,CHMP2B,SLC9A1,SLAIN2,ADD1,BST1,MCM2,RAB7A,NBN,FBXO7,RB1,PXN,TINF2,PML,WRAP73,RHOB,TMEFF2,AP1AR,NAF1,PLK2,CDCA5,EPHA1,DLC1,TERF1,USP6NL,SLC25A4,F…
GO Process	GO:0051179	Localization	997	4512	1.60e-05	ARF5,RALA,DVL2,CRY1,GABARAPL2,TTC17,GRN,TNFRSF1A,GOLGA5,BCL3,OSTM1,STRADB,PPP1R15A,UQCRC1,GNPTG,CMTM6,PRRT1,ATP5F1D,SNAP29,SLC25A1,MYH9,RIN3,NFKBIA,SLC25A43,ABCD1,ARL2BP,PLLP,TSC2,NME4,EHD4,VPS18,PAF1,LIN7B,TBC1D17,SGTA,FBL,TGFB1,ARRDC2,USF2,CAV2,STX1A,SNX8,WASL,PLOD3,YKT6,PPIF,CCDC47,AKAP10,COL1A1,UNC93B1,CCND1,PRPF19,TMEM109,PANX1,SLC25A3,CYP27B1,CDKN1B,RAB35,SNX3,TMEM30A,TUSC2,MAPRE3,SNX17,NDU…
GO Process	GO:0009892	Negative regulation of metabolic process	689	2982	1.82e-05	CYP51A1,CRY1,SNAI2,GABARAPL2,HOXC8,GRN,OTUD5,KDM4B,BCL3,MAP2K5,PPP1R15A,TFAP4,GADD45B,THAP7,MIF,PIK3IP1,BRMS1L,SNTA1,ABCD1,ZNF263,TSC2,MAZ,CSK,PAF1,RELB,TLE5,SGTA,TGFB1,ZNF688,STN1,PPIF,RASD1,C1QBP,HDAC5,WFS1,CCND1,YBX3,CYP27B1,CDKN1B,OAS3,FBXO5,STK38,SNX3,TUSC2,EIF2AK2,NCK2,ACADL,DLX2,MAD2L2,P3H1,APOA1,SORBS3,TBX2,HOXA7,BATF3,EREG,BBS2,IRF1,NOP53,TRAP1,ATG14,PYCARD,PIN1,HSPB1,ERI1,LSM7,MLLT1,MAP…
GO Process	GO:0009894	Regulation of catabolic process	267	988	2.27e-05	CYP51A1,GABARAPL2,RHBDD3,SPTLC2,ABCD1,TSC2,STUB1,RIPK2,SGTA,NOD1,YBX3,CDKN1B,SNX3,ODC1,ATP6V1B1,MAD2L2,APOA1,PITHD1,NOP53,ATG14,PYCARD,PIN1,TICAM1,HSPB1,SNX4,SESN2,NDFIP1,FUS,HSPBP1,TUT4,USP30,HTRA2,NUDT15,LRPPRC,USP14,SLC7A5,SCARB1,CSNK1A1,WIPI1,RHEB,PKD1,RHBDF1,AXIN1,QRICH2,MAPK3,EP300,DESI1,HDAC4,PSMD3,CASC3,STAT3,NSUN2,RAB7A,FBXO7,PML,NCOR1,RMC1,NPC1,POLR2D,CISD2,NAF1,PLK2,GNA12,ATP6V1B2,SLC2…
GO Process	GO:0044265	Cellular macromolecule catabolic process	221	786	2.63e-05	RHBDD2,ERLEC1,PSMD8,CDC34,USP18,STUB1,RNASEH2A,SGTA,UBE2D4,FBXL15,CCDC47,WFS1,ZPR1,KCTD10,TRIR,RNF114,FBXO9,CANX,FBXL12,DNAJB9,CLN6,TRPC4AP,LSM7,NDFIP1,VPS4A,ERN2,TUT4,USP30,AKIRIN2,FBXL8,LRPPRC,USP14,HERC2,CSNK1A1,AXIN1,TRAF4,HACE1,CHMP2B,GPC1,DNAJC10,UBE2S,PSMD3,CASC3,FBXW11,PTPN23,GET4,SERGEF,GID8,FBXO7,VPS37B,PML,POLR2D,FEM1C,NGLY1,FBXO4,UCHL1,NTAN1,ZFAND2B,RNF126,FBXO17,UBXN1,RNF149,KLHDC2,K…
GO Process	GO:0010605	Negative regulation of macromolecule metabolic process	641	2760	3.05e-05	CYP51A1,CRY1,SNAI2,GABARAPL2,HOXC8,OTUD5,KDM4B,BCL3,MAP2K5,PPP1R15A,TFAP4,GADD45B,THAP7,MIF,BRMS1L,SNTA1,ABCD1,ZNF263,TSC2,MAZ,CSK,PAF1,RELB,TLE5,SGTA,TGFB1,ZNF688,STN1,RASD1,C1QBP,HDAC5,WFS1,CCND1,YBX3,CDKN1B,OAS3,FBXO5,STK38,SNX3,TUSC2,EIF2AK2,NCK2,DLX2,MAD2L2,P3H1,APOA1,SORBS3,TBX2,HOXA7,BATF3,EREG,BBS2,IRF1,NOP53,ATG14,PYCARD,PIN1,HSPB1,ERI1,LSM7,MLLT1,MAP3K10,SESN2,SHFL,LRP3,NDFIP1,RARA,FUS,…
GO Process	GO:0019222	Regulation of metabolic process	1436	6784	3.05e-05	CYP51A1,DVL2,CRY1,SNAI2,GABARAPL2,HOXC8,GRN,PPP1R3F,FAM168A,OTUD5,KDM4B,TMEM161A,FOXJ2,TNFRSF1A,BCL3,TRIP13,MAP2K5,STRADB,ZNF416,DIMT1,PPP1R15A,MLF2,TFAP4,GADD45B,THAP7,MIF,PIK3IP1,RHBDD3,TAB1,MYH9,ZBED4,PAPOLA,SPTLC2,EIF5,NFKBIA,BRMS1L,ZFP64,SNTA1,ABCD1,ZNF263,ARL2BP,TSC2,ZNF500,STUB1,MAZ,CSK,EHD4,RIPK2,CHRAC1,PAF1,RELB,TLE5,SGTA,TGFB1,DBP,USF2,ZNF574,WNT16,NOD1,WASL,ZNF688,STN1,PPIF,PFN1,RASD1,…
GO Process	GO:0015031	Protein transport	308	1180	3.27e-05	ARF5,GABARAPL2,BCL3,STRADB,GNPTG,CMTM6,SNAP29,MYH9,NFKBIA,TSC2,VPS18,LIN7B,TBC1D17,SGTA,TGFB1,ARRDC2,STX1A,SNX8,YKT6,COL1A1,UNC93B1,RAB35,SNX3,SNX17,CLTA,EGR2,SEC61A1,BBS2,NECAB3,ATG14,CANX,KIF17,MON1B,HSPB1,PEX1,YWHAH,MTX2,SNX4,TMCO6,ACTN4,RAMP2,RAMP1,VPS4A,NXT1,ARF3,AKIRIN2,COG3,KDELR2,PREB,NUP133,HERC2,TANGO6,TRAM1,TMED2,PKD1,RHBDF1,SLC1A1,DESI1,CHMP2B,SLC7A6OS,DGKD,MCOLN1,SEC22C,STAT3,RAB10,P…
GO Process	GO:0044085	Cellular component biogenesis	628	2702	3.68e-05	TSR3,GABARAPL2,TTC17,TRIP13,KRT14,PCDHB2,DIMT1,ITGB4,TRIP6,TFAP4,HAUS4,PSMD5,TGFBR3,OCEL1,ATP5F1D,SNAP29,MIF,SF3A1,EIF5,EHD4,OIP5,CHRAC1,SF3A2,FBL,TGFB1,CAV2,STX1A,WASL,PLOD3,UTP18,C1QBP,HDAC5,PRPF19,KCTD10,FBXO5,BYSL,LOX,PCDHB3,RRP9,MAPRE3,NCK2,NDUFS7,GORASP2,ATP6V1B1,WDR77,VAMP4,CTSD,APOA1,STBD1,PCDHB14,TFG,CLTA,FAM149B1,B9D2,HAUS3,EREG,BBS2,NOP53,SBDS,ATG14,PYCARD,TUBGCP6,ERI1,TUBG2,DHX29,MED1…
GO Process	GO:0007005	Mitochondrion organization	140	445	3.83e-05	GABARAPL2,ATP5F1D,CAV2,PPIF,NDUFS7,MSTO1,ALKBH7,ATG14,MTX2,NECTIN2,NDUFA10,SESN2,SCO1,USP30,HTRA2,TACO1,COX10,WIPI1,DNAJA3,NDUFS3,SLC9A1,FBXO7,MTFP1,NDUFB10,TIMM29,TIMM44,JTB,CISD2,NDUFB11,SLC25A4,CALM3,BAX,MAIP1,SPATA18,HSPA9,NOS3,ATP23,MFF,HSPA4,UQCRFS1,NPTX1,TERT,CCAR2,TMEM70,ACAD9,NIPSNAP2,PAM16,PLD6,BID,SLC25A36,TOP3A,RHOT2,NDUFAF3,PLEC,GSK3B,PARL,PIF1,SIVA1,EYA2,ATP5IF1,RAB5IF,IFI6,SLC25A46…
GO Process	GO:0023051	Regulation of signaling	762	3367	4.50e-05	DVL2,CRY1,PPP5C,SNAI2,OTUD5,TMEM161A,TNFRSF1A,BCL3,MAP2K5,STRADB,PPP1R15A,TRIP6,GMIP,PRRT1,TGFBR3,CDC34,GADD45B,MIF,USP18,PIK3IP1,TAB1,NFKBIA,BRMS1L,C20orf27,TSC2,STUB1,MAZ,CSK,VPS18,RIPK2,TLE5,TGFB1,WNT16,CAV2,TSPAN12,STX1A,NOD1,FBXL15,PPIF,C1QBP,COL1A1,LRRC59,WFS1,YBX3,KCTD10,CYP27B1,LTBR,OAS3,STK38,SNX3,LOX,WDFY1,EIF2AK2,NCK2,DLX2,MAD2L2,APOA1,ARAP3,ELF1,SORBS3,TFG,EGR2,FBXO9,EREG,IRF1,NCLN,NO…
GO Process	GO:0051173	Positive regulation of nitrogen compound metabolic process	721	3166	4.79e-05	DVL2,CRY1,SNAI2,GRN,FAM168A,TMEM161A,FOXJ2,TNFRSF1A,BCL3,MAP2K5,STRADB,DIMT1,PPP1R15A,TFAP4,MIF,RHBDD3,TAB1,MYH9,ZBED4,NFKBIA,ZFP64,ZNF263,ARL2BP,STUB1,MAZ,CSK,EHD4,RIPK2,PAF1,RELB,SGTA,TGFB1,DBP,USF2,ZNF574,NOD1,WASL,STN1,C1QBP,COL1A1,HDAC5,WFS1,ZPR1,CCND1,PRPF19,YBX3,CDKN1B,DAZAP1,MAPRE3,NCK2,DLX2,WDR77,MAD2L2,CTSD,ELF1,TBX2,HOXA7,EGR2,ACTR5,EREG,IRF1,SYMPK,CDC25B,PITHD1,NOP53,ATG14,PYCARD,YEAT…
GO Process	GO:0009058	Biosynthetic process	586	2506	5.06e-05	HS3ST1,CYP51A1,CRY1,PPP5C,PIGQ,B4GALT7,CHPF2,MRI1,TNFRSF1A,TRIP13,MRPS34,NANS,ATP5F1D,MIF,SLC25A1,PYGL,PIGH,SPTLC2,EIF5,APMAP,PGRMC1,ABCD1,NME3,NME4,DECR2,MAZ,MTFMT,CHRAC1,PYCR3,PAF1,SNAPC2,TGFB1,PLOD3,AK1,HSD17B1,COL1A1,PRPF19,GALNT18,MVK,CYP27B1,LOX,EIF2AK2,NDUFS7,ODC1,SPR,MAD2L2,APOA1,CHPF,MOCS3,AARS2,EREG,GOT2,IRF1,MBOAT7,ATG14,PYCARD,ABHD8,TICAM1,DHX29,MED17,MRPL34,NDUFA10,EIF3G,ACSS2,MRPS25…
GO Process	GO:0048522	Positive regulation of cellular process	1200	5584	5.06e-05	RALA,DVL2,PPP5C,SNAI2,GRN,FAM168A,OTUD5,TMEM161A,FOXJ2,TNFRSF1A,BCL3,MAP2K5,STRADB,DIMT1,PPP1R15A,TRIP6,TFAP4,EFNB1,PRRT1,TGFBR3,CDC34,GADD45B,MIF,TAB1,ZBED4,SPTLC2,NFKBIA,ZFP64,C20orf27,ABCD1,ZNF263,ARL2BP,TSC2,STUB1,MAZ,CSK,EHD4,RIPK2,PAF1,RELB,SF3A2,TLE5,SGTA,TGFB1,DBP,EPOR,USF2,ZNF574,WNT16,CAV2,STX1A,NOD1,WASL,FBXL15,STN1,PPIF,PFN1,C1QBP,COL1A1,LRRC59,HDAC5,ZPR1,CCND1,PRPF19,YBX3,CYP27B1,CDK…
GO Process	GO:0044281	Small molecule metabolic process	406	1645	5.26e-05	FUCA2,CYP51A1,CRY1,MRI1,TNFRSF1A,CA12,NANS,ATP5F1D,MIF,SLC25A1,SPTLC2,DHRS7,ABCD1,NTHL1,NME3,NME4,DECR2,PYCR3,CYP4F3,TGFB1,PLOD3,AK1,GALK1,HSD17B1,MVK,CYP27B1,CMAS,DNPH1,SNX17,NDUFS7,ACADL,ODC1,ATP6V1B1,SPR,AKR7A2,SLC19A2,APOA1,GDA,ACOT2,UNG,ACADS,PEPD,AARS2,GOT2,NT5C,ALKBH7,PYCARD,CLN6,NDUFA10,SESN2,ACSS2,MACROD1,CARS2,NT5E,CYP27A1,NUDT15,MTHFS,FDX1,ITPKA,GDE1,SCARB1,BLMH,ALDH2,PARP16,ATP5F1B,CO…
GO Process	GO:0010646	Regulation of cell communication	758	3355	5.68e-05	DVL2,CRY1,PPP5C,SNAI2,OTUD5,TMEM161A,TNFRSF1A,BCL3,MAP2K5,STRADB,PPP1R15A,TRIP6,GMIP,PRRT1,TGFBR3,CDC34,GADD45B,MIF,USP18,PIK3IP1,TAB1,NFKBIA,BRMS1L,C20orf27,TSC2,STUB1,MAZ,CSK,VPS18,RIPK2,TLE5,TGFB1,WNT16,CAV2,TSPAN12,STX1A,NOD1,FBXL15,PPIF,C1QBP,COL1A1,LRRC59,WFS1,YBX3,KCTD10,CYP27B1,LTBR,OAS3,STK38,SNX3,LOX,WDFY1,EIF2AK2,NCK2,DLX2,MAD2L2,APOA1,ARAP3,ELF1,SORBS3,TFG,EGR2,FBXO9,EREG,IRF1,NCLN,NO…
GO Process	GO:0051172	Negative regulation of nitrogen compound metabolic process	564	2403	5.68e-05	CYP51A1,CRY1,SNAI2,GABARAPL2,HOXC8,KDM4B,BCL3,MAP2K5,PPP1R15A,TFAP4,GADD45B,THAP7,MIF,BRMS1L,SNTA1,ZNF263,TSC2,MAZ,PAF1,RELB,TLE5,SGTA,TGFB1,ZNF688,STN1,RASD1,C1QBP,HDAC5,WFS1,CCND1,YBX3,CDKN1B,FBXO5,STK38,SNX3,EIF2AK2,NCK2,DLX2,MAD2L2,P3H1,SORBS3,TBX2,HOXA7,BATF3,EREG,IRF1,NOP53,ATG14,PYCARD,PIN1,HSPB1,MLLT1,MAP3K10,SESN2,SHFL,NDFIP1,RARA,FUS,DNAJB1,VHL,BHLHE40,ERN2,TUT4,AKIRIN2,KAT7,HINT2,THBS1…
GO Process	GO:0051234	Establishment of localization	876	3946	6.00e-05	ARF5,RALA,GABARAPL2,TTC17,GRN,GOLGA5,BCL3,OSTM1,STRADB,UQCRC1,GNPTG,CMTM6,ATP5F1D,SNAP29,SLC25A1,MYH9,RIN3,NFKBIA,SLC25A43,ABCD1,PLLP,TSC2,NME4,EHD4,VPS18,LIN7B,TBC1D17,SGTA,TGFB1,ARRDC2,USF2,CAV2,STX1A,SNX8,WASL,YKT6,PPIF,CCDC47,COL1A1,UNC93B1,CCND1,TMEM109,PANX1,SLC25A3,CYP27B1,CDKN1B,RAB35,SNX3,TMEM30A,TUSC2,SNX17,NDUFS7,GORASP2,ATP6V1B1,SLC19A2,VAMP4,APOA1,STBD1,YIPF4,ARAP3,TFG,CLTA,EGR2,SEC6…
GO Process	GO:0010256	Endomembrane system organization	164	552	6.22e-05	GOLGA5,SNAP29,MYH9,ABCD1,VPS18,SGTA,CAV2,STX1A,CCDC47,SNX3,REEP6,GORASP2,VAMP4,YIPF4,SEC61A1,NECTIN2,EMC8,VPS4A,COG3,TOR1B,LMNB1,CSNK1A1,TRAM1,TMED2,SLC9A3R1,HACE1,PACSIN2,EHD2,CLASP1,CHMP2B,RAB10,GET4,FAM160A2,ESYT1,VPS37B,DYM,USP6NL,VPS51,RAB6B,TLCD1,LEMD2,HPS3,CAMLG,HPS6,POLR2M,TMED3,COG1,PLK1,RAB8A,RILP,VPS37C,LMAN2,REEP4,STX18,RFX2,UBXN2A,RNF26,GORASP1,GAK,BAIAP2,DEGS1,BIN1,CHMP6,STX4,WASHC5…
GO Process	GO:1901576	Organic substance biosynthetic process	570	2438	7.06e-05	HS3ST1,CYP51A1,CRY1,PPP5C,PIGQ,B4GALT7,CHPF2,MRI1,TNFRSF1A,TRIP13,MRPS34,NANS,ATP5F1D,MIF,SLC25A1,PYGL,PIGH,SPTLC2,EIF5,PGRMC1,ABCD1,NME3,NME4,DECR2,MAZ,MTFMT,CHRAC1,PYCR3,PAF1,SNAPC2,TGFB1,PLOD3,AK1,HSD17B1,PRPF19,GALNT18,MVK,CYP27B1,LOX,EIF2AK2,NDUFS7,ODC1,SPR,MAD2L2,APOA1,CHPF,MOCS3,AARS2,EREG,GOT2,IRF1,MBOAT7,ATG14,PYCARD,ABHD8,DHX29,MED17,MRPL34,NDUFA10,EIF3G,ACSS2,MRPS25,RARA,EFR3A,EEFSEC,P…
GO Process	GO:0031329	Regulation of cellular catabolic process	218	789	7.31e-05	SPTLC2,ABCD1,TSC2,STUB1,RIPK2,SGTA,NOD1,YBX3,ATP6V1B1,APOA1,NOP53,ATG14,PYCARD,TICAM1,HSPB1,SNX4,SESN2,FUS,HSPBP1,TUT4,USP30,HTRA2,LRPPRC,USP14,SLC7A5,SCARB1,CSNK1A1,WIPI1,RHEB,AXIN1,QRICH2,MAPK3,EP300,DESI1,CASC3,STAT3,NSUN2,FBXO7,PML,RMC1,NPC1,POLR2D,CISD2,NAF1,PLK2,GNA12,ATP6V1B2,SLC25A4,HSPB8,UCHL1,SH3RF1,APP,FLCN,LONP2,TIMP4,TENT5B,ZER1,BAX,WDR24,UBXN1,TPCN2,CAMLG,FASTK,PLK1,RAB8A,ATP6V1G2,R…
GO Process	GO:0022607	Cellular component assembly	575	2467	8.48e-05	GABARAPL2,TTC17,TRIP13,KRT14,PCDHB2,ITGB4,TRIP6,TFAP4,HAUS4,PSMD5,TGFBR3,OCEL1,ATP5F1D,SNAP29,MIF,SF3A1,EIF5,EHD4,OIP5,CHRAC1,SF3A2,TGFB1,CAV2,STX1A,WASL,PLOD3,C1QBP,HDAC5,PRPF19,KCTD10,FBXO5,LOX,PCDHB3,MAPRE3,NCK2,NDUFS7,GORASP2,ATP6V1B1,WDR77,VAMP4,CTSD,APOA1,STBD1,PCDHB14,TFG,CLTA,FAM149B1,B9D2,HAUS3,EREG,BBS2,NOP53,SBDS,ATG14,PYCARD,TUBGCP6,TUBG2,DHX29,MED17,NECTIN2,NDUFA10,TRPM4,ATXN10,LAMA5…
GO Process	GO:0051640	Organelle localization	154	514	8.95e-05	SNAP29,MYH9,VPS18,CAV2,STX1A,WASL,YKT6,TFG,BBS2,MSTO1,ATG14,PEX1,NECTIN2,ACTN4,VPS4A,FHOD1,PREB,LRPPRC,LMNB1,WIPI1,TMED2,SLC9A3R1,CLASP1,CHMP2B,RAB10,PDCD6,RAB7A,FBXW11,TCIRG1,ESYT1,AP1AR,CDCA5,TERF1,UCHL1,FLCN,MYO1E,CALM3,TRAPPC10,MAP4K2,MAP1B,GEM,HPS6,POLR2M,PLK1,RAB8A,CDT1,TSNARE1,ADORA2B,KIF5B,RAB6A,BIN1,CHMP6,STX4,NUDC,DYNC1I1,EML4,KIF1C,LLGL1,BORCS5,RHOT2,RRS1,SEPTIN1,MYO1D,STK11,MAP1S,AP3S…
GO Process	GO:0034976	Response to endoplasmic reticulum stress	81	223	0.00017	RHBDD2,ERLEC1,PPP1R15A,STUB1,SGTA,CCDC47,WFS1,CCND1,EIF2AK2,NCK2,GORASP2,CANX,SDF2L1,DNAJB9,SESN2,ERN2,THBS1,PARP16,TMED2,EP300,EIF2AK4,DNAJC10,GET4,TMEM117,PML,RCN3,TNFRSF10B,NGLY1,FBXO17,BAX,PDIA3,UBXN6,RNF139,TBL2,CALR,HSPA5,GSK3B,SEC16A,P4HB,PLA2G6,UBE2G2,RNF175,ATF3,UBQLN2,TOR1A,DDRGK1,UBA5,TMEM259,ATP2A1,VCP,JUN,PTPN1,FLOT1,UBQLN1,UGGT2,FBXO44,AUP1,SRPX,SGTB,TMEM129,TMUB1,QRICH1,FAF1,HM13,S…
GO Process	GO:0044249	Cellular biosynthetic process	550	2362	0.00017	PPP5C,PIGQ,B4GALT7,CHPF2,MRI1,TNFRSF1A,TRIP13,MRPS34,NANS,ATP5F1D,MIF,SLC25A1,PIGH,SPTLC2,EIF5,PGRMC1,ABCD1,NME3,NME4,DECR2,MAZ,MTFMT,CHRAC1,PYCR3,PAF1,SNAPC2,TGFB1,PLOD3,AK1,HSD17B1,GALNT18,MVK,CYP27B1,LOX,EIF2AK2,NDUFS7,ODC1,SPR,MAD2L2,APOA1,CHPF,MOCS3,AARS2,EREG,GOT2,IRF1,MBOAT7,ATG14,PYCARD,ABHD8,TICAM1,DHX29,MED17,MRPL34,NDUFA10,EIF3G,ACSS2,MRPS25,RARA,EFR3A,EEFSEC,PEMT,CSNK1G2,CARS2,NT5E,SM…
GO Process	GO:0071705	Nitrogen compound transport	387	1580	0.00017	ARF5,GABARAPL2,BCL3,STRADB,GNPTG,CMTM6,SNAP29,MYH9,NFKBIA,ABCD1,TSC2,VPS18,LIN7B,TBC1D17,SGTA,TGFB1,ARRDC2,STX1A,SNX8,YKT6,COL1A1,UNC93B1,RAB35,SNX3,TMEM30A,SNX17,SLC19A2,CLTA,EGR2,SEC61A1,BBS2,NECAB3,ATG14,CANX,KIF17,MON1B,HSPB1,PEX1,YWHAH,MTX2,SNX4,TMCO6,ACTN4,RAMP2,RAMP1,VPS4A,NXT1,ARF3,AKIRIN2,COG3,KDELR2,PREB,LRPPRC,NUP133,HERC2,SLC7A5,TANGO6,TRAM1,TMED2,PKD1,RHBDF1,SLC1A1,ZC3H3,SLC9A3R1,DES…
GO Process	GO:0080090	Regulation of primary metabolic process	1253	5899	0.00017	CYP51A1,DVL2,CRY1,SNAI2,GABARAPL2,HOXC8,GRN,PPP1R3F,FAM168A,KDM4B,TMEM161A,FOXJ2,TNFRSF1A,BCL3,TRIP13,MAP2K5,STRADB,ZNF416,DIMT1,PPP1R15A,MLF2,TFAP4,GADD45B,THAP7,MIF,PIK3IP1,RHBDD3,TAB1,MYH9,ZBED4,PAPOLA,EIF5,NFKBIA,BRMS1L,ZFP64,SNTA1,ABCD1,ZNF263,ARL2BP,TSC2,ZNF500,STUB1,MAZ,CSK,EHD4,RIPK2,CHRAC1,PAF1,RELB,TLE5,SGTA,TGFB1,DBP,USF2,ZNF574,NOD1,WASL,ZNF688,STN1,PFN1,RASD1,C1QBP,COL1A1,HDAC5,WFS1,…
GO Process	GO:1901565	Organonitrogen compound catabolic process	287	1113	0.00017	RHBDD2,ERLEC1,PSMD8,CDC34,USP18,ABCD1,NTHL1,STUB1,SGTA,TGFB1,UBE2D4,FBXL15,CCDC47,WFS1,PRPF19,KCTD10,DNPH1,ACADL,CTSD,GDA,UNG,RNF114,FBXO9,GOT2,NT5C,CLPP,CANX,IDUA,FBXL12,SDF2L1,DNAJB9,CLN6,ABHD17A,TRPC4AP,NDFIP1,VPS4A,USP30,NT5E,AKIRIN2,SMPD2,HTRA2,GNS,FBXL8,NUDT15,MTHFS,GALC,HEXB,USP14,HERC2,BLMH,CSNK1A1,AXIN1,TRAF4,HACE1,CHMP2B,GPC1,DNAJC10,UBE2S,PSMD3,RAB7A,FBXW11,HIBADH,PTPN23,TCIRG1,GET4,SE…
GO Process	GO:0006950	Response to stress	751	3358	0.0002	HSPB6,RHBDD2,CRY1,PPP5C,GABARAPL2,GRN,TMEM161A,TNFRSF1A,BCL3,TRIP13,MAP2K5,ERLEC1,STRADB,PLOD1,ITGB4,PPP1R15A,TFAP4,TGFBR3,MIF,MYH9,NFKBIA,NTHL1,PLLP,MPG,STUB1,RIPK2,GSR,RELB,RNASEH2A,SGTA,TGFB1,WNT16,NOD1,PPIF,C1QBP,CCDC47,COL1A1,HDAC5,CXCL6,WFS1,UNC93B1,CCND1,PRPF19,TMEM109,PANX1,YBX3,CYP27B1,CDKN1B,OAS3,LOX,TUSC2,EIF2AK2,NCK2,GORASP2,MAD2L2,CCDC92,TBX2,UNG,BATF3,ACTR5,FBXO9,EREG,IRF1,PTGER2,AL…
GO Process	GO:0048518	Positive regulation of biological process	1311	6207	0.0002	HSPB6,RALA,DVL2,CRY1,PPP5C,SNAI2,GRN,FAM168A,OTUD5,TMEM161A,FOXJ2,TNFRSF1A,BCL3,MAP2K5,STRADB,DIMT1,PPP1R15A,TRIP6,TFAP4,SPG21,EFNB1,PRRT1,TGFBR3,CDC34,GADD45B,MIF,RHBDD3,TAB1,MYH9,ZBED4,SPTLC2,NFKBIA,BRMS1L,ZFP64,C20orf27,ABCD1,ZNF263,ARL2BP,TSC2,STUB1,MAZ,CSK,EHD4,RIPK2,PAF1,RELB,SF3A2,TLE5,SGTA,TGFB1,DBP,EPOR,USF2,ZNF574,WNT16,CAV2,STX1A,NOD1,WASL,FBXL15,STN1,PPIF,PFN1,C1QBP,COL1A1,LRRC59,HDAC…
GO Process	GO:0051726	Regulation of cell cycle	285	1108	0.0002	CRY1,TRIP13,PPP1R15A,TFAP4,GADD45B,TSC2,PAF1,FSD1,TGFB1,CAV2,ZPR1,CCND1,PRPF19,CDKN1B,FBXO5,MAPRE3,MAD2L2,MIIP,TBX2,ACTR5,EREG,IRF1,CDC25B,NOP53,YEATS4,PIN1,FBXL12,RARA,VPS4A,HTRA2,FBXL8,KAT7,KIF11,CEP76,RBL2,RHEB,TRIM37,PKMYT1,PKD1,RAB11FIP3,TELO2,SLC9A3R1,MARK4,EPC1,CHMP2B,EIF2AK4,STAT3,NSUN2,NBN,HYAL1,FBXO7,RB1,PML,CEP131,PRCC,RHOB,ETAA1,PLK2,CDCA5,TERF1,FBXO4,CCNO,SMARCA5,APP,FLCN,TENT5B,CALM…
GO Process	GO:0006810	Transport	836	3785	0.00021	ARF5,RALA,GABARAPL2,TTC17,GRN,GOLGA5,BCL3,OSTM1,STRADB,UQCRC1,GNPTG,CMTM6,ATP5F1D,SNAP29,SLC25A1,MYH9,RIN3,NFKBIA,SLC25A43,ABCD1,PLLP,TSC2,NME4,EHD4,VPS18,LIN7B,TBC1D17,SGTA,TGFB1,ARRDC2,USF2,CAV2,STX1A,SNX8,WASL,YKT6,PPIF,COL1A1,UNC93B1,CCND1,TMEM109,PANX1,SLC25A3,CYP27B1,CDKN1B,RAB35,SNX3,TMEM30A,TUSC2,SNX17,NDUFS7,ATP6V1B1,SLC19A2,VAMP4,APOA1,STBD1,YIPF4,ARAP3,TFG,CLTA,EGR2,SEC61A1,PLA2G12A,BB…
GO Process	GO:0019637	Organophosphate metabolic process	242	914	0.00022	PIGQ,ATP5F1D,SLC25A1,PYGL,PIGH,SPTLC2,ABCD1,NTHL1,NME3,NME4,TGFB1,AK1,GALK1,MVK,DNPH1,NDUFS7,ATP6V1B1,APOA1,GDA,ACOT2,UNG,PLA2G12A,MOCS3,NT5C,MBOAT7,ATG14,ABHD8,PGLS,NDUFA10,ACSS2,EFR3A,PEMT,NT5E,SMPD2,NUDT15,ITPKA,PLCB2,MOCOS,GDE1,HEXB,PARP16,ATP5F1B,AJUBA,PGS1,DHTKD1,OSBPL5,NDUFS3,DGKD,SRD5A3,PLPP1,SDHA,ITPK1,NDUFB10,GATA6,PFKL,MPC2,DGKQ,NDUFS6,NDUFB11,ATP6V1B2,DLAT,LPCAT1,RPIA,NEIL2,PIP4P2,DCK…
GO Process	GO:0051171	Regulation of nitrogen compound metabolic process	1218	5734	0.00024	CYP51A1,DVL2,CRY1,SNAI2,GABARAPL2,HOXC8,GRN,FAM168A,KDM4B,TMEM161A,FOXJ2,TNFRSF1A,BCL3,TRIP13,MAP2K5,STRADB,ZNF416,DIMT1,PPP1R15A,MLF2,TFAP4,GADD45B,THAP7,MIF,RHBDD3,TAB1,MYH9,ZBED4,PAPOLA,EIF5,NFKBIA,BRMS1L,ZFP64,SNTA1,ZNF263,ARL2BP,TSC2,ZNF500,STUB1,MAZ,CSK,EHD4,RIPK2,CHRAC1,PAF1,RELB,TLE5,SGTA,TGFB1,DBP,USF2,ZNF574,NOD1,WASL,ZNF688,STN1,PFN1,RASD1,C1QBP,COL1A1,HDAC5,WFS1,ZPR1,CCND1,PRPF19,YBX3…
GO Process	GO:0090304	Nucleic acid metabolic process	515	2203	0.00024	TSR3,PPP5C,TNFRSF1A,TRIP13,REXO1,DIMT1,TRMT6,CDC34,SF3A1,PAPOLA,NTHL1,MPG,STUB1,MAZ,MTFMT,CHRAC1,PAF1,CLASRP,RNASEH2A,SF3A2,SNAPC2,FBL,STN1,UTP18,C1QBP,ZPR1,PRPF19,BYSL,LOX,RRP9,WDR77,MAD2L2,UNG,TRIR,SNRPA,ACTR5,MOCS3,AARS2,EREG,IRF1,SYMPK,RALY,NOP53,SBDS,SUGP1,ERI1,MED17,ESS2,LSM7,SESN2,PPAN,GRWD1,GINS2,RARA,FUS,IGHMBP2,ERN2,TUT4,CARS2,NT5E,NUDT15,KAT7,IMP4,LRPPRC,DBR1,RNF138,HERC2,MCM4,CHTF18,T…
GO Process	GO:0009968	Negative regulation of signal transduction	315	1252	0.00026	CRY1,SNAI2,OTUD5,TMEM161A,BCL3,MAP2K5,STRADB,PPP1R15A,TGFBR3,CDC34,MIF,USP18,PIK3IP1,NFKBIA,BRMS1L,TSC2,STUB1,MAZ,CSK,VPS18,TLE5,CAV2,PPIF,C1QBP,WFS1,YBX3,KCTD10,OAS3,STK38,NCK2,DLX2,MAD2L2,APOA1,ARAP3,ELF1,NOP53,TRAP1,PYCARD,PIN1,HSPB1,DNAJB9,GDF15,SESN2,VHL,HTRA2,CCN3,THBS1,PEBP1,CSNK1A1,AXIN1,MGRN1,DNAJA3,RGS9,SLC9A3R1,AJUBA,YJU2,PIAS4,NDUFS3,GPC1,DGKD,GPR108,ARID4B,PDCD6,RAB7A,FBXW11,RB1,NCOR…
GO Process	GO:0030163	Protein catabolic process	206	755	0.00026	RHBDD2,ERLEC1,PSMD8,CDC34,USP18,STUB1,SGTA,UBE2D4,FBXL15,CCDC47,WFS1,PRPF19,KCTD10,CTSD,RNF114,FBXO9,CLPP,CANX,FBXL12,SDF2L1,DNAJB9,CLN6,ABHD17A,TRPC4AP,NDFIP1,VPS4A,USP30,AKIRIN2,HTRA2,FBXL8,USP14,HERC2,CSNK1A1,AXIN1,TRAF4,HACE1,CHMP2B,GPC1,DNAJC10,UBE2S,PSMD3,RAB7A,FBXW11,PTPN23,TCIRG1,GET4,SERGEF,GID8,FBXO7,VPS37B,PML,RCN3,ABHD10,FEM1C,NGLY1,FBXO4,LPCAT1,UCHL1,LONP2,NTAN1,ZFAND2B,ZER1,RNF126,F…
GO Process	GO:0006886	Intracellular protein transport	189	683	0.00033	ARF5,BCL3,STRADB,GNPTG,NFKBIA,TSC2,VPS18,SGTA,TGFB1,STX1A,SNX8,UNC93B1,SNX17,CLTA,EGR2,SEC61A1,ATG14,MON1B,HSPB1,PEX1,YWHAH,MTX2,TMCO6,RAMP2,RAMP1,VPS4A,NXT1,ARF3,AKIRIN2,COG3,PREB,NUP133,HERC2,TRAM1,TMED2,PKD1,DESI1,STAT3,PDCD6,RAB7A,XPO5,POLA2,PTPN23,GET4,FBXO7,VPS37B,RAB20,PML,CEP131,TIMM29,TIMM44,RHOB,RAB6B,LONP2,PEX10,ZFAND2B,BAX,MAIP1,MON1A,HSPA9,TMED3,RAB8A,VPS37C,MFF,HSPA4,TSNARE1,RAB24,S…
GO Process	GO:0048583	Regulation of response to stimulus	862	3931	0.00033	DVL2,CRY1,PPP5C,SNAI2,GRN,FAM168A,OTUD5,TMEM161A,TNFRSF1A,BCL3,MAP2K5,STRADB,PPP1R15A,TRIP6,GMIP,SPG21,PRRT1,TGFBR3,CDC34,GADD45B,MIF,USP18,PIK3IP1,RHBDD3,TAB1,RIN3,NFKBIA,BRMS1L,C20orf27,ABCD1,TSC2,STUB1,MAZ,CSK,VPS18,RIPK2,TLE5,SGTA,TGFB1,WNT16,CAV2,TSPAN12,STX1A,NOD1,FBXL15,PPIF,C1QBP,COL1A1,LRRC59,CXCL6,WFS1,UNC93B1,YBX3,KCTD10,MVK,CYP27B1,LTBR,OAS3,FBXO5,STK38,SNX3,LOX,WDFY1,EIF2AK2,NCK2,DLX…
GO Process	GO:0051603	Proteolysis involved in protein catabolic process	181	649	0.00036	RHBDD2,ERLEC1,PSMD8,CDC34,USP18,STUB1,SGTA,UBE2D4,FBXL15,CCDC47,WFS1,PRPF19,KCTD10,RNF114,FBXO9,CLPP,CANX,FBXL12,SDF2L1,DNAJB9,TRPC4AP,NDFIP1,VPS4A,USP30,AKIRIN2,FBXL8,USP14,HERC2,CSNK1A1,AXIN1,TRAF4,HACE1,CHMP2B,DNAJC10,UBE2S,PSMD3,FBXW11,PTPN23,GET4,SERGEF,GID8,FBXO7,VPS37B,PML,RCN3,FEM1C,NGLY1,FBXO4,UCHL1,LONP2,NTAN1,ZFAND2B,ZER1,RNF126,FBXO17,UBXN1,CAPN2,RNF149,KLHDC2,CLPX,UBXN6,KCTD5,VPS37C,…
GO Process	GO:0033365	Protein localization to organelle	195	713	0.00041	RALA,GABARAPL2,BCL3,PPP1R15A,GNPTG,NFKBIA,ARL2BP,TSC2,PAF1,SGTA,CCDC47,COL1A1,RAB35,TMEM30A,MAPRE3,FAM149B1,SEC61A1,BBS2,NOP53,ATG14,MON1B,PEX1,MTX2,TMCO6,EMC8,H3-3B,VPS4A,NXT1,AKIRIN2,COG3,KDELR2,TOR1B,LMNB1,NUP133,TRAM1,RAB11FIP3,PACSIN2,STAT3,RAB10,RAB7A,POLA2,PTPN23,TCIRG1,GET4,FBXO7,RB1,VPS37B,TINF2,PML,CEP131,TIMM29,TIMM44,WRAP73,WASHC2A,RAB6B,LONP2,PEX10,ZFAND2B,CALM3,MRNIP,LRWD1,BAX,LEMD2…
GO Process	GO:0010604	Positive regulation of macromolecule metabolic process	781	3533	0.00044	DVL2,CRY1,SNAI2,GRN,FAM168A,TMEM161A,FOXJ2,TNFRSF1A,BCL3,MAP2K5,STRADB,DIMT1,PPP1R15A,TFAP4,MIF,RHBDD3,TAB1,MYH9,ZBED4,NFKBIA,ZFP64,ZNF263,ARL2BP,STUB1,MAZ,CSK,EHD4,RIPK2,PAF1,RELB,SGTA,TGFB1,DBP,USF2,ZNF574,WNT16,NOD1,WASL,STN1,C1QBP,COL1A1,HDAC5,WFS1,ZPR1,CCND1,PRPF19,PANX1,YBX3,CDKN1B,OAS3,TUSC2,EIF2AK2,DAZAP1,MAPRE3,NCK2,DLX2,WDR77,MAD2L2,CTSD,ELF1,TBX2,HOXA7,EGR2,ACTR5,EREG,IRF1,SYMPK,CDC25B…
GO Process	GO:0010564	Regulation of cell cycle process	195	716	0.00051	CRY1,TRIP13,TFAP4,PAF1,FSD1,TGFB1,CAV2,CCND1,PRPF19,CDKN1B,FBXO5,MAD2L2,MIIP,TBX2,EREG,CDC25B,NOP53,PIN1,VPS4A,KIF11,CEP76,RBL2,TRIM37,PKMYT1,PKD1,RAB11FIP3,TELO2,MARK4,CHMP2B,EIF2AK4,NSUN2,NBN,HYAL1,FBXO7,RB1,PML,CEP131,ETAA1,PLK2,CDCA5,TERF1,FBXO4,SMARCA5,APP,FLCN,CALM3,CXCR5,PPP1R35,MRNIP,PSME3,LRP5,CCNL1,NCAPH2,PLK1,TPX2,CDT1,CDK2AP2,E4F1,RPTOR,MUS81,TMOD3,TERT,TAOK2,RMI2,CCAR2,RAD9A,RBM14,FB…
GO Process	GO:0009890	Negative regulation of biosynthetic process	390	1622	0.00057	CRY1,SNAI2,HOXC8,BCL3,MAP2K5,TFAP4,THAP7,BRMS1L,ABCD1,ZNF263,MAZ,PAF1,RELB,TLE5,TGFB1,ZNF688,STN1,RASD1,C1QBP,HDAC5,WFS1,CCND1,YBX3,CYP27B1,CDKN1B,EIF2AK2,NCK2,ACADL,DLX2,MAD2L2,SORBS3,TBX2,HOXA7,BATF3,EREG,IRF1,NOP53,TRAP1,MAP3K10,SESN2,SHFL,RARA,DNAJB1,VHL,BHLHE40,ERN2,TUT4,AKIRIN2,KAT7,GCHFR,TRIM37,AXIN1,DNAJA3,AJUBA,PIAS4,EPC1,PPM1F,EP300,EIF2AK4,ARID4B,HDAC4,STAT3,MIER2,FBXW11,PITX1,SCAP,RB1…
GO Process	GO:0010648	Negative regulation of cell communication	332	1348	0.00059	CRY1,SNAI2,OTUD5,TMEM161A,BCL3,MAP2K5,STRADB,PPP1R15A,PRRT1,TGFBR3,CDC34,MIF,USP18,PIK3IP1,NFKBIA,BRMS1L,TSC2,STUB1,MAZ,CSK,VPS18,TLE5,CAV2,PPIF,C1QBP,WFS1,YBX3,KCTD10,OAS3,STK38,NCK2,DLX2,MAD2L2,APOA1,ARAP3,ELF1,NOP53,TRAP1,PYCARD,PIN1,HSPB1,DNAJB9,RAP1B,GDF15,SESN2,VHL,HTRA2,CCN3,THBS1,PEBP1,CSNK1A1,RAB11FIP3,AXIN1,MGRN1,DNAJA3,RGS9,SLC9A3R1,AJUBA,YJU2,PIAS4,NDUFS3,GPC1,DGKD,GPR108,ARID4B,PDCD6…
GO Process	GO:0016236	Macroautophagy	69	188	0.00061	GABARAPL2,SNAP29,RIPK2,NOD1,CTSD,STBD1,ATG14,VPS4A,USP30,WIPI1,MAPK3,CHMP2B,MCOLN1,RAB7A,TCIRG1,VPS37B,NPC1,EI24,CALM3,MTMR14,UBXN6,VPS37C,GAA,UBXN2A,SNX14,CHMP6,VPS37A,RAB43,MVB12A,ATG16L2,ATP13A2,HGS,ATG101,UBQLN2,DDRGK1,UVRAG,UBA5,WDR45,VCP,SNAPIN,ATG5,BAG3,MAP1LC3A,UBQLN1,ATG2A,AUP1,SQSTM1,ATG16L1,WDR45B,EMC6,PLAA,CHMP7,CHMP1A,ATG4B,WDR81,ATG9A,RAB1A,ULK3,SNF8,TMEM41B,PGAM5,PHB2,MAP1LC3B2,VTI…
GO Process	GO:0023057	Negative regulation of signaling	333	1354	0.00062	CRY1,SNAI2,OTUD5,TMEM161A,BCL3,MAP2K5,STRADB,PPP1R15A,PRRT1,TGFBR3,CDC34,MIF,USP18,PIK3IP1,NFKBIA,BRMS1L,TSC2,STUB1,MAZ,CSK,VPS18,TLE5,CAV2,PPIF,C1QBP,WFS1,YBX3,KCTD10,OAS3,STK38,NCK2,DLX2,MAD2L2,APOA1,ARAP3,ELF1,NOP53,TRAP1,PYCARD,PIN1,HSPB1,DNAJB9,RAP1B,GDF15,SESN2,VHL,HTRA2,CCN3,THBS1,PEBP1,CSNK1A1,RAB11FIP3,AXIN1,MGRN1,DNAJA3,RGS9,SLC9A3R1,AJUBA,YJU2,PIAS4,NDUFS3,GPC1,DGKD,GPR108,ARID4B,PDCD6…
GO Process	GO:0035966	Response to topologically incorrect protein	57	144	0.00068	RHBDD2,ERLEC1,STUB1,WFS1,CCND1,EIF2AK2,HSPB1,SDF2L1,DNAJB9,F12,DNAJB1,ERN2,AKIRIN2,TOR1B,THBS1,PARP16,TRAM1,TMED2,EP300,DNAJC10,NGLY1,HSPB8,RNF126,BAX,HSPA9,HSPB2,HSPA4,TBL2,DNAJC4,HSPA5,PACRG,ATF3,TOR1A,VCP,BAG3,PTPN1,HSPA1B,HSPA1A,UGGT2,AUP1,OPTN,TMEM129,HSPA2,QRICH1,SELENOS,UBE2J2,DERL3,DNAJB5,HERPUD1,VAPB,SERP1,HSF1,CREBZF,SERPINH1,CREB3L1,HSPH1,MANF
GO Process	GO:0010558	Negative regulation of macromolecule biosynthetic process	370	1532	0.0007	CRY1,SNAI2,HOXC8,BCL3,MAP2K5,TFAP4,THAP7,BRMS1L,ZNF263,MAZ,PAF1,RELB,TLE5,TGFB1,ZNF688,STN1,RASD1,C1QBP,HDAC5,WFS1,CCND1,YBX3,CDKN1B,EIF2AK2,NCK2,DLX2,MAD2L2,SORBS3,TBX2,HOXA7,BATF3,EREG,IRF1,NOP53,MAP3K10,SESN2,SHFL,RARA,DNAJB1,VHL,BHLHE40,ERN2,TUT4,AKIRIN2,KAT7,TRIM37,AXIN1,DNAJA3,AJUBA,PIAS4,EPC1,PPM1F,EP300,EIF2AK4,ARID4B,HDAC4,STAT3,MIER2,FBXW11,PITX1,RB1,TINF2,JDP2,PML,NCOR1,GATA6,CBX8,CBX4…
GO Process	GO:0031400	Negative regulation of protein modification process	146	506	0.00071	CRY1,KDM4B,PPP1R15A,TFAP4,GADD45B,THAP7,SNTA1,TSC2,TGFB1,CDKN1B,FBXO5,STK38,NCK2,MAD2L2,P3H1,ATG14,PYCARD,HSPB1,MLLT1,HINT2,TMED2,DNAJA3,PPM1F,DNAJC10,FBXO7,RB1,TINF2,DGKQ,SFRP2,EPHA1,PPP4C,DUSP6,UBASH3B,UCHL1,FLCN,CD109,PPARG,PRKAG2,CALM3,BAX,UBXN1,LRP5,CAMLG,PLK1,SOCS5,PWWP2B,YWHAG,DDIT4,U2AF2,PTPN2,PRKDC,SWAP70,CHMP6,NOC2L,PNKP,CRTAP,PLEC,GSK3B,PRR7,HMG20B,HEXIM1,PRKCD,PRMT3,ZGPAT,MEN1,TESK1,A…
GO Process	GO:0032446	Protein modification by small protein conjugation	201	750	0.00078	CDC34,STUB1,VPS18,PAF1,UBE2D4,STX1A,FBXL15,PRPF19,KCTD10,FBXO5,FBXO30,EGR2,MOCS3,RNF114,FBXO9,FBXL12,RAB40C,MED17,TRPC4AP,TRPM4,DCAF15,TRIM47,VHL,DCUN1D5,RNF138,HERC2,BLMH,BTBD1,TRIM37,AXIN1,MGRN1,HACE1,PIAS4,EIF2AK4,UBE2S,HDAC4,ASB1,FBXW11,SERGEF,FBXO7,PML,CBX8,CBX4,MARCHF4,FEM1C,RNF44,ASB6,FBXO4,TRIM11,SH3RF1,RNF126,FBXO17,ASB16,RNF149,MED30,KLHDC2,PLK1,UNKL,E4F1,TRIM35,MAEA,RNF139,THOP1,SOCS5,…
GO Process	GO:0051247	Positive regulation of protein metabolic process	365	1512	0.00083	DVL2,CRY1,SNAI2,GRN,TNFRSF1A,BCL3,MAP2K5,STRADB,PPP1R15A,TFAP4,MIF,RHBDD3,TAB1,MYH9,NFKBIA,ARL2BP,STUB1,CSK,EHD4,RIPK2,PAF1,SGTA,TGFB1,NOD1,C1QBP,WFS1,CCND1,YBX3,CDKN1B,MAPRE3,NCK2,MAD2L2,CTSD,EREG,SYMPK,CDC25B,NOP53,ATG14,PYCARD,PIN1,TICAM1,CLN6,DHX29,GDF15,MAP3K10,F12,NDFIP1,RAMP1,HSPBP1,CAMK1,ERN2,GSAP,AKIRIN2,HTRA2,KAT7,DCUN1D5,THBS1,CSNK1A1,PARP16,SEMA7A,MMD,PKD1,TELO2,AXIN1,SLC1A1,DNAJA3,TR…
GO Process	GO:0008219	Cell death	280	1118	0.0011	SNAI2,RELT,TNFRSF1A,BCL3,PPP1R15A,GADD45B,PYGL,NFKBIA,NME3,TSC2,RIPK2,TGFB1,NOD1,PPIF,C1QBP,ZPR1,TMEM109,YBX3,CDKN1B,LTBR,TBX2,IRF1,ALKBH7,PDCD2L,PYCARD,TICAM1,MKNK2,MAP3K10,ERN2,HTRA2,HINT2,RMDN3,AXIN1,SLC1A1,DNAJA3,TRAF4,MYDGF,DPP9,MAPK3,PPM1F,EP300,SLC9A1,DNAJC10,NOA1,FOSL2,PDCD6,MCM2,NBN,TCIRG1,DIDO1,MTFP1,TMEM117,RB1,ITPK1,BNIP2,PML,JTB,RHOB,RTKN,CSRNP1,SFRP2,DLC1,TNFRSF10B,SIGMAR1,EI24,SLC2…
GO Process	GO:0031399	Regulation of protein modification process	374	1560	0.0011	DVL2,CRY1,SNAI2,KDM4B,TNFRSF1A,MAP2K5,STRADB,PPP1R15A,TFAP4,GADD45B,THAP7,MIF,TAB1,SNTA1,ARL2BP,TSC2,STUB1,CSK,EHD4,RIPK2,PAF1,TGFB1,WFS1,CCND1,CDKN1B,FBXO5,STK38,LOX,MAPRE3,NCK2,MAD2L2,P3H1,APOA1,EREG,SYMPK,CDC25B,NOP53,ATG14,PYCARD,PIN1,TICAM1,HSPB1,MLLT1,GDF15,MAP3K10,SESN2,NDFIP1,RAMP1,HSPBP1,CAMK1,ERN2,KAT7,HINT2,DCUN1D5,THBS1,PARP16,SEMA7A,MMD,TMED2,PKMYT1,PKD1,TELO2,AXIN1,SLC1A1,DNAJA3,TRA…
GO Process	GO:0060255	Regulation of macromolecule metabolic process	1306	6249	0.0011	CYP51A1,DVL2,CRY1,SNAI2,GABARAPL2,HOXC8,GRN,PPP1R3F,FAM168A,OTUD5,KDM4B,TMEM161A,FOXJ2,TNFRSF1A,BCL3,TRIP13,MAP2K5,STRADB,ZNF416,DIMT1,PPP1R15A,MLF2,TFAP4,GADD45B,THAP7,MIF,RHBDD3,TAB1,MYH9,ZBED4,PAPOLA,EIF5,NFKBIA,BRMS1L,ZFP64,SNTA1,ABCD1,ZNF263,ARL2BP,TSC2,ZNF500,STUB1,MAZ,CSK,EHD4,RIPK2,CHRAC1,PAF1,RELB,TLE5,SGTA,TGFB1,DBP,USF2,ZNF574,WNT16,NOD1,WASL,ZNF688,STN1,PFN1,RASD1,C1QBP,COL1A1,HDAC5,C…
GO Process	GO:0031327	Negative regulation of cellular biosynthetic process	379	1592	0.0015	CRY1,SNAI2,HOXC8,BCL3,MAP2K5,TFAP4,THAP7,BRMS1L,ZNF263,MAZ,PAF1,RELB,TLE5,TGFB1,ZNF688,STN1,RASD1,C1QBP,HDAC5,WFS1,CCND1,YBX3,CYP27B1,CDKN1B,EIF2AK2,NCK2,ACADL,DLX2,MAD2L2,SORBS3,TBX2,HOXA7,BATF3,EREG,IRF1,NOP53,MAP3K10,SESN2,SHFL,RARA,DNAJB1,VHL,BHLHE40,ERN2,TUT4,AKIRIN2,KAT7,TRIM37,AXIN1,DNAJA3,AJUBA,PIAS4,EPC1,PPM1F,EP300,EIF2AK4,ARID4B,HDAC4,STAT3,MIER2,FBXW11,PITX1,RB1,TINF2,JDP2,PML,NCOR1,G…
GO Process	GO:0031331	Positive regulation of cellular catabolic process	122	413	0.0016	SPTLC2,ABCD1,TSC2,STUB1,RIPK2,SGTA,NOD1,APOA1,NOP53,TICAM1,SNX4,SESN2,HSPBP1,TUT4,CSNK1A1,WIPI1,AXIN1,MAPK3,FBXO7,POLR2D,PLK2,SLC25A4,HSPB8,SH3RF1,APP,FLCN,ZER1,BAX,WDR24,PLK1,RNF139,SOCS5,ADRB2,RPTOR,PDE12,CAMKK2,PABPC1,MAGEF1,SAMD4B,LRSAM1,EXOSC3,GSK3B,STK11,PRKCD,DHRSX,TNRC6C,SIRT6,ZFP36L1,PNPLA2,ATG101,PTK2,ABCA2,TRIM14,UBQLN2,DDRGK1,UVRAG,ARIH2,WDR45,CNOT3,TFEB,VCP,DDA1,CNOT7,BNIP3,BAG3,MAP3…
GO Process	GO:0022411	Cellular component disassembly	100	321	0.0017	SNAI2,GABARAPL2,SNAP29,DSTN,ATG14,GRWD1,VPS4A,ERN2,USP30,WIPI1,CHMP2B,MCOLN1,FBXO7,SH3GL1,CISD2,SSRP1,DENR,CALM3,SPATA18,APEH,PLK1,MRPL58,TWF2,KIF5B,DDIT4,MMP14,SNX14,GAK,CHMP6,PLAAT3,RRP7A,GSK3B,PPP1CA,NDEL1,PNPLA2,NCKAP5L,DFFB,SMARCB1,GSPT2,SMARCA4,DDRGK1,SLC25A46,UVRAG,UBA5,WDR45,PEX14,ADAM15,VCP,ETF1,H2AW,DYRK3,MTRF1L,BNIP3,SNAPIN,ATG5,FBXL4,GBF1,STMN3,PLK3,ENG,NEK6,GSN,DKK1,MAP1LC3A,FLOT1,UB…
GO Process	GO:0051668	Localization within membrane	150	535	0.0017	RALA,TTC17,TNFRSF1A,CMTM6,EHD4,LIN7B,SGTA,STX1A,CCDC47,RAB35,SNX3,SNX17,GORASP2,SEC61A1,BBS2,RAB40C,MTX2,ABHD17A,SNX4,LAMA5,EMC8,RAMP2,EFR3A,RAMP1,LMNB1,TM9SF1,TRAM1,TMED2,RAB11FIP3,SLC1A1,DNAJA3,SLC9A3R1,EHD2,OSBPL5,GLRB,RAB10,RAB7A,PTPN23,GET4,VPS37B,NPC1,TIMM29,VPS51,RAB6B,ATP1B3,ZFAND2B,CALM3,BAX,MAIP1,CAMLG,MICALL2,AMN,HPS6,RAB8A,VPS37C,HSPA4,ANKRD27,NPTX1,TSPAN17,ZDHHC24,TAOK2,RAB6A,GGA2,SR…
GO Process	GO:0071702	Organic substance transport	454	1957	0.0017	ARF5,GABARAPL2,BCL3,STRADB,GNPTG,CMTM6,SNAP29,SLC25A1,MYH9,NFKBIA,ABCD1,TSC2,NME4,VPS18,LIN7B,TBC1D17,SGTA,TGFB1,ARRDC2,STX1A,SNX8,YKT6,COL1A1,UNC93B1,RAB35,SNX3,TMEM30A,SNX17,SLC19A2,APOA1,CLTA,EGR2,SEC61A1,PLA2G12A,BBS2,GOT2,NECAB3,ATG14,CANX,KIF17,MON1B,HSPB1,PEX1,YWHAH,MTX2,SNX4,TMCO6,ACTN4,SESN2,RAMP2,RAMP1,VPS4A,NXT1,ARF3,RELCH,AKIRIN2,COG3,KDELR2,PREB,LRPPRC,NUP133,HERC2,SLC7A5,SCARB1,TANG…
GO Process	GO:0006986	Response to unfolded protein	49	122	0.002	RHBDD2,ERLEC1,STUB1,WFS1,CCND1,EIF2AK2,HSPB1,DNAJB9,DNAJB1,ERN2,TOR1B,THBS1,PARP16,TRAM1,TMED2,EP300,DNAJC10,HSPB8,BAX,HSPA9,HSPB2,HSPA4,TBL2,DNAJC4,HSPA5,PACRG,ATF3,VCP,BAG3,PTPN1,HSPA1B,HSPA1A,OPTN,TMEM129,HSPA2,QRICH1,SELENOS,UBE2J2,DERL3,DNAJB5,HERPUD1,VAPB,SERP1,HSF1,CREBZF,SERPINH1,CREB3L1,HSPH1,MANF
GO Process	GO:0034248	Regulation of cellular amide metabolic process	145	516	0.0021	BCL3,PPP1R15A,EIF5,C1QBP,YBX3,EIF2AK2,NCK2,TRAP1,PIN1,HSPB1,MKNK2,DHX29,SESN2,EIF3G,SHFL,RARA,EEFSEC,TUT4,GSAP,TACO1,THBS1,LRPPRC,EIF3J,TMED2,DPH1,EIF2AK4,CASC3,PML,ERBB2,POLR2D,DPH7,DENR,APP,GEMIN5,TENT5B,MRPL58,RNF139,RPTOR,EEF2,RPS6KB2,NSUN5,PDE12,DUS3L,PABPC1,PRKDC,SPHK1,PER1,TYMS,BIN1,SAMD4B,SHMT1,CALR,TUFM,EXOSC3,MTG1,PPP1CA,LARP4B,PRKCD,PLA2G6,EIF5A,TNRC6C,KLHL25,ZFP36L1,ZNF385A,CAPRIN1,EI…
GO Process	GO:0006974	Cellular response to DNA damage stimulus	196	744	0.0022	CRY1,PPP5C,TNFRSF1A,BCL3,TRIP13,PPP1R15A,TFAP4,MIF,NTHL1,MPG,STUB1,RNASEH2A,CCND1,PRPF19,TMEM109,CDKN1B,MAD2L2,UNG,ACTR5,ALKBH7,NOP53,PYCARD,SESN2,GINS2,MACROD1,HTRA2,KAT7,BLK,DCUN1D5,RNF138,HERC2,MCM4,SETD1A,PIAS4,MAPK3,EPC1,EP300,LIG1,EIF2AK4,MCM6,SLC30A9,NEIL3,MCM2,MSH3,NBN,PML,ETAA1,PLK2,CDCA5,SSRP1,PPP4C,SMARCA5,NEIL2,HSF2BP,MRNIP,BAX,SLX4,SPATA18,PLK1,ATP23,CHAF1A,ALKBH3,APLF,RPTOR,DDIT4,MU…
GO Process	GO:0051248	Negative regulation of protein metabolic process	260	1038	0.0022	CYP51A1,CRY1,GABARAPL2,KDM4B,MAP2K5,PPP1R15A,TFAP4,GADD45B,THAP7,MIF,SNTA1,TSC2,SGTA,TGFB1,CDKN1B,FBXO5,STK38,SNX3,EIF2AK2,NCK2,MAD2L2,P3H1,NOP53,ATG14,PYCARD,PIN1,HSPB1,MLLT1,SESN2,SHFL,RARA,TUT4,HINT2,THBS1,PEBP1,USP14,TMED2,AXIN1,DNAJA3,QRICH2,PPM1F,EIF2AK4,DNAJC10,CSTA,FBXO7,RB1,TINF2,PML,POLR2D,DGKQ,SFRP2,EPHA1,PPP4C,DUSP6,UBASH3B,UCHL1,SH3RF1,APP,FLCN,CD109,TIMP4,PPARG,PRKAG2,CALM3,CSTB,BAX…
GO Process	GO:0010941	Regulation of cell death	389	1651	0.0023	HSPB6,SNAI2,GRN,TMEM161A,TNFRSF1A,BCL3,MAP2K5,STRADB,TFAP4,CDC34,GADD45B,MIF,MAZ,RIPK2,TLE5,TGFB1,WNT16,NOD1,PPIF,C1QBP,WFS1,ZPR1,CCND1,TMEM109,YBX3,CDKN1B,LTBR,LOX,EIF2AK2,NCK2,CTSD,UNG,TNFSF9,NOP53,TRAP1,PYCARD,YEATS4,GFER,HSPB1,SDF2L1,CCN4,ACTN4,MAP3K10,RAMP2,RARA,VPS4A,VHL,HTRA2,BLK,CCN3,THBS1,CALHM2,SLC7A5,PARP16,SLC1A1,DNAJA3,TRAF4,SLC9A3R1,MARK4,MYDGF,PIAS4,EPC1,IL27RA,NDUFS3,CHMP2B,SLC9A1…
GO Process	GO:0010821	Regulation of mitochondrion organization	57	153	0.0024	RALA,TSC2,PPIF,PYCARD,USP30,HTRA2,EP300,FBXO7,SLC25A4,APP,FLCN,PPARG,BAX,MFF,PRELID1,CAMKK2,PLD6,BID,RHOT2,GSK3B,PARL,ATP13A2,SIVA1,PLA2G6,ATP5IF1,VAT1,SREBF1,STOML2,MARCHF5,SREBF2,OPA1,LMNA,BNIP3,PRMT6,MCU,HSPA1B,HSPA1A,SLC25A6,RALBP1,SQSTM1,INF2,BAD,VDAC1,MAPK8,MIEF2,TSPO,GPER1,CHCHD10,ARRB2,BBC3,FXN,FAM49B,PGAM5,MOAP1,NOL3,PDCD5,MYO19
GO Process	GO:0012501	Programmed cell death	269	1084	0.0026	SNAI2,RELT,TNFRSF1A,BCL3,PPP1R15A,GADD45B,PYGL,NFKBIA,NME3,TSC2,RIPK2,TGFB1,NOD1,PPIF,C1QBP,ZPR1,TMEM109,YBX3,CDKN1B,LTBR,TBX2,IRF1,ALKBH7,PDCD2L,PYCARD,TICAM1,MKNK2,MAP3K10,ERN2,HTRA2,HINT2,RMDN3,AXIN1,SLC1A1,DNAJA3,TRAF4,MYDGF,DPP9,MAPK3,PPM1F,EP300,DNAJC10,NOA1,PDCD6,MCM2,NBN,TCIRG1,DIDO1,MTFP1,TMEM117,RB1,ITPK1,BNIP2,PML,JTB,RHOB,RTKN,CSRNP1,SFRP2,DLC1,TNFRSF10B,EI24,SLC25A4,APP,FLCN,BAX,PSME…
GO Process	GO:0051253	Negative regulation of RNA metabolic process	343	1434	0.0026	CRY1,SNAI2,HOXC8,BCL3,MAP2K5,TFAP4,THAP7,BRMS1L,ZNF263,MAZ,PAF1,RELB,TLE5,TGFB1,ZNF688,RASD1,C1QBP,HDAC5,WFS1,CCND1,YBX3,CDKN1B,NCK2,DLX2,MAD2L2,SORBS3,TBX2,HOXA7,BATF3,EREG,IRF1,NOP53,MAP3K10,RARA,FUS,DNAJB1,VHL,BHLHE40,ERN2,AKIRIN2,KAT7,LRPPRC,TRIM37,AXIN1,DNAJA3,RBM42,AJUBA,PIAS4,EPC1,PPM1F,EP300,ARID4B,HDAC4,STAT3,NSUN2,MIER2,FBXW11,PITX1,RB1,JDP2,PML,NCOR1,GATA6,CBX8,CBX4,PRDM16,OSR1,HES6,NA…
GO Process	GO:1902532	Negative regulation of intracellular signal transduction	145	519	0.0026	SNAI2,TMEM161A,CDC34,MIF,PIK3IP1,TSC2,CSK,PPIF,C1QBP,WFS1,YBX3,KCTD10,STK38,ARAP3,NOP53,TRAP1,PYCARD,PIN1,HSPB1,SESN2,HTRA2,CCN3,THBS1,PEBP1,MGRN1,DNAJA3,SLC9A3R1,AJUBA,YJU2,NDUFS3,DGKD,PDCD6,FBXW11,NCOR1,PRDM15,SFRP2,DLC1,DUSP6,UCHL1,FLCN,RASA2,PPARG,LEMD2,WDR24,RNF149,BMT2,CDT1,PSCA,HDAC3,ING2,CAVIN3,DDIT4,CCAR2,MAPK7,PTPN2,GRINA,PER1,UACA,CPNE1,TNIP1,NOC2L,BID,GSK3B,STK11,PARL,PTTG1IP,PRKCD,RA…
GO Process	GO:0006511	Ubiquitin-dependent protein catabolic process	158	578	0.0028	RHBDD2,ERLEC1,PSMD8,CDC34,USP18,STUB1,SGTA,UBE2D4,FBXL15,CCDC47,WFS1,KCTD10,RNF114,FBXO9,CANX,FBXL12,DNAJB9,TRPC4AP,NDFIP1,VPS4A,USP30,AKIRIN2,FBXL8,USP14,HERC2,CSNK1A1,AXIN1,TRAF4,HACE1,CHMP2B,DNAJC10,UBE2S,PSMD3,FBXW11,PTPN23,GET4,SERGEF,GID8,FBXO7,VPS37B,PML,FEM1C,FBXO4,UCHL1,NTAN1,ZFAND2B,RNF126,FBXO17,UBXN1,RNF149,KLHDC2,KCTD5,VPS37C,MAEA,USP38,USP48,PSMD2,UBXN2A,RNF26,FBXW5,KLHDC3,ANAPC2,TO…
GO Process	GO:0006915	Apoptotic process	259	1041	0.0031	SNAI2,RELT,TNFRSF1A,BCL3,PPP1R15A,GADD45B,NFKBIA,NME3,TSC2,RIPK2,TGFB1,NOD1,PPIF,C1QBP,ZPR1,TMEM109,YBX3,CDKN1B,LTBR,TBX2,IRF1,PDCD2L,PYCARD,TICAM1,MKNK2,MAP3K10,ERN2,HTRA2,HINT2,RMDN3,AXIN1,SLC1A1,DNAJA3,TRAF4,MYDGF,MAPK3,PPM1F,EP300,DNAJC10,NOA1,PDCD6,MCM2,NBN,TCIRG1,DIDO1,MTFP1,TMEM117,RB1,BNIP2,PML,JTB,RHOB,RTKN,CSRNP1,SFRP2,DLC1,TNFRSF10B,EI24,SLC25A4,APP,FLCN,BAX,PSME3,TNFSF12,LRP5,FASTK,PD…
GO Process	GO:0016050	Vesicle organization	99	324	0.0031	SNAP29,VPS18,CAV2,STX1A,WASL,FBXO5,SNX3,VAMP4,YIPF4,TFG,NECTIN2,VPS4A,PREB,TMED2,CHMP2B,TMEM175,PDCD6,RAB7A,ABCB6,SCAP,FAM160A2,VPS37B,RAB20,TRAPPC10,HPS3,HPS6,RAB8A,RILP,VPS37C,TSNARE1,RFX2,RNF26,CHMP6,STX4,WASHC5,VPS37A,AQP11,F2R,PLEKHF2,BAIAP3,MVB12A,AP3S1,SEC16A,ATP13A2,HGS,YIPF7,TRAPPC11,ZNF385A,DTNBP1,VAPA,UVRAG,AP1B1,PHETA1,MVB12B,KLHL12,RAB32,STX11,SNAPIN,S100A10,ATP6AP1,GBF1,MFSD14A,STX1…
GO Process	GO:0045934	Negative regulation of nucleobase-containing compound metabolic process	369	1562	0.0031	CRY1,SNAI2,HOXC8,BCL3,MAP2K5,TFAP4,THAP7,BRMS1L,ZNF263,MAZ,PAF1,RELB,TLE5,TGFB1,ZNF688,STN1,RASD1,C1QBP,HDAC5,WFS1,CCND1,YBX3,CDKN1B,FBXO5,NCK2,DLX2,MAD2L2,SORBS3,TBX2,HOXA7,BATF3,EREG,IRF1,NOP53,MAP3K10,NDFIP1,RARA,FUS,DNAJB1,VHL,BHLHE40,ERN2,AKIRIN2,KAT7,LRPPRC,TRIM37,AXIN1,DNAJA3,RBM42,AJUBA,PIAS4,EPC1,PPM1F,EP300,ARID4B,HDAC4,STAT3,NSUN2,MIER2,MSH3,FBXW11,PITX1,NBN,RB1,TINF2,JDP2,PML,NCOR1,GA…
GO Process	GO:0019941	Modification-dependent protein catabolic process	160	589	0.0032	RHBDD2,ERLEC1,PSMD8,CDC34,USP18,STUB1,SGTA,UBE2D4,FBXL15,CCDC47,WFS1,KCTD10,RNF114,FBXO9,CANX,FBXL12,DNAJB9,TRPC4AP,NDFIP1,VPS4A,USP30,AKIRIN2,FBXL8,USP14,HERC2,CSNK1A1,AXIN1,TRAF4,HACE1,CHMP2B,DNAJC10,UBE2S,PSMD3,FBXW11,PTPN23,GET4,SERGEF,GID8,FBXO7,VPS37B,PML,FEM1C,FBXO4,UCHL1,NTAN1,ZFAND2B,RNF126,FBXO17,UBXN1,RNF149,KLHDC2,KCTD5,VPS37C,MAEA,USP38,USP48,PSMD2,UBXN2A,RNF26,FBXW5,KLHDC3,ANAPC2,TO…
GO Process	GO:0010506	Regulation of autophagy	104	346	0.0034	SPTLC2,TSC2,RIPK2,NOD1,ATP6V1B1,ATG14,PYCARD,TICAM1,HSPB1,SNX4,SESN2,USP30,HTRA2,SLC7A5,WIPI1,RHEB,MAPK3,EP300,STAT3,FBXO7,RMC1,NPC1,CISD2,PLK2,ATP6V1B2,SLC25A4,HSPB8,UCHL1,FLCN,WDR24,TPCN2,RAB8A,ATP6V1G2,ADRB2,RPTOR,CAMKK2,LRSAM1,GSK3B,STK11,PARL,ATP13A2,KLHL22,DHRSX,ATG101,CPTP,TRIM14,UBQLN2,SREBF1,UVRAG,WDR45,TFEB,SREBF2,DCAF12,QSOX1,BNIP3,ATG5,BAG3,MAP3K7,USP33,PLK3,CTSA,UBQLN1,PIM2,TBC1D25,T…
GO Process	GO:0032984	Protein-containing complex disassembly	52	137	0.0034	SNAP29,DSTN,ATG14,GRWD1,VPS4A,CHMP2B,MCOLN1,SH3GL1,SSRP1,CALM3,APEH,MRPL58,TWF2,KIF5B,DDIT4,SNX14,GAK,CHMP6,GSK3B,PPP1CA,NCKAP5L,SMARCB1,GSPT2,SMARCA4,UVRAG,PEX14,VCP,ETF1,H2AW,DYRK3,MTRF1L,SNAPIN,STMN3,GSN,MAP1LC3A,UBQLN1,KATNB1,CHMP7,CHMP1A,PYM1,SMARCD2,HMGA1,KLC1,MICAL3,WDR1,SMARCC2,MAP1LC3B2,PPP1R9B,MYC,MICAL1,MAP1LC3B,CALM1
GO Process	GO:0051656	Establishment of organelle localization	112	380	0.0034	SNAP29,MYH9,WASL,YKT6,TFG,BBS2,NECTIN2,ACTN4,VPS4A,FHOD1,PREB,LRPPRC,LMNB1,WIPI1,TMED2,SLC9A3R1,CLASP1,CHMP2B,PDCD6,RAB7A,FBXW11,TCIRG1,AP1AR,CDCA5,TERF1,UCHL1,MYO1E,TRAPPC10,MAP4K2,MAP1B,GEM,PLK1,CDT1,ADORA2B,KIF5B,RAB6A,CHMP6,NUDC,DYNC1I1,EML4,KIF1C,LLGL1,BORCS5,RHOT2,RRS1,SEPTIN1,MYO1D,MAP1S,AP3S1,STK25,SEC16A,LMNB2,PCM1,RAB11B,NDEL1,TRIM46,TRAPPC11,STARD3,TESK1,DTNBP1,TOR1A,PEX14,SCRIB,OPA1,K…
GO Process	GO:1902531	Regulation of intracellular signal transduction	402	1726	0.0036	DVL2,CRY1,PPP5C,SNAI2,OTUD5,TMEM161A,TNFRSF1A,BCL3,MAP2K5,TRIP6,GMIP,CDC34,GADD45B,MIF,PIK3IP1,TAB1,NFKBIA,C20orf27,TSC2,MAZ,CSK,RIPK2,TGFB1,WNT16,CAV2,NOD1,PPIF,C1QBP,LRRC59,WFS1,YBX3,KCTD10,LTBR,STK38,EIF2AK2,NCK2,APOA1,ARAP3,SORBS3,TFG,FBXO9,NOP53,TRAP1,PYCARD,PIN1,TICAM1,HSPB1,RAP1B,ACTN4,GDF15,MAP3K10,SESN2,NDFIP1,ERN2,HTRA2,URB2,CCN3,THBS1,ARHGAP29,PEBP1,SEMA7A,RHEB,TELO2,AXIN1,MGRN1,DNAJA3…
GO Process	GO:0009889	Regulation of biosynthetic process	899	4205	0.0037	DVL2,CRY1,SNAI2,HOXC8,PPP1R3F,FOXJ2,TNFRSF1A,BCL3,TRIP13,MAP2K5,ZNF416,PPP1R15A,MLF2,TFAP4,THAP7,ZBED4,EIF5,NFKBIA,BRMS1L,ZFP64,ABCD1,ZNF263,ARL2BP,ZNF500,MAZ,RIPK2,PAF1,RELB,TLE5,TGFB1,DBP,USF2,ZNF574,NOD1,WASL,ZNF688,STN1,PFN1,RASD1,C1QBP,COL1A1,HDAC5,WFS1,ZPR1,CCND1,YBX3,CYP27B1,CDKN1B,EIF2AK2,MAPRE3,NCK2,ACADL,DLX2,WDR77,MAD2L2,APOA1,ELF1,SORBS3,TBX2,HOXA7,EGR2,BATF3,ACTR5,EREG,IRF1,PITHD1,NE…
GO Process	GO:0043632	Modification-dependent macromolecule catabolic process	162	601	0.0038	RHBDD2,ERLEC1,PSMD8,CDC34,USP18,STUB1,SGTA,UBE2D4,FBXL15,CCDC47,WFS1,KCTD10,RNF114,FBXO9,CANX,FBXL12,DNAJB9,TRPC4AP,NDFIP1,VPS4A,TUT4,USP30,AKIRIN2,FBXL8,USP14,HERC2,CSNK1A1,AXIN1,TRAF4,HACE1,CHMP2B,DNAJC10,UBE2S,PSMD3,FBXW11,PTPN23,GET4,SERGEF,GID8,FBXO7,VPS37B,PML,FEM1C,FBXO4,UCHL1,NTAN1,ZFAND2B,RNF126,FBXO17,UBXN1,RNF149,KLHDC2,KCTD5,VPS37C,MAEA,USP38,USP48,PSMD2,UBXN2A,RNF26,FBXW5,KLHDC3,ANAP…
GO Process	GO:0048585	Negative regulation of response to stimulus	378	1612	0.0038	CRY1,SNAI2,GRN,OTUD5,TMEM161A,TNFRSF1A,BCL3,MAP2K5,STRADB,PPP1R15A,TGFBR3,CDC34,MIF,USP18,PIK3IP1,RIN3,NFKBIA,BRMS1L,TSC2,STUB1,MAZ,CSK,VPS18,TLE5,SGTA,TGFB1,CAV2,PPIF,C1QBP,WFS1,YBX3,KCTD10,MVK,OAS3,FBXO5,STK38,NCK2,DLX2,MAD2L2,APOA1,ARAP3,ELF1,BBS2,NOP53,TRAP1,PYCARD,PIN1,GFER,HSPB1,DNAJB9,GDF15,SESN2,F12,NDFIP1,VHL,NT5E,HTRA2,CCN3,THBS1,PEBP1,USP14,CSNK1A1,SEMA7A,AXIN1,MGRN1,DNAJA3,RGS9,SLC9A3…
GO Process	GO:0065009	Regulation of molecular function	677	3085	0.0038	DVL2,GABARAPL2,GRN,PPP1R3F,BCL3,MAP2K5,STRADB,PPP1R15A,GMIP,TFAP4,PRRT1,TGFBR3,GADD45B,MIF,PIK3IP1,TAB1,RIN3,EIF5,NFKBIA,ARL2BP,TSC2,STUB1,CSK,RIPK2,PPP1R37,TBC1D17,TLE5,TGFB1,CAV2,NOD1,WASL,PPIF,PFN1,HDAC5,WFS1,CCND1,CYP27B1,CDKN1B,OAS3,FBXO5,STK38,LOX,EIF2AK2,MAPRE3,NCK2,MAD2L2,CTSD,APOA1,ARAP3,EREG,SYMPK,CDC25B,ATG14,PYCARD,PIN1,TICAM1,HSPB1,YWHAH,MLLT1,ACTN4,MAP3K10,SESN2,GINS2,NDFIP1,RARA,DN…
GO Process	GO:0010498	Proteasomal protein catabolic process	111	378	0.0039	RHBDD2,ERLEC1,PSMD8,CDC34,STUB1,SGTA,FBXL15,CCDC47,WFS1,PRPF19,KCTD10,FBXO9,CANX,FBXL12,SDF2L1,DNAJB9,TRPC4AP,AKIRIN2,FBXL8,USP14,HERC2,CSNK1A1,AXIN1,TRAF4,HACE1,DNAJC10,UBE2S,PSMD3,FBXW11,GET4,GID8,PML,RCN3,FEM1C,NGLY1,FBXO4,UCHL1,ZFAND2B,RNF126,FBXO17,UBXN1,KLHDC2,UBXN6,KCTD5,MAEA,RNF139,PSMD2,UBXN2A,FBXW5,KLHDC3,ANAPC2,CALR,HSPA5,GSK3B,FBXL6,SPSB1,KLHL22,MTA1,UBE2G2,ANAPC1,RNF175,UBQLN2,TOR1A,…
GO Process	GO:0031328	Positive regulation of cellular biosynthetic process	466	2041	0.004	DVL2,FOXJ2,TNFRSF1A,BCL3,MAP2K5,PPP1R15A,TFAP4,ZBED4,NFKBIA,ZFP64,ABCD1,ZNF263,ARL2BP,MAZ,RIPK2,RELB,TGFB1,DBP,USF2,ZNF574,WASL,C1QBP,COL1A1,HDAC5,ZPR1,YBX3,MAPRE3,NCK2,DLX2,WDR77,MAD2L2,APOA1,ELF1,TBX2,HOXA7,EGR2,ACTR5,IRF1,PITHD1,YEATS4,PIN1,GFER,TICAM1,YWHAH,DHX29,MED17,ACTN4,SESN2,GINS2,RARA,FUS,RAMP1,KDM6B,JAG1,CAMK1,VHL,AKIRIN2,FHOD1,KAT7,THBS1,HEXB,SCARB1,MEOX2,TRIM37,PKD1,CHTF18,AXIN1,AJU…
GO Process	GO:0007049	Cell cycle	301	1246	0.0041	RALA,PPP5C,FOXJ2,TRIP13,STRADB,HAUS4,CDC34,MYH9,OIP5,FSD1,WASL,FBXL15,ZPR1,CCND1,CYP27B1,CDKN1B,RAB35,FBXO5,TUSC2,MAPRE3,MAD2L2,NAA50,CLTA,HAUS3,EREG,CDC25B,PDCD2L,NOP53,SBDS,YEATS4,PIN1,FBXL12,TUBGCP6,TUBG2,VPS4A,CAMK1,FBXL8,NUDT15,TUBB2B,MNS1,KIF11,CSNK1A1,TUBGCP3,MCM4,RBL2,PKMYT1,RAB11FIP3,CHTF18,AJUBA,MARK4,HACE1,MAPK3,EP300,LIG1,CLASP1,CHMP2B,EIF2AK4,MCM6,UBE2S,NSUN2,MCM2,FBXW11,NBN,RB1,PML,…
GO Process	GO:0035967	Cellular response to topologically incorrect protein	41	99	0.0046	RHBDD2,ERLEC1,STUB1,WFS1,CCND1,EIF2AK2,SDF2L1,ERN2,AKIRIN2,PARP16,TMED2,EP300,DNAJC10,NGLY1,HSPB8,RNF126,BAX,HSPA9,TBL2,HSPA5,PACRG,ATF3,TOR1A,VCP,BAG3,PTPN1,HSPA1B,HSPA1A,UGGT2,AUP1,OPTN,HSPA2,QRICH1,SELENOS,DERL3,HERPUD1,VAPB,SERP1,HSF1,CREBZF,CREB3L1
GO Process	GO:0016197	Endosomal transport	75	230	0.0047	CMTM6,EHD4,TBC1D17,SNX8,YKT6,RAB35,SNX3,SNX17,VAMP4,SNX4,VPS4A,RAB11FIP3,EHD2,CHMP2B,RAB10,RAB7A,PTPN23,VPS37B,VPS51,WASHC2A,RAB6B,TRAPPC10,RNF126,MICALL2,RAB8A,UBXN6,RILP,VPS37C,ANKRD27,RAB6A,CHMP6,WASHC5,VPS37A,BAIAP3,MVB12A,HGS,RAB11B,SCRIB,ENTR1,VCP,PHETA1,MVB12B,ATP6AP1,GBF1,STX16,RAB14,TRIM27,SNX5,ITSN1,BET1L,SQSTM1,CHMP7,SLC66A2,CHMP1A,TBC1D10A,TBC1D10B,CLEC16A,NSG1,CORO1C,SNF8,AGAP2,VTI1B…
GO Process	GO:0045935	Positive regulation of nucleobase-containing compound metabolic process	468	2056	0.0047	DVL2,FAM168A,TMEM161A,FOXJ2,TNFRSF1A,BCL3,MAP2K5,DIMT1,TFAP4,ZBED4,NFKBIA,ZFP64,ZNF263,ARL2BP,MAZ,RIPK2,PAF1,RELB,TGFB1,DBP,USF2,ZNF574,WASL,STN1,COL1A1,HDAC5,ZPR1,PRPF19,DAZAP1,MAPRE3,NCK2,DLX2,WDR77,MAD2L2,ELF1,TBX2,HOXA7,EGR2,ACTR5,EREG,IRF1,PITHD1,YEATS4,PIN1,GFER,YWHAH,MED17,ACTN4,SESN2,GINS2,RARA,FUS,KDM6B,JAG1,CAMK1,VHL,TUT4,AKIRIN2,FHOD1,KAT7,HEXB,MEOX2,TRIM37,PKD1,CHTF18,AXIN1,ELL,MYDGF,…
GO Process	GO:0042326	Negative regulation of phosphorylation	108	368	0.0048	TFAP4,GADD45B,PIK3IP1,TSC2,CSK,TGFB1,CDKN1B,STK38,NCK2,ATG14,PYCARD,HSPB1,MLLT1,TMED2,DNAJA3,AJUBA,PPM1F,DNAJC10,HDAC4,STAT3,FBXO7,RB1,NCOR1,DGKQ,SFRP2,EPHA1,PPP4C,DUSP6,UBASH3B,UCHL1,FLCN,CD109,PPARG,PRKAG2,CALM3,BAX,LRP5,COX11,PLK1,SOCS5,YWHAG,DDIT4,PTPN2,PRKDC,CHMP6,PLEC,HEXIM1,PRKCD,ZGPAT,MEN1,SIRT6,TESK1,AIDA,SMPD1,DTNBP1,PKN1,PDPK1,SPRY4,OCLN,SPRED2,ANKLE2,ITGB1BP1,GADD45A,JUN,PLPP3,PTPN1,D…
GO Process	GO:0045936	Negative regulation of phosphate metabolic process	121	424	0.0048	PPP1R15A,TFAP4,GADD45B,PIK3IP1,TSC2,CSK,TGFB1,CDKN1B,STK38,NCK2,ATG14,PYCARD,HSPB1,MLLT1,TMED2,DNAJA3,AJUBA,PPM1F,DNAJC10,HDAC4,STAT3,FBXO7,RB1,NCOR1,DGKQ,SFRP2,EPHA1,PPP4C,DUSP6,LPCAT1,UBASH3B,UCHL1,FLCN,CD109,PPARG,PRKAG2,CALM3,PPP1R35,BAX,LRP5,COX11,PLK1,SOCS5,YWHAG,DDIT4,PTPN2,PRKDC,SWAP70,CHMP6,PLEC,GSK3B,HEXIM1,PRKCD,ZGPAT,MEN1,SIRT6,TESK1,AIDA,SMPD1,DTNBP1,PKN1,ABCA2,PDPK1,SPRY4,OCLN,SPRED…
GO Process	GO:0070647	Protein modification by small protein conjugation or removal	227	902	0.0048	OTUD5,CDC34,USP18,STUB1,VPS18,PAF1,UBE2D4,STX1A,FBXL15,PRPF19,KCTD10,FBXO5,FBXO30,EGR2,MOCS3,RNF114,FBXO9,FBXL12,RAB40C,MED17,TRPC4AP,TRPM4,DCAF15,TRIM47,VHL,USP30,DCUN1D5,RNF138,USP14,HERC2,BLMH,BTBD1,TRIM37,AXIN1,MGRN1,HACE1,PIAS4,DESI1,EIF2AK4,UBE2S,HDAC4,ASB1,FBXW11,SERGEF,FBXO7,PML,CBX8,CBX4,MARCHF4,FEM1C,RNF44,ASB6,FBXO4,UCHL1,TRIM11,SH3RF1,RNF126,FBXO17,ASB16,RNF149,MED30,KLHDC2,PLK1,UNKL,…
GO Process	GO:0045892	Negative regulation of transcription, DNA-templated	316	1322	0.005	CRY1,SNAI2,HOXC8,BCL3,MAP2K5,TFAP4,THAP7,BRMS1L,ZNF263,MAZ,PAF1,RELB,TLE5,TGFB1,ZNF688,RASD1,C1QBP,HDAC5,WFS1,CCND1,YBX3,CDKN1B,NCK2,DLX2,MAD2L2,SORBS3,TBX2,HOXA7,BATF3,EREG,IRF1,NOP53,MAP3K10,RARA,DNAJB1,VHL,BHLHE40,ERN2,AKIRIN2,KAT7,TRIM37,AXIN1,DNAJA3,AJUBA,PIAS4,EPC1,PPM1F,EP300,ARID4B,HDAC4,STAT3,MIER2,FBXW11,PITX1,RB1,JDP2,PML,NCOR1,GATA6,CBX8,CBX4,PRDM16,OSR1,HES6,SFRP2,COMMD7,ZNF256,SMARC…
GO Process	GO:0009891	Positive regulation of biosynthetic process	472	2080	0.0053	DVL2,FOXJ2,TNFRSF1A,BCL3,MAP2K5,PPP1R15A,TFAP4,ZBED4,NFKBIA,ZFP64,ABCD1,ZNF263,ARL2BP,MAZ,RIPK2,RELB,TGFB1,DBP,USF2,ZNF574,WASL,C1QBP,COL1A1,HDAC5,ZPR1,YBX3,MAPRE3,NCK2,DLX2,WDR77,MAD2L2,APOA1,ELF1,TBX2,HOXA7,EGR2,ACTR5,IRF1,PITHD1,YEATS4,PIN1,GFER,TICAM1,YWHAH,DHX29,MED17,ACTN4,SESN2,GINS2,RARA,FUS,RAMP1,KDM6B,JAG1,CAMK1,VHL,AKIRIN2,FHOD1,KAT7,THBS1,HEXB,SCARB1,MEOX2,TRIM37,PKD1,CHTF18,AXIN1,AJU…
GO Process	GO:0043067	Regulation of programmed cell death	351	1492	0.0053	HSPB6,SNAI2,GRN,TMEM161A,TNFRSF1A,BCL3,MAP2K5,STRADB,TFAP4,CDC34,GADD45B,MIF,MAZ,RIPK2,TLE5,TGFB1,NOD1,PPIF,C1QBP,WFS1,ZPR1,CCND1,YBX3,CDKN1B,LTBR,LOX,EIF2AK2,NCK2,CTSD,UNG,TNFSF9,NOP53,TRAP1,PYCARD,YEATS4,GFER,HSPB1,SDF2L1,ACTN4,MAP3K10,RAMP2,RARA,VHL,HTRA2,BLK,THBS1,CALHM2,SLC7A5,SLC1A1,DNAJA3,TRAF4,SLC9A3R1,MARK4,MYDGF,PIAS4,EPC1,IL27RA,NDUFS3,SLC9A1,RB1,BNIP2,PML,GATA6,CBX4,OSR1,RHOB,RTKN,SFR…
GO Process	GO:1901566	Organonitrogen compound biosynthetic process	319	1338	0.0053	HS3ST1,PIGQ,B4GALT7,CHPF2,MRI1,MRPS34,ATP5F1D,SLC25A1,PIGH,SPTLC2,EIF5,PGRMC1,NME3,NME4,MTFMT,PYCR3,TGFB1,PLOD3,AK1,GALNT18,EIF2AK2,NDUFS7,ODC1,SPR,APOA1,CHPF,MOCS3,AARS2,GOT2,DHX29,MRPL34,NDUFA10,EIF3G,ACSS2,MRPS25,EEFSEC,PEMT,CSNK1G2,CARS2,NT5E,SMPD2,COG3,MTHFS,RSAD1,MOCOS,COX10,EIF3J,PARP16,ATP5F1B,WIPI1,SLC1A1,ALG1,RPL8,ILVBL,NDUFS3,SRD5A3,NOA1,PLPP1,SDHA,MRPL3,ABCB6,HYAL1,NDUFB10,NPC1,MPC2,E…
GO Process	GO:0031326	Regulation of cellular biosynthetic process	883	4143	0.0056	DVL2,CRY1,SNAI2,HOXC8,PPP1R3F,FOXJ2,TNFRSF1A,BCL3,TRIP13,MAP2K5,ZNF416,PPP1R15A,MLF2,TFAP4,THAP7,ZBED4,EIF5,NFKBIA,BRMS1L,ZFP64,ABCD1,ZNF263,ARL2BP,ZNF500,MAZ,RIPK2,PAF1,RELB,TLE5,TGFB1,DBP,USF2,ZNF574,NOD1,WASL,ZNF688,STN1,PFN1,RASD1,C1QBP,COL1A1,HDAC5,WFS1,ZPR1,CCND1,YBX3,CYP27B1,CDKN1B,EIF2AK2,MAPRE3,NCK2,ACADL,DLX2,WDR77,MAD2L2,APOA1,ELF1,SORBS3,TBX2,HOXA7,EGR2,BATF3,ACTR5,EREG,IRF1,PITHD1,NE…
GO Process	GO:0051650	Establishment of vesicle localization	59	169	0.006	SNAP29,WASL,YKT6,TFG,BBS2,ACTN4,PREB,WIPI1,TMED2,CLASP1,PDCD6,RAB7A,FBXW11,TCIRG1,AP1AR,MYO1E,TRAPPC10,MAP4K2,KIF5B,DYNC1I1,KIF1C,MYO1D,AP3S1,SEC16A,RAB11B,NDEL1,TRIM46,TRAPPC11,STARD3,TESK1,DTNBP1,TOR1A,SCRIB,KLHL12,SNAPIN,MYO6,GBF1,PRKCZ,SHROOM2,EXOC1,TRAPPC9,RAB27A,ITGA4,CSNK1D,CEP19,RAB1A,SEPTIN5,PPP6C,DCTN2,MYO7B,ASIP,BICDL2,TRAPPC5,MYO19,TRAPPC3,IKBKG,EXOC5,AP3D1,SNCA
GO Process	GO:0007033	Vacuole organization	61	177	0.0061	GABARAPL2,GRN,VPS18,CTSD,STBD1,ATG14,CLN6,VPS4A,HEXB,WIPI1,CHMP2B,TMEM175,RAB7A,TCIRG1,FAM160A2,RAB20,TPCN2,GAA,NAGPA,UBXN2A,CHMP6,WASHC5,RAB43,ATG16L2,ATP13A2,ATG101,UBQLN2,WDR45,TFEB,SNAPIN,PI4KB,ATG5,BAG3,ATP6AP1,RAB14,MAP1LC3A,UBQLN1,ATG2A,SRPX,TMEM165,ATG16L1,WDR45B,TMEM106B,EMC6,HOOK2,CHMP7,CHMP1A,ATG4B,ATG9A,RAB1A,ULK3,RAB34,TMEM41B,ATP6V0B,MAP1LC3B2,ARL8B,ARFIP2,ATP6AP2,ATG9B,MAP1LC3B,CLN5
GO Process	GO:0016567	Protein ubiquitination	178	682	0.0061	CDC34,STUB1,VPS18,PAF1,UBE2D4,FBXL15,PRPF19,KCTD10,FBXO5,FBXO30,RNF114,FBXO9,FBXL12,RAB40C,MED17,TRPC4AP,DCAF15,TRIM47,VHL,RNF138,HERC2,BLMH,BTBD1,TRIM37,AXIN1,MGRN1,HACE1,EIF2AK4,UBE2S,ASB1,FBXW11,SERGEF,FBXO7,PML,CBX8,MARCHF4,FEM1C,RNF44,ASB6,FBXO4,TRIM11,SH3RF1,RNF126,FBXO17,ASB16,RNF149,MED30,KLHDC2,PLK1,UNKL,E4F1,TRIM35,MAEA,RNF139,THOP1,SOCS5,TSPAN17,MARCHF3,RNF26,FBXW5,KLHDC3,ANAPC2,MAGEF1…
GO Process	GO:0034655	Nucleobase-containing compound catabolic process	88	287	0.0062	ABCD1,NTHL1,RNASEH2A,ZPR1,DNPH1,GDA,UNG,TRIR,NT5C,LSM7,ERN2,TUT4,NT5E,NUDT15,LRPPRC,CASC3,POLR2D,NEIL2,HPRT1,MUS81,RNASEH2C,PDE12,PABPC1,RNASEH1,EXOSC4,SAMD4B,DIS3L,EXOSC3,UPP1,DHX34,MGAT1,NUDT17,ZFP36L1,ELAC2,RNASEH2B,DFFB,GSPT2,SND1,NEIL1,CNOT3,ENTPD4,VCP,EDC4,ETF1,CNOT7,SMPDL3A,PABPC4,ADA,NCBP1,UPF3A,HSPA1B,HSPA1A,NUDT11,NUDT10,ENTPD6,NUDT8,DIS3,ACOT7,DUT,CTIF,SETMAR,NT5M,CNP,TYMP,FITM2,KHSRP,…
GO Process	GO:0009262	Deoxyribonucleotide metabolic process	24	44	0.0066	NTHL1,GDA,UNG,NT5C,NUDT15,NEIL2,DCK,DTYMK,TYMS,SHMT1,UPP1,AK5,NEIL1,DCTD,RRM2,GUK1,ADA,DUT,NT5M,TYMP,DERA,NUDT16,SMUG1,NUDT18
GO Process	GO:0019692	Deoxyribose phosphate metabolic process	24	44	0.0066	NTHL1,GDA,UNG,NT5C,NUDT15,NEIL2,DCK,DTYMK,TYMS,SHMT1,UPP1,AK5,NEIL1,DCTD,RRM2,GUK1,ADA,DUT,NT5M,TYMP,DERA,NUDT16,SMUG1,NUDT18
GO Process	GO:0006259	DNA metabolic process	200	785	0.0067	PPP5C,TRIP13,CDC34,NTHL1,MPG,STUB1,CHRAC1,RNASEH2A,STN1,ZPR1,PRPF19,LOX,MAD2L2,UNG,ACTR5,NOP53,SESN2,GRWD1,GINS2,NT5E,NUDT15,KAT7,RNF138,HERC2,MCM4,CHTF18,TELO2,DNAJA3,PIAS4,EPC1,LIG1,ARID3A,MCM6,SLC30A9,NEIL3,MCM2,MSH3,NBN,POLA2,TINF2,ETAA1,CDCA5,TERF1,SSRP1,LTO1,PPP4C,FBXO4,SMARCA5,NEIL2,HSF2BP,ALKBH4,MRNIP,LRWD1,SLX4,RBMS1,KDM1B,ATP23,CDT1,CHAF1A,E4F1,ALKBH3,APLF,MUS81,RNASEH2C,TERT,RMI2,RAD9A…
GO Process	GO:0043933	Protein-containing complex organization	344	1465	0.0067	TTC17,TFAP4,PSMD5,TGFBR3,ATP5F1D,SNAP29,MIF,SF3A1,EIF5,EHD4,OIP5,CHRAC1,SF3A2,TGFB1,STX1A,WASL,PRPF19,KCTD10,FBXO5,NCK2,NDUFS7,ATP6V1B1,WDR77,VAMP4,APOA1,TFG,CLTA,EREG,DSTN,NOP53,ATG14,PYCARD,YEATS4,TUBGCP6,TUBG2,DHX29,MED17,NDUFA10,TRPM4,PPAN,EIF3G,GRWD1,FUS,H3-3B,VPS4A,SCO1,TACO1,GCHFR,PREB,NUP133,COX10,SCARB1,EIF3J,TUBGCP3,TMED2,PKD1,AXIN1,SLC9A3R1,YJU2,MED15,ASF1B,CLASP1,NDUFS3,CHMP2B,SLC9A1,…
GO Process	GO:1901362	Organic cyclic compound biosynthetic process	272	1121	0.0067	CYP51A1,PPP5C,TNFRSF1A,TRIP13,NANS,ATP5F1D,SLC25A1,PGRMC1,NME3,NME4,MAZ,CHRAC1,PYCR3,PAF1,SNAPC2,TGFB1,AK1,HSD17B1,MVK,CYP27B1,LOX,NDUFS7,SPR,MAD2L2,APOA1,MOCS3,EREG,IRF1,MED17,NDUFA10,ACSS2,RARA,NT5E,CYP27A1,MTHFS,RSAD1,HINT2,FDX1,MOCOS,COX10,PARP16,ATP5F1B,TELO2,ELL,MAPK3,EPC1,MED15,EP300,LIG1,ARID3A,NDUFS3,ARID4B,SRD5A3,PHRF1,STAT3,SDHA,ABCB6,POLA2,SQLE,DIDO1,RB1,CYP11A1,NDUFB10,MED9,MPC2,POLR…
GO Process	GO:0050790	Regulation of catalytic activity	529	2370	0.0068	DVL2,GRN,PPP1R3F,MAP2K5,STRADB,PPP1R15A,GMIP,TFAP4,GADD45B,MIF,PIK3IP1,TAB1,RIN3,EIF5,ARL2BP,TSC2,STUB1,CSK,RIPK2,PPP1R37,TBC1D17,TGFB1,CAV2,NOD1,WASL,CCND1,CYP27B1,CDKN1B,OAS3,FBXO5,STK38,EIF2AK2,MAPRE3,NCK2,MAD2L2,CTSD,APOA1,ARAP3,EREG,CDC25B,ATG14,PYCARD,PIN1,HSPB1,MLLT1,MAP3K10,SESN2,GINS2,HSPBP1,CAMK1,ERN2,AKIRIN2,HTRA2,TACO1,DCUN1D5,FDX1,THBS1,PLCB2,GCHFR,ARHGAP29,PREB,PEBP1,TBC1D1,USP14,HE…
GO Process	GO:0042981	Regulation of apoptotic process	343	1462	0.0072	HSPB6,SNAI2,GRN,TMEM161A,TNFRSF1A,BCL3,MAP2K5,STRADB,TFAP4,CDC34,GADD45B,MIF,MAZ,RIPK2,TLE5,TGFB1,NOD1,PPIF,C1QBP,WFS1,ZPR1,CCND1,YBX3,CDKN1B,LTBR,LOX,EIF2AK2,NCK2,CTSD,UNG,TNFSF9,NOP53,TRAP1,PYCARD,YEATS4,GFER,HSPB1,SDF2L1,ACTN4,MAP3K10,RAMP2,RARA,VHL,HTRA2,BLK,THBS1,CALHM2,SLC7A5,SLC1A1,DNAJA3,TRAF4,SLC9A3R1,MYDGF,PIAS4,EPC1,IL27RA,NDUFS3,SLC9A1,RB1,BNIP2,PML,GATA6,CBX4,OSR1,RHOB,RTKN,SFRP2,PLK…
GO Process	GO:0051648	Vesicle localization	61	180	0.0084	SNAP29,WASL,YKT6,TFG,BBS2,ACTN4,PREB,WIPI1,TMED2,CLASP1,PDCD6,RAB7A,FBXW11,TCIRG1,AP1AR,MYO1E,TRAPPC10,MAP4K2,KIF5B,DYNC1I1,KIF1C,MYO1D,AP3S1,SEC16A,RAB11B,NDEL1,TRIM46,TRAPPC11,STARD3,TESK1,DTNBP1,TOR1A,SCRIB,TPGS1,KLHL12,SNAPIN,MYO6,GBF1,PRKCZ,SHROOM2,EXOC1,TRAPPC9,RAB27A,ITGA4,CSNK1D,CEP19,RAB1A,SEPTIN5,PPP6C,DCTN2,MYO7B,ASIP,BICDL2,TRAPPC5,MYO19,SYN2,TRAPPC3,IKBKG,EXOC5,AP3D1,SNCA
GO Process	GO:2000112	Regulation of cellular macromolecule biosynthetic process	145	539	0.0085	PPP1R3F,BCL3,PPP1R15A,EIF5,C1QBP,YBX3,EIF2AK2,NCK2,NECAB3,TRAP1,HSPB1,MKNK2,DHX29,SESN2,EIF3G,SHFL,RARA,RAMP1,EEFSEC,TUT4,TACO1,THBS1,LRPPRC,EIF3J,TMED2,DPH1,EIF2AK4,CASC3,PML,ERBB2,POLR2D,DPH7,DENR,APP,GEMIN5,TENT5B,IL15,MRPL58,RNF139,EEF2,RPS6KB2,NSUN5,PDE12,DUS3L,PABPC1,PRKDC,PER1,TYMS,SAMD4B,SHMT1,CALR,TUFM,ITM2C,EXOSC3,MTG1,GSK3B,PPP1CA,LARP4B,EIF5A,TNRC6C,KLHL25,ZFP36L1,ZNF385A,ATG101,CAPRI…
GO Process	GO:0010638	Positive regulation of organelle organization	138	508	0.0086	RALA,GRN,WASL,PPIF,PFN1,CDKN1B,NCK2,APOA1,SORBS3,EREG,DSTN,PYCARD,CDC42EP1,SNX4,KATNBL1,HTRA2,FHOD1,MNS1,WIPI1,MARK4,MAPK3,PPM1F,CLASP1,SLAIN2,NBN,FBXO7,RB1,PXN,TINF2,PML,WRAP73,NAF1,EPHA1,TERF1,SLC25A4,FBXO4,PPP1R35,BAX,SLX4,LRP5,ARPC2,ABI2,MAP1B,CDT1,MFF,ADRB2,STX18,CAMKK2,FUZ,SPHK1,SWAP70,BAIAP2,BIN1,PLD6,BID,SH2B1,MTSS1,LRSAM1,PNKP,GSK3B,SIVA1,FES,PLA2G6,ATP5IF1,SIRT6,TESK1,CDC42EP4,SMC4,FERM…
GO Process	GO:0072657	Protein localization to membrane	126	455	0.0086	TNFRSF1A,EHD4,LIN7B,SGTA,STX1A,CCDC47,GORASP2,SEC61A1,BBS2,RAB40C,MTX2,ABHD17A,LAMA5,EMC8,RAMP2,EFR3A,RAMP1,TM9SF1,TRAM1,TMED2,SLC1A1,DNAJA3,SLC9A3R1,EHD2,GLRB,RAB10,RAB7A,GET4,VPS37B,NPC1,TIMM29,RAB6B,ATP1B3,ZFAND2B,CALM3,BAX,MAIP1,CAMLG,AMN,HPS6,RAB8A,VPS37C,HSPA4,NPTX1,TSPAN17,ZDHHC24,TAOK2,RAB6A,GGA2,SRP68,SSNA1,GORASP1,GAK,PACS1,VPS37A,AQP11,BID,HSPA5,SEC16A,HGS,GAS6,PTCH1,RAB11B,RFTN1,TTC7B…
GO Process	GO:0009896	Positive regulation of catabolic process	139	513	0.0088	RHBDD3,SPTLC2,ABCD1,TSC2,STUB1,RIPK2,SGTA,NOD1,CDKN1B,APOA1,NOP53,TICAM1,SNX4,SESN2,NDFIP1,HSPBP1,TUT4,CSNK1A1,WIPI1,AXIN1,MAPK3,RAB7A,FBXO7,POLR2D,PLK2,SLC25A4,HSPB8,LPCAT1,SH3RF1,APP,FLCN,ZER1,BAX,TNFSF12,WDR24,PLK1,RILP,RNF139,SOCS5,ADRB2,RPTOR,PDE12,CAMKK2,PABPC1,MAGEF1,SAMD4B,LRSAM1,EXOSC3,GSK3B,STK11,RNF40,PRKCD,DHRSX,TNRC6C,SIRT6,ZFP36L1,PNPLA2,ATG101,PTK2,ABCA2,TRIM14,UBQLN2,DDRGK1,UVRAG,…
GO Process	GO:0006417	Regulation of translation	126	456	0.0092	BCL3,PPP1R15A,EIF5,C1QBP,YBX3,EIF2AK2,NCK2,TRAP1,HSPB1,MKNK2,DHX29,SESN2,EIF3G,SHFL,RARA,EEFSEC,TUT4,TACO1,THBS1,LRPPRC,EIF3J,TMED2,DPH1,EIF2AK4,CASC3,PML,ERBB2,POLR2D,DPH7,DENR,APP,GEMIN5,TENT5B,MRPL58,RNF139,EEF2,RPS6KB2,NSUN5,PDE12,DUS3L,PABPC1,PRKDC,PER1,TYMS,SAMD4B,SHMT1,CALR,TUFM,EXOSC3,MTG1,PPP1CA,LARP4B,EIF5A,TNRC6C,KLHL25,ZFP36L1,ZNF385A,CAPRIN1,EIF4EBP1,GSPT2,TCEA2,CNOT3,PLXNB2,ETF1,EIF…
GO Process	GO:0034620	Cellular response to unfolded protein	34	79	0.0092	RHBDD2,ERLEC1,STUB1,WFS1,CCND1,EIF2AK2,ERN2,PARP16,TMED2,EP300,DNAJC10,HSPB8,BAX,HSPA9,TBL2,HSPA5,PACRG,ATF3,VCP,BAG3,PTPN1,HSPA1B,HSPA1A,OPTN,HSPA2,QRICH1,SELENOS,DERL3,HERPUD1,VAPB,SERP1,HSF1,CREBZF,CREB3L1
GO Process	GO:0001933	Negative regulation of protein phosphorylation	96	326	0.0093	TFAP4,GADD45B,TSC2,TGFB1,CDKN1B,STK38,NCK2,ATG14,PYCARD,HSPB1,MLLT1,TMED2,DNAJA3,PPM1F,DNAJC10,FBXO7,RB1,DGKQ,SFRP2,EPHA1,PPP4C,DUSP6,UBASH3B,UCHL1,CD109,PPARG,PRKAG2,CALM3,BAX,LRP5,PLK1,SOCS5,YWHAG,DDIT4,PTPN2,PRKDC,CHMP6,PLEC,HEXIM1,PRKCD,ZGPAT,MEN1,TESK1,AIDA,SMPD1,DTNBP1,PKN1,PDPK1,SPRY4,OCLN,SPRED2,ITGB1BP1,GADD45A,JUN,PLPP3,PTPN1,DBNDD2,ENG,DKK1,TRIM27,ERRFI1,PRKCZ,DVL1,IPO7,EMILIN1,RABGEF1…
GO Process	GO:0010608	Post-transcriptional regulation of gene expression	146	546	0.0097	BCL3,PPP1R15A,EIF5,C1QBP,YBX3,EIF2AK2,NCK2,TRAP1,ATG14,HSPB1,MKNK2,DHX29,SESN2,EIF3G,SHFL,RARA,FUS,EEFSEC,TUT4,TACO1,THBS1,LRPPRC,EIF3J,TMED2,AJUBA,DPH1,EIF2AK4,CASC3,NSUN2,XPO5,PML,ERBB2,POLR2D,NAF1,DPH7,DENR,FBXO4,APP,GEMIN5,TENT5B,FASTK,MRPL58,RNF139,EEF2,RPS6KB2,NSUN5,PDE12,DUS3L,PABPC1,PRKDC,PER1,TYMS,HNRNPA0,SAMD4B,SHMT1,CALR,TUFM,EXOSC3,MTG1,HNRNPM,PPP1CA,LARP4B,RBM10,PRKCD,EIF5A,TNRC6C,KL…
GO Process	GO:0009394	2-deoxyribonucleotide metabolic process	23	43	0.0105	NTHL1,GDA,UNG,NT5C,NUDT15,NEIL2,DCK,DTYMK,TYMS,SHMT1,UPP1,AK5,NEIL1,DCTD,RRM2,GUK1,ADA,DUT,NT5M,TYMP,NUDT16,SMUG1,NUDT18
GO Process	GO:0043161	Proteasome-mediated ubiquitin-dependent protein catabolic process	100	347	0.0129	RHBDD2,ERLEC1,PSMD8,CDC34,STUB1,SGTA,FBXL15,CCDC47,WFS1,KCTD10,FBXO9,CANX,FBXL12,DNAJB9,TRPC4AP,AKIRIN2,FBXL8,USP14,HERC2,CSNK1A1,AXIN1,TRAF4,HACE1,DNAJC10,UBE2S,PSMD3,FBXW11,GID8,PML,FEM1C,FBXO4,UCHL1,ZFAND2B,RNF126,FBXO17,UBXN1,KLHDC2,KCTD5,MAEA,PSMD2,UBXN2A,FBXW5,KLHDC3,ANAPC2,CALR,HSPA5,GSK3B,FBXL6,SPSB1,KLHL22,MTA1,UBE2G2,ANAPC1,RNF175,UBQLN2,RBCK1,UBE2C,UBE2D3,VCP,PELI1,KLHDC1,TOPORS,DCAF12…
GO Process	GO:0071496	Cellular response to external stimulus	93	317	0.0129	GABARAPL2,TNFRSF1A,TLE5,TGFB1,USF2,COL1A1,LTBR,EIF2AK2,IRF1,ATG14,SESN2,NUDT15,SLC7A5,WIPI1,MAPK3,EIF2AK4,SLC9A1,SFRP2,SRD5A1,TNFRSF10B,FLCN,KLF10,PPARG,PRKAG2,WDR24,IL15,BMT2,PIEZO1,SLC39A4,FADD,PTGER4,ADORA2B,SIK2,TBL2,RPTOR,FOSL1,FADS1,PLEC,HSPA5,UPP1,FES,GAS6,KPTN,ATF3,SREBF1,WDR45,TFEB,SREBF2,GLRX2,XPR1,BNIP3,ATG5,BAG3,USP33,GADD45A,NDOR1,MFSD2A,ENG,PIM1,MAP1LC3A,RRAGA,MYBBP1A,WDR45B,MTPN,SI…
GO Process	GO:0018130	Heterocycle biosynthetic process	240	985	0.013	PPP5C,TNFRSF1A,TRIP13,NANS,ATP5F1D,SLC25A1,PGRMC1,NME3,NME4,MAZ,CHRAC1,PYCR3,PAF1,SNAPC2,TGFB1,AK1,LOX,NDUFS7,SPR,MAD2L2,MOCS3,EREG,IRF1,MED17,NDUFA10,ACSS2,RARA,NT5E,MTHFS,RSAD1,MOCOS,COX10,PARP16,ATP5F1B,TELO2,ELL,MAPK3,EPC1,MED15,EP300,LIG1,ARID3A,NDUFS3,ARID4B,PHRF1,STAT3,SDHA,ABCB6,POLA2,DIDO1,RB1,NDUFB10,MED9,MPC2,POLR2D,NDUFS6,NDUFB11,TERF1,DLAT,PTS,QDPR,SMARCA5,UXS1,DCK,PPARG,PRKAG2,SSU72…
GO Process	GO:0010556	Regulation of macromolecule biosynthetic process	844	3980	0.0131	DVL2,CRY1,SNAI2,HOXC8,PPP1R3F,FOXJ2,TNFRSF1A,BCL3,TRIP13,MAP2K5,ZNF416,PPP1R15A,MLF2,TFAP4,THAP7,ZBED4,EIF5,NFKBIA,BRMS1L,ZFP64,ZNF263,ARL2BP,ZNF500,MAZ,RIPK2,PAF1,RELB,TLE5,TGFB1,DBP,USF2,ZNF574,NOD1,WASL,ZNF688,STN1,PFN1,RASD1,C1QBP,COL1A1,HDAC5,WFS1,ZPR1,CCND1,YBX3,CDKN1B,EIF2AK2,MAPRE3,NCK2,DLX2,WDR77,MAD2L2,ELF1,SORBS3,TBX2,HOXA7,EGR2,BATF3,ACTR5,EREG,IRF1,PITHD1,NECAB3,RALY,NOP53,TRAP1,PYCA…
GO Process	GO:0090407	Organophosphate biosynthetic process	146	551	0.0133	PIGQ,ATP5F1D,SLC25A1,PYGL,PIGH,SPTLC2,NME3,NME4,TGFB1,AK1,MVK,NDUFS7,APOA1,MOCS3,MBOAT7,ATG14,ABHD8,NDUFA10,ACSS2,EFR3A,PEMT,ITPKA,MOCOS,HEXB,PARP16,ATP5F1B,AJUBA,PGS1,NDUFS3,DGKD,SRD5A3,SDHA,NDUFB10,MPC2,DGKQ,NDUFS6,NDUFB11,DLAT,LPCAT1,DCK,PRKAG2,IPPK,ABHD3,AGPAT3,MTMR14,INPPL1,HPRT1,CKB,PGAP3,MVD,DTYMK,SOCS5,PTDSS2,PIGS,ADCY4,PFAS,TYMS,LPCAT4,SHMT1,PLAAT3,FADS1,MBOAT1,NDUFV2,UPP1,PLA2G6,TTC7B,H…
GO Process	GO:0072594	Establishment of protein localization to organelle	97	335	0.0136	RALA,BCL3,GNPTG,NFKBIA,TSC2,SGTA,SEC61A1,ATG14,MON1B,PEX1,MTX2,TMCO6,VPS4A,NXT1,AKIRIN2,NUP133,TRAM1,STAT3,RAB10,RAB7A,POLA2,PTPN23,GET4,FBXO7,VPS37B,PML,TIMM29,TIMM44,LONP2,PEX10,ZFAND2B,CALM3,LRWD1,BAX,MAIP1,MON1A,VPS37C,MFF,HSPA4,SIX2,TSPAN17,TERT,FAM53A,NAGPA,SRP68,PEX7,PAM16,VPS37A,BID,LRSAM1,HSPA5,MVB12A,PTTG1IP,HGS,KPNA1,IPO4,PEX14,SCRIB,MVB12B,TOMM20,TPR,LMNA,IPO13,TOMM34,MACROH2A2,ING1,I…
GO Process	GO:0019219	Regulation of nucleobase-containing compound metabolic process	862	4074	0.0137	DVL2,CRY1,SNAI2,HOXC8,FAM168A,TMEM161A,FOXJ2,TNFRSF1A,BCL3,TRIP13,MAP2K5,ZNF416,DIMT1,MLF2,TFAP4,THAP7,ZBED4,PAPOLA,NFKBIA,BRMS1L,ZFP64,ZNF263,ARL2BP,ZNF500,MAZ,RIPK2,CHRAC1,PAF1,RELB,TLE5,TGFB1,DBP,USF2,ZNF574,NOD1,WASL,ZNF688,STN1,PFN1,RASD1,C1QBP,COL1A1,HDAC5,WFS1,ZPR1,CCND1,PRPF19,YBX3,CDKN1B,OAS3,FBXO5,EIF2AK2,DAZAP1,MAPRE3,NCK2,DLX2,WDR77,MAD2L2,ELF1,SORBS3,TBX2,HOXA7,EGR2,BATF3,SNRPA,ACTR5…
GO Process	GO:0035556	Intracellular signal transduction	351	1518	0.0137	RALA,DVL2,PPP5C,MAP4K5,TNFRSF1A,BCL3,TRIP13,MAP2K5,STRADB,PPP1R15A,GMIP,TFAP4,TGFBR3,MIF,RHBDD3,EFS,NFKBIA,TSC2,RIPK2,RELB,TGFB1,NOD1,RASD1,C1QBP,CCND1,PRPF19,TMEM109,CDKN1B,OAS3,RAB35,STK38,LOX,DOK1,MAD2L2,SORBS3,NOP53,PYCARD,RAB40C,TICAM1,HSPB1,CDC42EP1,RAP1B,MKNK2,TRPM4,MAP3K10,SESN2,VPS4A,ERN2,RAB33A,HTRA2,KAT7,BLK,PLCB2,ARHGAP29,RHEB,DNAJA3,TRAF4,RGS9,AJUBA,MARK4,HACE1,MAP2K2,MAPK3,PPM1F,EP3…
GO Process	GO:0080135	Regulation of cellular response to stress	181	712	0.0142	CRY1,SNAI2,GRN,FAM168A,TMEM161A,PPP1R15A,GADD45B,MIF,ABCD1,RIPK2,SGTA,WNT16,NOD1,WFS1,YBX3,LTBR,FBXO5,EIF2AK2,NCK2,MAD2L2,TRAP1,PYCARD,YEATS4,GFER,HSPB1,DNAJB9,MAP3K10,FUS,DNAJB1,HTRA2,KAT7,USP14,TMED2,TELO2,AXIN1,TRAF4,AJUBA,MAP2K2,YJU2,PIAS4,MAPK3,EPC1,EP300,FBXO7,PML,NCOR1,ETAA1,SFRP2,PPP4C,FBXO4,SMARCA5,SH3RF1,APP,FZD7,FZD1,MRNIP,BAX,MAP4K2,UBXN1,IGFBP6,HDAC3,NUDT16L1,SEMA4C,ING2,MAP3K11,ZNF6…
GO Process	GO:0010629	Negative regulation of gene expression	221	899	0.0149	OTUD5,BCL3,MAP2K5,TFAP4,MIF,ABCD1,CSK,RELB,TLE5,TGFB1,C1QBP,HDAC5,OAS3,TUSC2,EIF2AK2,APOA1,BBS2,PYCARD,ERI1,LSM7,SESN2,SHFL,LRP3,NDFIP1,RARA,H3-3B,VHL,TUT4,AKIRIN2,THBS1,LMNB1,SLC7A5,RBL2,AXIN1,RBM42,AJUBA,EPC1,DGCR8,IL27RA,EIF2AK4,ASB1,CASC3,STAT3,XPO5,RB1,PML,NCOR1,GATA6,AKAP8,POLR2D,DGKQ,SFRP2,SMARCA5,APP,FLCN,PPARG,NPTN,ZNF281,REL,SNIP1,INPPL1,PTGER4,IL12A,RNF139,SOCS5,U2AF2,PDE12,TERT,VEGFB,…
GO Process	GO:0050793	Regulation of developmental process	548	2492	0.0153	HSPB6,RALA,DVL2,SNAI2,GRN,GNA11,FOXJ2,TNFRSF1A,CELSR3,TGFBR3,MYH9,NFKBIA,BRMS1L,RIPK2,PAF1,TGFB1,TSPAN12,C1QBP,COL1A1,HDAC5,ZPR1,CCND1,PRPF19,YBX3,CYP27B1,CDKN1B,FBXO5,LOX,EIF2AK2,DLX2,WDR77,MAD2L2,APOA1,ARAP3,TBX2,HOXA7,EGR2,EREG,BBS2,IRF1,TNFSF9,PITHD1,HSPB1,YWHAH,CDC42EP1,CCN4,ACTN4,GDF15,TRPM4,NUMBL,LAMA5,LRP3,RAMP2,NDFIP1,RARA,JAG1,CAMK1,VHL,BHLHE40,AKIRIN2,HTRA2,KAT7,CCN3,THBS1,ITPKA,HEXB,S…
GO Process	GO:0031668	Cellular response to extracellular stimulus	76	248	0.0161	GABARAPL2,TLE5,USF2,COL1A1,EIF2AK2,ATG14,SESN2,NUDT15,SLC7A5,WIPI1,MAPK3,EIF2AK4,SFRP2,SRD5A1,FLCN,KLF10,PPARG,PRKAG2,WDR24,IL15,BMT2,SLC39A4,ADORA2B,SIK2,TBL2,RPTOR,FOSL1,FADS1,PLEC,HSPA5,UPP1,FES,GAS6,KPTN,ATF3,SREBF1,WDR45,TFEB,SREBF2,GLRX2,XPR1,ATG5,USP33,NDOR1,MFSD2A,PIM1,MAP1LC3A,RRAGA,MYBBP1A,WDR45B,SIPA1,MAPK8,EHMT2,ITGA4,CBS,SEH1L,CDKN1A,CLEC16A,ATP2B1,SESN1,DAP,RIPOR1,EIF4G1,SLC2A1,PDK2…
GO Process	GO:0010557	Positive regulation of macromolecule biosynthetic process	435	1935	0.017	DVL2,FOXJ2,TNFRSF1A,BCL3,MAP2K5,PPP1R15A,TFAP4,ZBED4,NFKBIA,ZFP64,ZNF263,ARL2BP,MAZ,RIPK2,RELB,TGFB1,DBP,USF2,ZNF574,WASL,C1QBP,COL1A1,HDAC5,ZPR1,YBX3,MAPRE3,NCK2,DLX2,WDR77,MAD2L2,ELF1,TBX2,HOXA7,EGR2,ACTR5,IRF1,PITHD1,YEATS4,PIN1,GFER,YWHAH,DHX29,MED17,ACTN4,SESN2,GINS2,RARA,FUS,RAMP1,KDM6B,JAG1,CAMK1,VHL,AKIRIN2,FHOD1,KAT7,THBS1,HEXB,MEOX2,TRIM37,PKD1,CHTF18,AXIN1,ELL,MYDGF,MAP2K2,MAPK3,EPC1,M…
GO Process	GO:0007346	Regulation of mitotic cell cycle	132	493	0.0178	TRIP13,TFAP4,TGFB1,CAV2,CCND1,CDKN1B,FBXO5,MAD2L2,MIIP,EREG,CDC25B,NOP53,PIN1,VPS4A,RBL2,PKMYT1,PKD1,SLC9A3R1,NBN,HYAL1,FBXO7,RB1,PML,PLK2,CDCA5,APP,MRNIP,PSME3,LRP5,PLK1,CDT1,CDK2AP2,E4F1,TRIM35,MAEA,RPTOR,MUS81,TMOD3,TERT,TAOK2,RAD9A,FBXW5,PRKDC,SPHK1,ANAPC2,CRLF3,BID,EZH2,SH2B1,HASPIN,CDCA2,KLHL22,PTCH1,ZFP36L1,RNASEH2B,PIDD1,FOXG1,ANAPC1,EIF4EBP1,SMARCB1,AURKAIP1,SMARCA4,BTG3,DPF1,RBM38,UBE2C…
GO Process	GO:1901135	Carbohydrate derivative metabolic process	241	998	0.0185	FUCA2,HS3ST1,PIGQ,B4GALT7,CHPF2,GNPTG,NANS,ATP5F1D,SLC25A1,PYGL,PIGH,ABCD1,NTHL1,NME3,NME4,TGFB1,PLOD3,AK1,GALK1,GALNT18,MVK,CMAS,DNPH1,NDUFS7,ATP6V1B1,AKR7A2,GDA,ACOT2,UNG,CHPF,NT5C,IDUA,CLN6,PGLS,NDUFA10,ACSS2,NDFIP1,MACROD1,NT5E,GNS,COG3,NUDT15,GALC,HEXB,ATP5F1B,ALG1,DHTKD1,NDUFS3,GPC1,SRD5A3,SDHA,HYAL1,NDUFB10,NPC1,PFKL,MPC2,SUMF1,ABHD10,NDUFS6,NDUFB11,ATP6V1B2,DLAT,NGLY1,UXS1,RPIA,NEIL2,DCK,…
GO Process	GO:0016032	Viral process	74	242	0.02	VPS18,USF2,CAV2,CANX,MON1B,NECTIN2,EIF3G,SHFL,VPS4A,SCARB1,CSNK1A1,PARP16,CHMP2B,EIF2AK4,RAB7A,VPS37B,NPC1,USP6NL,DENR,ITGA5,TPCN2,ANPEP,VPS37C,MGAT2,GRK2,CHMP6,VPS37A,RAB43,LRSAM1,GSK3B,MVB12A,CDHR3,ATG16L2,SIVA1,ST6GALNAC3,GAS6,MGAT1,ST6GALNAC4,MGAT4B,SMPD1,SMARCB1,VAPA,CTSB,TNFRSF14,UVRAG,PTBP1,VCP,EIF3B,MVB12B,CD55,XPR1,ATG5,HSPA1B,HSPA1A,SLC3A2,NMT2,ATG16L1,ITGB1,IRF7,CHMP7,CHMP1A,RAB1A,PDCD…
GO Process	GO:0043122	Regulation of I-kappaB kinase/NF-kappaB signaling	77	255	0.0208	PPP5C,TNFRSF1A,RIPK2,NOD1,LTBR,TFG,PYCARD,TICAM1,HSPB1,NDFIP1,DNAJA3,TRAF4,AJUBA,SLC20A1,PLK2,TNFRSF10B,REL,FADD,CXXC5,NKIRAS2,CANT1,NFKBIB,CC2D1A,PER1,CPNE1,TNIP1,TNIP2,F2R,PIDD1,TRADD,TRIM14,PDPK1,VAPA,UBE2I,RBCK1,PELI1,STAT1,TIFA,MAP3K7,FLNA,IRAK1,NEK6,CARD19,PIM2,TRIM27,OPTN,TNFRSF19,SQSTM1,TRAF3,SLC35B2,SHARPIN,FKBP1A,RELA,NLRX1,MAPKBP1,JMJD8,TMED4,CACTIN,TICAM2,ATP2C1,MIB2,IKBKB,TMEM9B,TRAF…
GO Process	GO:0006220	Pyrimidine nucleotide metabolic process	25	53	0.0222	NTHL1,NME3,NME4,UNG,NT5C,NEIL2,DCK,DTYMK,TYMS,SHMT1,UPP1,UCKL1,AK5,NEIL1,DCTD,ENTPD4,CMPK1,UCK1,DUT,AK3,NT5M,NME2,TYMP,SMUG1,NT5C3A
GO Process	GO:0044270	Cellular nitrogen compound catabolic process	95	333	0.0225	ABCD1,NTHL1,RNASEH2A,ZPR1,DNPH1,ACADL,GDA,UNG,TRIR,NT5C,LSM7,ERN2,TUT4,NT5E,NUDT15,MTHFS,LRPPRC,CASC3,POLR2D,NEIL2,HPRT1,MUS81,RNASEH2C,PDE12,PABPC1,RNASEH1,EXOSC4,SAMD4B,DIS3L,EXOSC3,UPP1,DHX34,MGAT1,NUDT17,ZFP36L1,ELAC2,RNASEH2B,DFFB,GSPT2,SND1,NEIL1,CNOT3,ENTPD4,VCP,EDC4,ETF1,CNOT7,SMPDL3A,PABPC4,ADA,NCBP1,UPF3A,HSPA1B,HSPA1A,NUDT11,NUDT10,ENTPD6,NUDT8,DIS3,ACOT7,DUT,CTIF,SETMAR,NT5M,CNP,QPRT,…
GO Process	GO:0044271	Cellular nitrogen compound biosynthetic process	343	1494	0.0235	PPP5C,TNFRSF1A,TRIP13,MRPS34,NANS,ATP5F1D,SLC25A1,SPTLC2,EIF5,PGRMC1,NME3,NME4,MAZ,MTFMT,CHRAC1,PAF1,SNAPC2,TGFB1,AK1,LOX,EIF2AK2,NDUFS7,ODC1,SPR,MAD2L2,AARS2,EREG,IRF1,TICAM1,DHX29,MED17,MRPL34,NDUFA10,EIF3G,ACSS2,MRPS25,RARA,EEFSEC,PEMT,CARS2,NT5E,SMPD2,MTHFS,RSAD1,GCHFR,COX10,EIF3J,PARP16,ATP5F1B,TELO2,SLC1A1,RPL8,ELL,MAPK3,EPC1,MED15,EP300,LIG1,ARID3A,NDUFS3,ARID4B,NOA1,PHRF1,STAT3,SDHA,MRPL3…
GO Process	GO:0036503	ERAD pathway	38	100	0.0247	RHBDD2,ERLEC1,STUB1,SGTA,CCDC47,WFS1,CANX,SDF2L1,DNAJB9,DNAJC10,GET4,RCN3,NGLY1,FBXO17,UBXN6,RNF139,CALR,HSPA5,UBE2G2,RNF175,UBQLN2,TOR1A,VCP,UBQLN1,UGGT2,FBXO44,AUP1,SGTB,TMEM129,TMUB1,FAF1,HM13,SELENOS,UBE2J2,DERL3,USP19,HERPUD1,UBE2J1
GO Process	GO:2001233	Regulation of apoptotic signaling pathway	102	365	0.0251	SNAI2,TMEM161A,MAP2K5,STRADB,MIF,MAZ,PPIF,WFS1,YBX3,LTBR,NCK2,TRAP1,PYCARD,HSPB1,HTRA2,THBS1,SLC9A3R1,PIAS4,NDUFS3,RB1,PML,SFRP2,SLC25A4,SH3RF1,FLCN,BAX,PSME3,TNFSF12,NOS3,PDIA3,FADD,PRELID1,ING2,TERT,CCAR2,MAPK7,RAD9A,PTPN2,GRINA,STX4,NOC2L,PRKRA,BID,TRAF7,PELI3,ITM2C,GSK3B,PARL,PPP1CA,TNFRSF12A,P4HB,PTTG1IP,PRKCD,EYA2,EIF5A,ZNF385A,IFI6,ATF3,RBCK1,OPA1,SGMS1,PARP1,G0S2,PEA15,LMNA,PTPN1,VDAC2,HS…
GO Process	GO:0051254	Positive regulation of RNA metabolic process	414	1845	0.0262	DVL2,FOXJ2,TNFRSF1A,BCL3,MAP2K5,DIMT1,TFAP4,ZBED4,NFKBIA,ZFP64,ZNF263,ARL2BP,MAZ,RIPK2,PAF1,RELB,TGFB1,DBP,USF2,ZNF574,WASL,COL1A1,HDAC5,ZPR1,PRPF19,DAZAP1,MAPRE3,NCK2,DLX2,WDR77,MAD2L2,ELF1,TBX2,HOXA7,EGR2,ACTR5,IRF1,PITHD1,YEATS4,PIN1,YWHAH,MED17,ACTN4,SESN2,GINS2,RARA,FUS,KDM6B,JAG1,CAMK1,VHL,TUT4,AKIRIN2,FHOD1,KAT7,HEXB,MEOX2,TRIM37,PKD1,AXIN1,ELL,MYDGF,MAP2K2,MAPK3,EPC1,MED15,EP300,ARID3A,SL…
GO Process	GO:0051276	Chromosome organization	233	968	0.0262	KDM4B,TRIP13,OIP5,CHRAC1,STN1,HDAC5,MAD2L2,NAA50,ACTR5,YEATS4,TUBG2,MLLT1,GRWD1,GINS2,H3-3B,KDM6B,VPS4A,IGHMBP2,ERN2,KAT7,KIF11,LMNB1,NUP133,MCM4,RBL2,CHTF18,TELO2,AXIN1,SETD1A,EPC1,EP300,ASF1B,CHMP2B,MCM6,ARID4B,HDAC4,MCM2,MSH3,NBN,RB1,TINF2,NCOR1,CBX8,CBX4,AKAP8,WRAP73,PRDM16,CDCA5,TERF1,SSRP1,LTO1,FBXO4,CENPH,SMARCA5,ATAD2,MIS18A,MCM3AP,ALKBH4,LRWD1,SLX4,GEM,KDM1B,NCAPH2,PLK1,CDT1,CHAF1A,HDAC3…
GO Process	GO:0019438	Aromatic compound biosynthetic process	238	992	0.0263	PPP5C,TNFRSF1A,TRIP13,NANS,ATP5F1D,SLC25A1,PGRMC1,NME3,NME4,MAZ,CHRAC1,PAF1,SNAPC2,TGFB1,AK1,LOX,NDUFS7,SPR,MAD2L2,EREG,IRF1,MED17,NDUFA10,ACSS2,RARA,NT5E,MTHFS,RSAD1,COX10,PARP16,ATP5F1B,TELO2,ELL,MAPK3,EPC1,MED15,EP300,LIG1,ARID3A,NDUFS3,ARID4B,PHRF1,STAT3,SDHA,ABCB6,POLA2,DIDO1,RB1,NDUFB10,MED9,MPC2,POLR2D,NDUFS6,NDUFB11,TERF1,DLAT,PTS,QDPR,SMARCA5,UXS1,DCK,PPARG,PRKAG2,SSU72,HSF2BP,MED30,NFIL…
GO Process	GO:0016482	Cytosolic transport	50	147	0.0266	TBC1D17,SNX8,YKT6,SNX3,ATG14,WIPI1,RAB7A,PTPN23,FAM160A2,AP1AR,VPS51,WASHC2A,RAB6B,TRAPPC10,RNF126,TPCN2,RILP,ANKRD27,KIF5B,RAB6A,GAK,KIF1C,BAIAP3,MYO1D,AP2A1,EMP2,PHETA1,FLNA,GBF1,STX16,RAB14,TRIM27,SNX5,BET1L,MON2,HOOK2,SLC66A2,TBC1D10A,TBC1D10B,WDR81,SNF8,CCDC91,VTI1B,PLEKHJ1,ARL8B,ARFRP1,WASHC2C,ENSP00000485615,WASHC1,CLN5
GO Process	GO:0045862	Positive regulation of proteolysis	104	375	0.0269	GRN,TFAP4,MYH9,STUB1,RIPK2,SGTA,NOD1,CTSD,NOP53,PYCARD,CLN6,F12,HSPBP1,AKIRIN2,HTRA2,CSNK1A1,AXIN1,SLC1A1,DNAJA3,PPM1F,STAT3,PDCD6,FBXW11,PML,RCN3,SFRP2,DLC1,SH3RF1,APP,PPARG,ZER1,BAX,PSME3,PCOLCE2,PLK1,CLPX,FADD,PRELID1,RNF139,SOCS5,MMP14,UACA,MAGEF1,TNIP1,BID,F2R,GSK3B,RNF40,PRR7,F3,ATP5IF1,SIRT6,PIDD1,PTK2,AURKAIP1,UBQLN2,ANP32B,DDRGK1,ARIH2,TMEM259,VCP,DDA1,S100A10,APH1A,PLK3,CDC20,MTCH1,GSN,…
GO Process	GO:0006753	Nucleoside phosphate metabolic process	132	500	0.027	ATP5F1D,SLC25A1,ABCD1,NTHL1,NME3,NME4,TGFB1,AK1,GALK1,MVK,DNPH1,NDUFS7,ATP6V1B1,GDA,ACOT2,UNG,NT5C,NDUFA10,ACSS2,NT5E,NUDT15,PARP16,ATP5F1B,DHTKD1,NDUFS3,SDHA,NDUFB10,PFKL,MPC2,NDUFS6,NDUFB11,ATP6V1B2,DLAT,NEIL2,DCK,PRKAG2,HPRT1,CLPX,MVD,TPST1,DTYMK,ACOT1,ADCY4,ADPGK,PFAS,TYMS,SHMT1,ENO3,NDUFV2,UPP1,NUDT17,RNASEH2B,TPST2,MCCC2,IMPDH1,UCKL1,AK5,NEIL1,STOML2,DCTD,ACSL3,ENTPD4,VCP,RRM2,PPT2,OPA1,HAC…
GO Process	GO:0033673	Negative regulation of kinase activity	70	229	0.0273	TFAP4,GADD45B,PIK3IP1,TSC2,CSK,CDKN1B,STK38,PYCARD,HSPB1,MLLT1,DNAJA3,AJUBA,PPM1F,FBXO7,RB1,SFRP2,EPHA1,UBASH3B,UCHL1,PPARG,PRKAG2,LRP5,COX11,PLK1,SOCS5,YWHAG,PTPN2,CHMP6,PLEC,HEXIM1,PRKCD,ZGPAT,MEN1,TESK1,AIDA,SMPD1,DTNBP1,PKN1,PDPK1,SPRY4,ITGB1BP1,GADD45A,PTPN1,DBNDD2,IRS2,TRIM27,ERRFI1,DVL1,IPO7,AKT1S1,PRKAR1A,CDKN2D,NR2F2,CDKN1A,PRKAR1B,CORO1C,INPP5K,TRIB3,DUSP7,CDKN2A,SMYD3,MACROH2A1,LATS1,N…
GO Process	GO:0007006	Mitochondrial membrane organization	43	120	0.0274	PPIF,ALKBH7,MTX2,SLC9A1,TIMM29,SLC25A4,CALM3,BAX,MAIP1,HSPA9,HSPA4,BID,RHOT2,GSK3B,SIVA1,EYA2,ATP5IF1,SLC25A46,OPA1,TOMM20,BNIP3,THEM4,VDAC2,NAIF1,HSPA1B,HSPA1A,DNAJC11,SLC25A6,CNP,BAD,MAPK8,CHCHD10,PEX5,BBC3,TOMM40,COX18,FAM92A,UQCC3,TIMM50,MOAP1,NOL3,CALM1,SNCA
GO Process	GO:1903047	Mitotic cell cycle process	140	537	0.0279	TRIP13,CDC34,FBXL15,ZPR1,CCND1,CDKN1B,RAB35,MAD2L2,NAA50,CDC25B,NOP53,SBDS,FBXL12,TUBG2,VPS4A,FBXL8,KIF11,MCM4,PKMYT1,MARK4,LIG1,CLASP1,CHMP2B,MCM6,UBE2S,MCM2,FBXW11,NBN,RB1,PML,AKAP8,WRAP73,JTB,RHOB,RTKN,PLK2,CDCA5,CCNO,CENPH,APP,CALM3,MRNIP,NCAPH2,PLK1,TPX2,CDT1,KIFC2,REEP4,MUS81,TMOD3,TAOK2,RAD9A,PRKDC,ANAPC2,CHMP6,NUDC,EZH2,EML4,DSCC1,RRS1,POLE,HASPIN,MAP1S,TACC3,FBXL6,KLHL22,NDEL1,CDKN3,UNC1…
GO Process	GO:0045786	Negative regulation of cell cycle	100	359	0.0298	TRIP13,TFAP4,TGFB1,CCND1,PRPF19,CDKN1B,FBXO5,MAD2L2,MIIP,NOP53,VPS4A,HTRA2,RBL2,TRIM37,SLC9A3R1,EIF2AK4,NSUN2,NBN,FBXO7,RB1,PML,RHOB,PLK2,TERF1,SMARCA5,TENT5B,MRNIP,PLK1,CDT1,TP53I13,CDK2AP2,TRIM35,MUS81,TAOK2,RAD9A,RBM14,PRKDC,CRLF3,EZH2,HASPIN,HEXIM1,KLHL22,MEN1,ZFP36L1,PIDD1,AURKAIP1,BTG3,RBM38,SCRIB,SUSD2,NAE1,EEF1AKNMT,ANGEL2,TPR,PLK3,CDC20,RBL1,PTPN3,KLF4,TSPYL2,ZBTB17,HLA-G,RAD50,IPO7,NABP…
GO Process	GO:0006469	Negative regulation of protein kinase activity	64	206	0.0329	TFAP4,GADD45B,TSC2,CDKN1B,STK38,PYCARD,HSPB1,MLLT1,DNAJA3,PPM1F,FBXO7,RB1,SFRP2,EPHA1,UBASH3B,UCHL1,PPARG,PRKAG2,LRP5,PLK1,SOCS5,YWHAG,PTPN2,CHMP6,PLEC,HEXIM1,PRKCD,ZGPAT,MEN1,TESK1,AIDA,SMPD1,DTNBP1,PKN1,PDPK1,SPRY4,ITGB1BP1,GADD45A,PTPN1,DBNDD2,TRIM27,ERRFI1,DVL1,IPO7,AKT1S1,PRKAR1A,CDKN2D,NR2F2,CDKN1A,PRKAR1B,CORO1C,INPP5K,TRIB3,DUSP7,CDKN2A,SMYD3,MACROH2A1,LATS1,NUP62,GGNBP2,TNFAIP3,SPRY1,SNC…
GO Process	GO:0051338	Regulation of transferase activity	220	912	0.0329	DVL2,PPP1R3F,MAP2K5,STRADB,TFAP4,GADD45B,MIF,PIK3IP1,TAB1,TSC2,STUB1,CSK,TGFB1,CCND1,CDKN1B,FBXO5,STK38,MAPRE3,NCK2,MAD2L2,APOA1,EREG,CDC25B,ATG14,PYCARD,PIN1,HSPB1,MLLT1,MAP3K10,SESN2,GINS2,CAMK1,ERN2,DCUN1D5,THBS1,PARP16,MMD,RBL2,PKMYT1,PKD1,CHTF18,TELO2,AXIN1,SLC1A1,DNAJA3,TRAF4,SLC9A3R1,AJUBA,MAP2K2,MAPK3,PPM1F,UBE2S,NBN,FBXO7,RB1,PML,ERBB2,MOB3C,JTB,ETAA1,DGKQ,NAF1,SFRP2,EPHA1,TNFRSF10B,TERF…
GO Process	GO:0009123	Nucleoside monophosphate metabolic process	31	77	0.0368	AK1,DNPH1,GDA,NT5C,NT5E,DCK,HPRT1,DTYMK,PFAS,TYMS,SHMT1,UPP1,IMPDH1,UCKL1,AK5,DCTD,ADSS2,GUK1,CMPK1,UCK1,ADA,RFK,APRT,DUT,AK3,GART,NT5M,AK4,TYMP,GMPS,NT5C3A
GO Process	GO:0010508	Positive regulation of autophagy	49	146	0.0369	SPTLC2,TSC2,RIPK2,NOD1,TICAM1,SNX4,SESN2,WIPI1,MAPK3,FBXO7,PLK2,SLC25A4,HSPB8,FLCN,WDR24,ADRB2,CAMKK2,LRSAM1,GSK3B,STK11,DHRSX,ATG101,TRIM14,UVRAG,WDR45,TFEB,BNIP3,BAG3,MAP3K7,PLK3,PIM2,TRIM27,ATG2A,OPTN,ATG16L1,BAD,VDAC1,HPSE,SH3BP4,PLEKHF1,GPSM1,SESN1,TPCN1,MOAP1,SH3GLB1,NPRL3,IKBKG,TRIM8,PIK3CB
GO Process	GO:0022402	Cell cycle process	203	835	0.0381	FOXJ2,TRIP13,HAUS4,CDC34,MYH9,WASL,FBXL15,ZPR1,CCND1,CYP27B1,CDKN1B,RAB35,FBXO5,MAPRE3,MAD2L2,NAA50,HAUS3,EREG,CDC25B,NOP53,SBDS,FBXL12,TUBGCP6,TUBG2,VPS4A,FBXL8,KIF11,TUBGCP3,MCM4,PKMYT1,MARK4,LIG1,CLASP1,CHMP2B,MCM6,UBE2S,NSUN2,MCM2,FBXW11,NBN,RB1,PML,NCOR1,GATA6,AKAP8,WRAP73,JTB,RHOB,RTKN,PLK2,CDCA5,TERF1,CCNO,CENPH,APP,CALM3,HSF2BP,ALKBH4,MRNIP,SLX4,GEM,NCAPH2,PLK1,TPX2,CDT1,KIFC2,HDAC3,REEP4…
GO Process	GO:0051130	Positive regulation of cellular component organization	248	1049	0.0383	RALA,DVL2,GRN,PPP1R15A,CDC34,STUB1,SF3A2,TGFB1,WASL,PPIF,PFN1,CDKN1B,SNX3,TMEM30A,NCK2,P3H1,APOA1,SORBS3,EREG,DSTN,PYCARD,CDC42EP1,RAP1B,SNX4,GDF15,CAMK1,KATNBL1,HTRA2,FHOD1,TUBB2B,ITPKA,MNS1,SEMA7A,WIPI1,AJUBA,MARK4,MAP2K2,MAPK3,PPM1F,EP300,EHD2,CLASP1,DGKD,SLAIN2,ADD1,NBN,PTPN23,HYAL1,FBXO7,RB1,PXN,TINF2,PML,WRAP73,NAF1,EPHA1,TERF1,SLC25A4,FBXO4,APP,PPARG,FZD1,NPTN,PPP1R35,BAX,SLX4,NCKIPSD,LRP5…
GO Process	GO:0009117	Nucleotide metabolic process	129	493	0.0398	ATP5F1D,SLC25A1,ABCD1,NTHL1,NME3,NME4,TGFB1,AK1,GALK1,MVK,DNPH1,NDUFS7,ATP6V1B1,GDA,ACOT2,UNG,NT5C,NDUFA10,ACSS2,NT5E,NUDT15,PARP16,ATP5F1B,DHTKD1,NDUFS3,SDHA,NDUFB10,PFKL,MPC2,NDUFS6,NDUFB11,ATP6V1B2,DLAT,NEIL2,DCK,PRKAG2,HPRT1,CLPX,MVD,TPST1,DTYMK,ACOT1,ADCY4,ADPGK,PFAS,TYMS,SHMT1,ENO3,NDUFV2,UPP1,NUDT17,RNASEH2B,TPST2,MCCC2,IMPDH1,UCKL1,AK5,NEIL1,STOML2,DCTD,ACSL3,ENTPD4,VCP,RRM2,PPT2,OPA1,HAC…
GO Process	GO:0000278	Mitotic cell cycle	159	631	0.0409	PPP5C,TRIP13,CDC34,FBXL15,ZPR1,CCND1,CDKN1B,RAB35,MAD2L2,NAA50,CDC25B,NOP53,SBDS,YEATS4,FBXL12,TUBGCP6,TUBG2,VPS4A,FBXL8,NUDT15,TUBB2B,KIF11,TUBGCP3,MCM4,PKMYT1,MARK4,LIG1,CLASP1,CHMP2B,MCM6,UBE2S,MCM2,FBXW11,NBN,RB1,PML,AKAP8,WRAP73,JTB,RHOB,RTKN,PLK2,CDCA5,CCNO,CENPH,APP,CALM3,MRNIP,GEM,NCAPH2,PLK1,TPX2,CDT1,KIFC2,REEP4,MUS81,TMOD3,TAOK2,RAD9A,PRKDC,ANAPC2,CHMP6,TUBB6,NUDC,EZH2,TUBB3,EML4,DSCC1…
GO Process	GO:1901987	Regulation of cell cycle phase transition	115	431	0.0427	CRY1,TRIP13,TFAP4,PAF1,TGFB1,CCND1,PRPF19,CDKN1B,FBXO5,MAD2L2,MIIP,TBX2,CDC25B,NOP53,VPS4A,RBL2,PKD1,TELO2,EIF2AK4,NSUN2,NBN,HYAL1,FBXO7,RB1,PML,ETAA1,PLK2,CDCA5,FBXO4,APP,MRNIP,PSME3,PLK1,CDT1,CDK2AP2,RPTOR,MUS81,TMOD3,TERT,TAOK2,CCAR2,RAD9A,PRKDC,CRLF3,BID,EZH2,HASPIN,PAGR1,KLHL22,MEN1,ZFP36L1,RNASEH2B,PIDD1,SMARCB1,SMARCA4,DDRGK1,DPF1,RBM38,UBE2C,RASSF1,SUSD2,NAE1,RRM2,EEF1AKNMT,DYRK3,TPR,PLK3…
GO Process	GO:0044087	Regulation of cellular component biogenesis	231	971	0.0436	RALA,SNAI2,CDC34,STUB1,VPS18,TGFB1,STX1A,WASL,PFN1,CDKN1B,EIF2AK2,MAPRE3,NCK2,APOA1,SORBS3,NCLN,LRFN3,NOP53,PYCARD,TICAM1,CDC42EP1,RAP1B,SNX4,DNAJB1,H3-3B,VPS4A,FHOD1,THBS1,MNS1,PREB,CEP76,WIPI1,TRIM37,AJUBA,MARK4,PPM1F,EP300,CLASP1,CHMP2B,SLC9A1,SLAIN2,ADD1,RAB7A,HYAL1,RB1,PXN,WRAP73,TMEFF2,PLK2,EPHA1,DLC1,TERF1,VILL,APP,FZD1,PPP1R35,BAX,SLX4,ARPC2,ABI2,MAP1B,LRFN5,PLK1,PIEZO1,CDT1,PTGER4,TWF2,A…
GO Process	GO:0008610	Lipid biosynthetic process	147	577	0.0437	CYP51A1,PIGQ,MIF,PIGH,SPTLC2,ABCD1,DECR2,HSD17B1,PRPF19,MVK,CYP27B1,APOA1,MBOAT7,ATG14,ABHD8,ACSS2,EFR3A,PEMT,CSNK1G2,SMPD2,CYP27A1,HINT2,FDX1,ITPKA,HEXB,AJUBA,PGS1,MECR,DGKD,SRD5A3,PLPP1,MGLL,SQLE,CYP11A1,DGKQ,SRD5A1,FADS3,FADS2,LPCAT1,PRKAG2,ABHD3,CBR1,MCAT,AGPAT3,MTMR14,INPPL1,PGAP3,MVD,FASN,SOCS5,PTDSS2,PIGS,COQ2,SPHK1,OSBPL3,PEX7,SCD5,DEGS1,LPCAT4,PLAAT3,FADS1,MBOAT1,CERS5,ST6GALNAC3,PLPP2,A…
GO Process	GO:0007034	Vacuolar transport	53	164	0.0446	GRN,GNPTG,VPS18,ATG14,MON1B,NDFIP1,VPS4A,MGRN1,CHMP2B,RAB7A,PTPN23,FAM160A2,VPS37B,NPC1,RHOB,VPS51,TPCN2,MON1A,UBXN6,RILP,VPS37C,ADRB2,NAGPA,GAK,BIN1,CHMP6,VPS37A,PLEKHF2,MVB12A,AP3S1,ATP13A2,HGS,IGF2R,VCP,MVB12B,SNAPIN,HSPA1B,HSPA1A,RNF215,TGFBRAP1,TMEM106B,HOOK2,CHMP7,CHMP1A,CLEC16A,PLEKHF1,SNF8,DENND3,CCDC91,VTI1B,ARL8B,UBAP1,AP3D1
GO Process	GO:0051174	Regulation of phosphorus metabolic process	321	1406	0.0446	DVL2,TNFRSF1A,MAP2K5,STRADB,PPP1R15A,TFAP4,GADD45B,MIF,PIK3IP1,TAB1,ARL2BP,TSC2,CSK,EHD4,RIPK2,TGFB1,CCND1,CDKN1B,STK38,LOX,MAPRE3,NCK2,MAD2L2,APOA1,EREG,SYMPK,CDC25B,NOP53,ATG14,PYCARD,PIN1,HSPB1,MLLT1,GDF15,MAP3K10,SESN2,CAMK1,ERN2,THBS1,SCARB1,PARP16,SEMA7A,MMD,RBL2,TMED2,PKMYT1,PKD1,TELO2,AXIN1,SLC1A1,DNAJA3,TRAF4,SLC9A3R1,AJUBA,MYDGF,MAP2K2,MAPK3,PPM1F,EP300,EIF2AK4,DNAJC10,HDAC4,STAT3,BST1,…
GO Process	GO:0000422	Autophagy of mitochondrion	25	57	0.0451	GABARAPL2,ATG14,USP30,WIPI1,FBXO7,CISD2,SPATA18,SLC25A46,WDR45,BNIP3,ATG5,FBXL4,MAP1LC3A,ATG2A,SQSTM1,WDR45B,ATG4B,MARK2,ATG9A,CDKN2A,PHB2,MAP1LC3B2,ARFIP2,ATG9B,MAP1LC3B
GO Process	GO:1903322	Positive regulation of protein modification by small protein conjugation or removal	47	140	0.0451	CRY1,STUB1,RIPK2,WFS1,NOP53,PIN1,TICAM1,NDFIP1,HSPBP1,DCUN1D5,AXIN1,DNAJA3,PIAS4,UBE2S,HDAC4,PDCD6,FBXO4,PLK1,HDAC3,SPHK1,TOLLIP,TNIP1,HSPA5,RNF40,PTTG1IP,MTA1,RPS2,UBE2C,RASSF1,VCP,PELI1,TOPORS,CDC20,UBE2D1,UBQLN1,BMI1,PIAS3,FZR1,FKBP1A,CHFR,TRIB3,CDKN2A,TRAF6,RNF111,TBC1D7,BIRC2,BCL10
GO Process	GO:1903008	Organelle disassembly	38	105	0.046	GABARAPL2,ATG14,USP30,WIPI1,FBXO7,CISD2,DENR,SPATA18,KIF5B,PLAAT3,RRP7A,PNPLA2,DDRGK1,SLC25A46,UBA5,WDR45,VCP,DYRK3,BNIP3,ATG5,FBXL4,GBF1,PLK3,MAP1LC3A,ATG2A,SQSTM1,WDR45B,ASCC2,ATG4B,MARK2,ATG9A,KLC1,CDKN2A,PHB2,MAP1LC3B2,ARFIP2,ATG9B,MAP1LC3B
GO Process	GO:0016071	mRNA metabolic process	154	611	0.0468	TRMT6,SF3A1,PAPOLA,PAF1,CLASRP,SF3A2,C1QBP,ZPR1,PRPF19,WDR77,SNRPA,EREG,SYMPK,RALY,SUGP1,ESS2,LSM7,RARA,ERN2,TUT4,DBR1,ZC3H3,RBM42,YJU2,PHRF1,CASC3,STAT3,NSUN2,THOC3,TXNL4A,POLR2D,APP,GEMIN5,SCAF4,PPARG,SSU72,LUC7L,SNIP1,TCERG1,PCF11,TRUB1,SRRM2,U2AF2,TUT1,PDE12,SART1,CCAR2,RBM14,DUS3L,USP39,PABPC1,PRMT9,EXOSC4,HNRNPA0,SAMD4B,GCFC2,GEMIN4,EXOSC3,RPUSD2,AKAP17A,HNRNPM,THOC6,TSEN54,RBM10,DHX34,FIP1…
GO Process	GO:0051348	Negative regulation of transferase activity	79	274	0.0468	TFAP4,GADD45B,PIK3IP1,TSC2,CSK,CDKN1B,FBXO5,STK38,MAD2L2,PYCARD,HSPB1,MLLT1,DNAJA3,AJUBA,PPM1F,FBXO7,RB1,PML,SFRP2,EPHA1,TERF1,UBASH3B,UCHL1,PPARG,PRKAG2,LRP5,COX11,PLK1,SOCS5,YWHAG,PTPN2,CHMP6,PLEC,GSK3B,PIF1,HEXIM1,PRKCD,ZGPAT,MEN1,TESK1,AIDA,SMPD1,DTNBP1,PKN1,PDPK1,SPRY4,ITGB1BP1,GADD45A,PTPN1,CDC20,DBNDD2,IRS2,TRIM27,ERRFI1,DVL1,IPO7,AKT1S1,PRKAR1A,CDKN2D,NR2F2,CDKN1A,PRKAR1B,CORO1C,INPP5K,TR…
GO Process	GO:1905037	Autophagosome organization	31	79	0.0479	GABARAPL2,CTSD,STBD1,ATG14,WIPI1,RAB7A,TCIRG1,UBXN2A,RAB43,ATG16L2,ATP13A2,ATG101,UBQLN2,WDR45,ATG5,BAG3,MAP1LC3A,UBQLN1,ATG2A,ATG16L1,WDR45B,EMC6,ATG4B,ATG9A,RAB1A,ULK3,TMEM41B,MAP1LC3B2,ARFIP2,ATG9B,MAP1LC3B
GO Process	GO:0030968	Endoplasmic reticulum unfolded protein response	24	54	0.048	RHBDD2,ERLEC1,STUB1,WFS1,CCND1,EIF2AK2,ERN2,PARP16,TMED2,EP300,DNAJC10,TBL2,HSPA5,ATF3,VCP,PTPN1,QRICH1,SELENOS,DERL3,HERPUD1,VAPB,SERP1,CREBZF,CREB3L1
GO Process	GO:0006281	DNA repair	129	497	0.0482	PPP5C,TRIP13,NTHL1,MPG,STUB1,RNASEH2A,PRPF19,MAD2L2,UNG,ACTR5,NOP53,GINS2,KAT7,RNF138,HERC2,MCM4,PIAS4,EPC1,LIG1,MCM6,SLC30A9,NEIL3,MCM2,MSH3,NBN,ETAA1,CDCA5,SSRP1,PPP4C,SMARCA5,NEIL2,HSF2BP,MRNIP,SLX4,ATP23,CHAF1A,ALKBH3,APLF,MUS81,RNASEH2C,RMI2,RAD9A,POLD4,PRKDC,HROB,MEIOB,TOP3A,POLE,PNKP,PAGR1,PIF1,FANCF,FAAP100,MTA1,EYA2,MEN1,SIRT6,RNASEH2B,USP1,NEIL1,UVRAG,UBE2D3,XAB2,VCP,TRRAP,FH,H2AW,PARP1…
GO Process	GO:0006839	Mitochondrial transport	50	153	0.0485	PPIF,ALKBH7,MTX2,SLC9A1,FBXO7,TIMM29,TIMM44,SLC25A4,BAX,MAIP1,SLC25A32,MFF,HSPA4,NPTX1,PAM16,BID,RHOT2,GSK3B,SIVA1,EYA2,ATP5IF1,STARD3,SLC25A46,KIFBP,TOMM20,BNIP3,THEM4,CPT2,VDAC2,TOMM34,NAIF1,HSPA1B,HSPA1A,SLC25A6,MIPEP,CNP,BAD,MAPK8,TSPO,CHCHD10,SLC25A13,BBC3,TOMM40,COX18,TIMM50,SLC25A10,MOAP1,NOL3,SLC25A24,SLC25A16
GO Process	GO:0046700	Heterocycle catabolic process	91	327	0.0485	ABCD1,NTHL1,RNASEH2A,ZPR1,DNPH1,GDA,UNG,TRIR,NT5C,LSM7,ERN2,TUT4,NT5E,NUDT15,MTHFS,LRPPRC,CASC3,POLR2D,NEIL2,HPRT1,MUS81,RNASEH2C,PDE12,PABPC1,RNASEH1,EXOSC4,SAMD4B,DIS3L,EXOSC3,UPP1,DHX34,MGAT1,NUDT17,ZFP36L1,ELAC2,RNASEH2B,DFFB,GSPT2,SND1,NEIL1,CNOT3,ENTPD4,VCP,EDC4,ETF1,CNOT7,SMPDL3A,PABPC4,ADA,NCBP1,UPF3A,HSPA1B,HSPA1A,NUDT11,NUDT10,ENTPD6,NUDT8,DIS3,ACOT7,DUT,CTIF,SETMAR,NT5M,CNP,QPRT,TYMP,F…
GO Process	GO:0048193	Golgi vesicle transport	83	292	0.0485	ARF5,GABARAPL2,TTC17,GOLGA5,SNX8,YKT6,SNX3,YIPF4,TFG,BBS2,ARF3,COG3,KDELR2,PREB,WIPI1,TMED2,OSBPL5,SEC22C,RAB10,PDCD6,SCAP,TMEM115,SCYL1,AP1AR,VPS51,RAB6B,TRAPPC10,AMN,TMED3,COG1,RAB8A,LMAN2,STX18,RAB6A,GGA2,GAK,KIF1C,LLGL1,AP3S1,SEC16A,YIPF7,TRAPPC11,YIF1B,VAPA,UVRAG,VCP,AP2A1,KLHL12,RABIF,GBF1,PLPP3,RAB14,YIF1A,OPTN,EXOC1,RNF215,KRT18,TRAPPC9,MON2,ERGIC1,CSNK1D,SEC24A,CEP19,RAB1A,PPP6C,ATP9B,TM…
GO Process	GO:0019220	Regulation of phosphate metabolic process	320	1405	0.0487	DVL2,TNFRSF1A,MAP2K5,STRADB,PPP1R15A,TFAP4,GADD45B,MIF,PIK3IP1,TAB1,ARL2BP,TSC2,CSK,EHD4,RIPK2,TGFB1,CCND1,CDKN1B,STK38,LOX,MAPRE3,NCK2,MAD2L2,APOA1,EREG,SYMPK,CDC25B,NOP53,ATG14,PYCARD,PIN1,HSPB1,MLLT1,GDF15,MAP3K10,SESN2,CAMK1,ERN2,THBS1,SCARB1,PARP16,SEMA7A,MMD,RBL2,TMED2,PKMYT1,PKD1,TELO2,AXIN1,SLC1A1,DNAJA3,TRAF4,SLC9A3R1,AJUBA,MYDGF,MAP2K2,MAPK3,PPM1F,EP300,EIF2AK4,DNAJC10,HDAC4,STAT3,BST1,…
GO Process	GO:0000045	Autophagosome assembly	29	72	0.0488	GABARAPL2,CTSD,STBD1,ATG14,WIPI1,RAB7A,TCIRG1,UBXN2A,RAB43,ATG16L2,ATG101,UBQLN2,WDR45,ATG5,BAG3,MAP1LC3A,UBQLN1,ATG2A,ATG16L1,WDR45B,EMC6,ATG4B,ATG9A,RAB1A,TMEM41B,MAP1LC3B2,ARFIP2,ATG9B,MAP1LC3B
GO Process	GO:0009264	Deoxyribonucleotide catabolic process	16	28	0.0488	NTHL1,GDA,UNG,NT5C,NUDT15,NEIL2,UPP1,NEIL1,ADA,DUT,NT5M,TYMP,DERA,NUDT16,SMUG1,NUDT18
GO Process	GO:0046386	Deoxyribose phosphate catabolic process	16	28	0.0488	NTHL1,GDA,UNG,NT5C,NUDT15,NEIL2,UPP1,NEIL1,ADA,DUT,NT5M,TYMP,DERA,NUDT16,SMUG1,NUDT18
GO Function	GO:0003824	Catalytic activity	1250	5522	3.39e-09	ARF5,FUCA2,HS3ST1,CYP51A1,RALA,RHBDD2,TSR3,CRY1,QPCTL,PPP5C,MAP4K5,B4GALT7,CHPF2,MRI1,GNA11,OTUD5,KDM4B,TRIP13,REXO1,CA12,MAP2K5,STRADB,PLOD1,DIMT1,UQCRC1,GNPTG,NANS,TGFBR3,ATP5F1D,CDC34,MIF,DDTL,USP18,RHBDD3,ARSA,TAB1,PAPOLA,PYGL,PIGH,SPTLC2,DHRS7,APMAP,ABCD1,NTHL1,NME3,MPG,NME4,DECR2,STUB1,CAPN15,CSK,MTFMT,VPS18,RIPK2,CHRAC1,PYCR3,GSR,CYP4F3,RNASEH2A,FBL,UBE2D4,ABHD11,PLOD3,YKT6,AK1,PPIF,GALK1,…
GO Function	GO:0019899	Enzyme binding	529	2084	1.53e-07	RALA,DVL2,CRY1,GABARAPL2,PPP1R3F,GOLGA5,BCL3,PPP1R15A,TRIP6,UQCRC1,TFAP4,THAP7,MIF,PIK3IP1,TAB1,RIN3,NFKBIA,BRMS1L,C20orf27,SNTA1,ABCD1,TSC2,STUB1,CSK,RIPK2,PAF1,RELB,FBL,TGFB1,UBE2D4,CAV2,STX1A,PFN1,C1QBP,COL1A1,HDAC5,WFS1,ZPR1,CCND1,PANX1,YBX3,CDKN1B,LTBR,FBXO5,STK38,SNX3,MAPRE3,NCK2,NDUFS7,MAD2L2,APOA1,STBD1,TBX2,CLTA,EGR2,CLPP,CDC25B,TRAP1,ATG14,PYCARD,PIN1,TICAM1,HSPB1,SDF2L1,YWHAH,TRPC4AP,Y…
GO Function	GO:0005488	Binding	2602	12838	1.75e-07
GO Function	GO:0005515	Protein binding	1557	7242	3.28e-07	HSPB6,RALA,DVL2,RHBDD2,CRY1,PPP5C,GABARAPL2,MRI1,GRN,PPP1R3F,GNA11,FOXJ2,TNFRSF1A,GOLGA5,BCL3,TRIP13,ERLEC1,EPDR1,ITGB4,PPP1R15A,TRIP6,UQCRC1,TFAP4,SPG21,GNPTG,EFNB1,HAUS4,PRRT1,TGFBR3,SNAP29,THAP7,MIF,PIK3IP1,TAB1,MYH9,ZBED4,PYGL,RIN3,EIF5,EFS,NFKBIA,BRMS1L,TPD52L2,C20orf27,SNTA1,PGRMC1,ABCD1,TSC2,STUB1,CSK,EHD4,VPS18,OIP5,RIPK2,CHRAC1,PAF1,RELB,LIN7B,TLE5,SGTA,FBL,FSD1,TGFB1,RABAC1,EPOR,USF2,UB…
GO Function	GO:0000166	Nucleotide binding	515	2168	0.00025	ARF5,RALA,CRY1,PPP5C,MAP4K5,GNA11,TRIP13,MAP2K5,STRADB,CDC34,MYH9,PAPOLA,PYGL,EIF5,ABCD1,NME3,NME4,CSK,EHD4,RIPK2,GSR,UBE2D4,NOD1,AK1,GALK1,PFN1,RASD1,HSD17B1,MVK,OAS3,RAB35,HINT3,STK38,EIF2AK2,ACADL,ATP6V1B1,SPR,WDR77,DDX55,ACADS,MOCS3,AARS2,KATNAL2,NT5C,TRAP1,KIF17,GFER,RAB40C,PEX1,RAP1B,MKNK2,TUBG2,DHX29,TRPM4,MAP3K10,ACSS2,EEFSEC,POPDC3,VPS4A,IGHMBP2,HSPBP1,CSNK1G2,CAMK1,ARF3,ERN2,RAB33A,CARS…
GO Function	GO:0097159	Organic cyclic compound binding	1288	6050	0.00025	ARF5,CYP51A1,RALA,CRY1,PPP5C,MAP4K5,HEBP1,SNAI2,HOXC8,GRN,GNA11,FOXJ2,TRIP13,REXO1,MAP2K5,STRADB,PLOD1,ZNF416,DIMT1,TRIP6,TRMT6,TFAP4,CDC34,THAP7,SF3A1,MYH9,ZBED4,PAPOLA,PYGL,SPTLC2,EIF5,ZFP64,TPD52L2,PGRMC1,ABCD1,NTHL1,ZNF263,NME3,MPG,ZNF500,NME4,MAZ,CSK,EHD4,RIPK2,CHRAC1,GSR,CYP4F3,RELB,RNASEH2A,SF3A2,FBL,DBP,USF2,ZNF574,UBE2D4,NOD1,PDAP1,PLOD3,ZNF688,AK1,STN1,UTP18,GALK1,PFN1,RASD1,C1QBP,CCDC4…
GO Function	GO:1901363	Heterocyclic compound binding	1273	5977	0.00025	ARF5,CYP51A1,RALA,CRY1,PPP5C,MAP4K5,HEBP1,SNAI2,HOXC8,GRN,GNA11,FOXJ2,TRIP13,REXO1,MAP2K5,STRADB,PLOD1,ZNF416,DIMT1,TRIP6,TRMT6,TFAP4,CDC34,THAP7,SF3A1,MYH9,ZBED4,PAPOLA,PYGL,SPTLC2,EIF5,ZFP64,TPD52L2,PGRMC1,ABCD1,NTHL1,ZNF263,NME3,MPG,ZNF500,NME4,MAZ,CSK,EHD4,RIPK2,CHRAC1,GSR,CYP4F3,RELB,RNASEH2A,SF3A2,FBL,DBP,USF2,ZNF574,UBE2D4,NOD1,PDAP1,PLOD3,ZNF688,AK1,STN1,UTP18,GALK1,PFN1,RASD1,C1QBP,CCDC4…
GO Function	GO:0042802	Identical protein binding	506	2144	0.00034	HSPB6,DVL2,PPP5C,MRI1,FOXJ2,GOLGA5,TRIP13,EPDR1,TFAP4,GNPTG,PRRT1,THAP7,MIF,MYH9,ZBED4,PYGL,NFKBIA,TPD52L2,PGRMC1,ABCD1,TSC2,STUB1,CSK,OIP5,RIPK2,RELB,TLE5,SGTA,FSD1,TGFB1,RABAC1,EPOR,USF2,CAV2,STX1A,NOD1,SNX8,HSD17B1,COL1A1,HDAC5,PRPF19,PANX1,KCTD10,MVK,LTBR,HINT3,DNPH1,EIF2AK2,MAPRE3,ACADL,ODC1,APOA1,CCDC92,PCDHB8,TFG,SNRPA,NT5C,CLPP,NOP53,PYCARD,HSPB1,YWHAH,CLN6,NECTIN2,SAFB2,ACTN4,GDF15,TRPM4…
GO Function	GO:0044877	Protein-containing complex binding	316	1261	0.00086	GNA11,KRT14,ITGB4,UQCRC1,TGFBR3,TAB1,MYH9,NID2,SGTA,FBL,TGFB1,TMEM147,STX1A,NOD1,C1QBP,CCDC47,WFS1,CCND1,PANX1,YBX3,SLC25A3,CDKN1B,FBXO5,SNX3,LOX,GNB4,NCK2,ATP6V1B1,APOA1,CLTA,UNG,SEC61A1,SNRPA,DSTN,NCLN,SBDS,PEX1,CCN4,ERI1,RAP1B,DHX29,SNX4,ACTN4,LAMA5,SESN2,SHFL,EEFSEC,H3-3B,VPS4A,IGHMBP2,FHOD1,TACO1,CCN3,THBS1,PLCB2,GCHFR,USP14,SCARB1,SEMA7A,TELO2,DNAJA3,SLC9A3R1,AJUBA,NID1,GLRB,UBE2S,NEIL3,ADD…
GO Function	GO:0036094	Small molecule binding	575	2507	0.00094	ARF5,RALA,CRY1,PPP5C,MAP4K5,GNA11,TRIP13,MAP2K5,STRADB,PLOD1,CDC34,MYH9,PAPOLA,PYGL,SPTLC2,EIF5,ABCD1,NME3,NME4,CSK,EHD4,RIPK2,GSR,UBE2D4,NOD1,PLOD3,AK1,GALK1,PFN1,RASD1,HSD17B1,MVK,OAS3,RAB35,HINT3,STK38,EIF2AK2,ACADL,ATP6V1B1,SPR,WDR77,P3H1,APOA1,DDX55,ACADS,MOCS3,AARS2,KATNAL2,GOT2,NT5C,TRAP1,KIF17,GFER,RAB40C,PEX1,RAP1B,MKNK2,TUBG2,DHX29,ACTN4,TRPM4,MAP3K10,SESN2,ACSS2,RARA,DCAF15,EEFSEC,POPD…
GO Function	GO:0016740	Transferase activity	525	2268	0.0011	HS3ST1,TSR3,QPCTL,MAP4K5,B4GALT7,CHPF2,MAP2K5,STRADB,DIMT1,GNPTG,NANS,TGFBR3,CDC34,TAB1,PAPOLA,PYGL,PIGH,SPTLC2,NME3,NME4,STUB1,CSK,MTFMT,VPS18,RIPK2,CHRAC1,FBL,UBE2D4,PLOD3,YKT6,AK1,GALK1,AKAP10,CCND1,PRPF19,GALNT18,MVK,CDKN1B,OAS3,CMAS,STK38,EIF2AK2,FBXO30,NAA50,EGR2,CHPF,MOCS3,RNF114,FBXO9,GOT2,MBOAT7,ABHD8,MKNK2,MED17,MAP3K10,ILKAP,TRIM47,PEMT,CSNK1G2,CAMK1,VHL,ERN2,TUT4,KAT7,BLK,ITPKA,MOCOS,…
GO Function	GO:0043168	Anion binding	549	2404	0.0022	ARF5,RALA,CRY1,PPP5C,MAP4K5,GNA11,TRIP13,MAP2K5,STRADB,PLOD1,EPDR1,CDC34,MYH9,PAPOLA,PYGL,SPTLC2,EIF5,ABCD1,NME3,NME4,CSK,EHD4,RIPK2,GSR,UBE2D4,NOD1,PLOD3,AK1,GALK1,PFN1,RASD1,HSD17B1,MVK,OAS3,RAB35,STK38,SNX3,EIF2AK2,ACADL,ATP6V1B1,P3H1,DDX55,ARAP3,ACADS,MOCS3,AARS2,KATNAL2,GOT2,TRAP1,KIF17,GFER,RAB40C,PEX1,CLN6,RAP1B,MKNK2,TUBG2,DHX29,TRPM4,MAP3K10,ACSS2,RARA,EEFSEC,POPDC3,VPS4A,IGHMBP2,CSNK1G2…
GO Function	GO:0032553	Ribonucleotide binding	439	1920	0.0182	ARF5,RALA,PPP5C,MAP4K5,GNA11,TRIP13,MAP2K5,STRADB,CDC34,MYH9,PAPOLA,PYGL,EIF5,ABCD1,NME3,NME4,CSK,EHD4,RIPK2,UBE2D4,NOD1,AK1,GALK1,RASD1,MVK,OAS3,RAB35,STK38,EIF2AK2,ACADL,ATP6V1B1,DDX55,MOCS3,AARS2,KATNAL2,TRAP1,KIF17,RAB40C,PEX1,RAP1B,MKNK2,TUBG2,DHX29,TRPM4,MAP3K10,ACSS2,EEFSEC,POPDC3,VPS4A,IGHMBP2,CSNK1G2,CAMK1,ARF3,ERN2,RAB33A,CARS2,MTHFS,BLK,TOR1B,TUBB2B,ITPKA,KIF11,PEBP1,CSNK1A1,ATP5F1B,MC…
GO Function	GO:0017076	Purine nucleotide binding	438	1917	0.0183	ARF5,RALA,PPP5C,MAP4K5,GNA11,TRIP13,MAP2K5,STRADB,CDC34,MYH9,PAPOLA,PYGL,EIF5,ABCD1,NME3,NME4,CSK,EHD4,RIPK2,UBE2D4,NOD1,AK1,GALK1,PFN1,RASD1,MVK,OAS3,RAB35,STK38,EIF2AK2,ACADL,ATP6V1B1,DDX55,MOCS3,AARS2,KATNAL2,TRAP1,KIF17,RAB40C,PEX1,RAP1B,MKNK2,TUBG2,DHX29,TRPM4,MAP3K10,ACSS2,EEFSEC,POPDC3,VPS4A,IGHMBP2,HSPBP1,CSNK1G2,CAMK1,ARF3,ERN2,RAB33A,CARS2,MTHFS,BLK,TOR1B,TUBB2B,ITPKA,KIF11,PEBP1,CSNK1A…
GO Function	GO:0003723	RNA binding	387	1672	0.0186	PPP5C,GRN,DIMT1,TRIP6,TRMT6,SF3A1,MYH9,ZBED4,PAPOLA,EIF5,TPD52L2,MAZ,RNASEH2A,SF3A2,FBL,PDAP1,UTP18,PFN1,C1QBP,CCDC47,LRRC59,YBX3,OAS3,BYSL,RRP9,EIF2AK2,DAZAP1,DLX2,DDX55,TRIR,SNRPA,AARS2,GOT2,RALY,NOP53,SBDS,TRAP1,SUGP1,CANX,HSPB1,ERI1,DHX29,SAFB2,LSM7,ACTN4,PPAN,EIF3G,SHFL,GRWD1,RARA,FUS,EEFSEC,IGHMBP2,TUT4,TACO1,IMP4,LRPPRC,DBR1,PEBP1,ENOX1,SETD1A,RPL8,RBM42,DGCR8,EP300,EIF2AK4,NOA1,CASC3,STAT…
GO Function	GO:0051020	GTPase binding	92	304	0.0186	DVL2,GOLGA5,RIN3,TSC2,PFN1,YBX3,CLTA,ATG14,YIPF2,NXT1,ITPKA,PREB,RAB11FIP3,HACE1,RAB7A,XPO5,RTKN,USP6NL,PDE6D,PKN3,MICALL2,HPS6,KIAA0355,RAB8A,RILP,ANKRD27,GNB2,MAP3K11,RIN1,GGA2,BIN1,GCC1,XPOT,RPH3AL,CDC42EP4,RANBP3,PKN1,IPO4,GIT2,STOML2,MARCHF5,BNIP3,RAP1A,ATP6AP1,STRIP1,FLNA,USP33,IPO13,YBX1,ERRFI1,OPTN,DVL1,IPO7,RABGEF1,RALBP1,VPS9D1,ATG16L1,INF2,RGL3,GAPVD1,RADIL,DIAPH3,SH3BP4,PEX5,RUSC2,GDI…
GO Function	GO:0032555	Purine ribonucleotide binding	434	1903	0.019	ARF5,RALA,PPP5C,MAP4K5,GNA11,TRIP13,MAP2K5,STRADB,CDC34,MYH9,PAPOLA,PYGL,EIF5,ABCD1,NME3,NME4,CSK,EHD4,RIPK2,UBE2D4,NOD1,AK1,GALK1,RASD1,MVK,OAS3,RAB35,STK38,EIF2AK2,ACADL,ATP6V1B1,DDX55,MOCS3,AARS2,KATNAL2,TRAP1,KIF17,RAB40C,PEX1,RAP1B,MKNK2,TUBG2,DHX29,TRPM4,MAP3K10,ACSS2,EEFSEC,POPDC3,VPS4A,IGHMBP2,CSNK1G2,CAMK1,ARF3,ERN2,RAB33A,CARS2,MTHFS,BLK,TOR1B,TUBB2B,ITPKA,KIF11,PEBP1,CSNK1A1,ATP5F1B,MC…
GO Function	GO:0035639	Purine ribonucleoside triphosphate binding	419	1834	0.0214	ARF5,RALA,PPP5C,MAP4K5,GNA11,TRIP13,MAP2K5,STRADB,CDC34,MYH9,PAPOLA,PYGL,EIF5,ABCD1,NME3,NME4,CSK,EHD4,RIPK2,UBE2D4,NOD1,AK1,GALK1,RASD1,MVK,OAS3,RAB35,STK38,EIF2AK2,ATP6V1B1,DDX55,MOCS3,AARS2,KATNAL2,TRAP1,KIF17,RAB40C,PEX1,RAP1B,MKNK2,TUBG2,DHX29,TRPM4,MAP3K10,ACSS2,EEFSEC,VPS4A,IGHMBP2,CSNK1G2,CAMK1,ARF3,ERN2,RAB33A,CARS2,MTHFS,BLK,TOR1B,TUBB2B,ITPKA,KIF11,PEBP1,CSNK1A1,ATP5F1B,MCM4,RHEB,PKMYT…
GO Function	GO:0016772	Transferase activity, transferring phosphorus-containing groups	230	930	0.0227	MAP4K5,MAP2K5,STRADB,GNPTG,NANS,TGFBR3,TAB1,PAPOLA,NME3,NME4,CSK,RIPK2,CHRAC1,AK1,GALK1,AKAP10,CCND1,MVK,CDKN1B,OAS3,CMAS,STK38,EIF2AK2,MOCS3,MKNK2,MAP3K10,ILKAP,CSNK1G2,CAMK1,ERN2,TUT4,BLK,ITPKA,CSNK1A1,MMD,PKMYT1,PGS1,MARK4,MAP2K2,MAPK3,ARID3A,EIF2AK4,DGKD,TXK,ITPK1,NEK8,ERBB2,PFKL,SCYL1,DGKQ,PLK2,EPHA1,CAMK4,NRGN,DCK,PRKAG2,IPPK,TENT5B,CALM3,PKN3,MAP4K2,SNRK,FASTK,STK32C,CKB,PLK1,ATP23,CDK2AP2…
GO Function	GO:0019904	Protein domain specific binding	179	695	0.0231	DVL2,TGFBR3,THAP7,MYH9,EFS,SNTA1,STUB1,RIPK2,LIN7B,STX1A,NOD1,WBP1,EGR2,PYCARD,YWHAH,CAPN7,NDFIP1,RARA,VPS4A,BHLHE40,FHOD1,ARHGAP29,PKD1,AXIN1,TRAF4,SLC9A3R1,MAP2K2,EHD2,CHMP2B,PHRF1,KCNN2,RB1,JDP2,DLC1,TERF1,TRIM11,APP,FZD7,PPARG,FZD1,ARHGAP17,CALM3,BAX,LUC7L,NCKIPSD,ABI2,AFAP1L1,INPPL1,CHAF1A,SRRM2,FADD,GUSB,STX18,YWHAG,SHCBP1,SDC2,U2AF2,RAD9A,RAB6A,SRP68,PRKDC,BAIAP2,EBF1,FZD2,HSPA5,MYO1D,MVB1…
GO Function	GO:0016301	Kinase activity	198	788	0.0306	MAP4K5,MAP2K5,STRADB,TGFBR3,TAB1,NME3,NME4,CSK,RIPK2,AK1,GALK1,AKAP10,CCND1,MVK,CDKN1B,STK38,EIF2AK2,MKNK2,MAP3K10,ILKAP,CSNK1G2,CAMK1,ERN2,BLK,ITPKA,CSNK1A1,MMD,PKMYT1,MARK4,MAP2K2,MAPK3,EIF2AK4,DGKD,TXK,ITPK1,NEK8,ERBB2,PFKL,SCYL1,DGKQ,PLK2,EPHA1,CAMK4,NRGN,DCK,PRKAG2,IPPK,CALM3,PKN3,MAP4K2,SNRK,FASTK,STK32C,CKB,PLK1,ATP23,CDK2AP2,DTYMK,SIK2,RPS6KB2,MAP3K11,TAOK2,ADCK5,MAPK7,SPEG,LTBP4,ADPGK,GR…
GO Function	GO:0050839	Cell adhesion molecule binding	148	560	0.0312	ITGB4,MYH9,EIF5,EHD4,YKT6,PFN1,LRRC59,STK38,CDC42EP1,CCN4,DHX29,NECTIN2,ACTN4,LAMA5,DNAJB1,CCN3,THBS1,SEMA7A,PACSIN2,CHMP2B,RAB10,ADD1,TMPO,MFGE8,CDH11,SH3GL1,SCYL1,BCAM,SFRP2,TENM4,APP,NPTN,ITGA5,TWF2,FASN,VASN,KIF5B,LAMB2,EEF2,MMP14,TMOD3,PTPN2,LTBP4,CC2D1A,SWAP70,BAIAP2,NUDC,CTNNAL1,CALR,PLEC,HSPA5,CDHR3,PPP1CA,P4HB,H1-10,CADM1,RAB11B,NEXN,PARVA,CORO1B,PTK2,RPS2,FERMT2,NFASC,VAPA,SND1,GFRA1,AD…
GO Component	GO:0005622	Intracellular anatomical structure	3180	14891	2.80e-46
GO Component	GO:0043231	Intracellular membrane-bounded organelle	2721	12149	1.70e-43
GO Component	GO:0005737	Cytoplasm	2691	12056	8.12e-41
GO Component	GO:0043229	Intracellular organelle	2877	13231	2.78e-38
GO Component	GO:0043227	Membrane-bounded organelle	2864	13188	3.39e-37
GO Component	GO:0043226	Organelle	2984	14017	8.91e-34
GO Component	GO:0005829	Cytosol	1335	5438	6.17e-23	HSPB6,DVL2,TSR3,PPP5C,GABARAPL2,TTC17,MRI1,OTUD5,KDM4B,BCL3,KRT14,MAP2K5,OSTM1,STRADB,DIMT1,PPP1R15A,TRIP6,GMIP,SPG21,HAUS4,PSMD5,NANS,PSMD8,CDC34,SNAP29,MIF,USP18,TAB1,MYH9,PYGL,RIN3,EIF5,NFKBIA,ABCD1,ARL2BP,NME3,MPG,TSC2,ZNF500,DECR2,STUB1,CSK,RIPK2,PYCR3,GSR,RELB,RNASEH2A,TBC1D17,SGTA,SNAPC2,TBCB,STX1A,NOD1,PDAP1,SNX8,WASL,YKT6,AK1,FBXL15,GALK1,PFN1,C1QBP,AKAP10,HSD17B1,HDAC5,CCND1,YBX3,KCTD10…
GO Component	GO:0070013	Intracellular organelle lumen	1372	5660	6.80e-22	FUCA2,HS3ST1,HSPB6,TMEM132A,DVL2,RHBDD2,PPP5C,SNAI2,HOXC8,MRI1,GRN,RCN1,RELT,KDM4B,FOXJ2,BCL3,REXO1,MRPS34,ERLEC1,DIMT1,EPDR1,ITGB4,TRMT6,GMIP,TFAP4,PSMD5,PSMD8,ATP5F1D,CDC34,SNAP29,THAP7,MIF,SF3A1,ARSA,TAB1,MYH9,ZBED4,PAPOLA,PYGL,NFKBIA,BRMS1L,NTHL1,ARL2BP,MPG,ZNF500,NME4,STUB1,OIP5,CHRAC1,GSR,PAF1,RELB,CLASRP,RNASEH2A,SF3A2,SNAPC2,FBL,TGFB1,EPOR,USF2,PDAP1,PLOD3,STN1,PPIF,UTP18,C1QBP,COL1A1,LRR…
GO Component	GO:0031090	Organelle membrane	918	3673	1.41e-15	CYP51A1,RALA,TMEM132A,RHBDD2,QPCTL,PIGQ,B4GALT7,CHPF2,GABARAPL2,GRN,GNA11,TNFRSF1A,GOLGA5,MRPS34,OSTM1,PLOD1,ITGB4,PPP1R15A,UQCRC1,SPG21,GNPTG,CMTM6,PRRT1,ATP5F1D,SNAP29,THAP7,SLC25A1,TAB1,PIGH,SPTLC2,DHRS7,SLC25A43,PGRMC1,ABCD1,NME4,DECR2,EHD4,VPS18,CYP4F3,PEX11G,TMEM147,CAV2,STX1A,SNX8,WASL,PLOD3,YKT6,PPIF,UTP18,CCDC47,LRRC59,WFS1,UNC93B1,CCND1,TMEM109,PANX1,GALNT18,SLC25A3,CYP27B1,RAB35,SAYSD1…
GO Component	GO:0005739	Mitochondrion	486	1681	1.43e-15	RALA,CRY1,TNFRSF1A,MRPS34,PPP1R15A,UQCRC1,TFAP4,ATP5F1D,SLC25A1,NIPSNAP1,SLC25A43,PGRMC1,ABCD1,NTHL1,ARL2BP,MPG,NME4,MTFMT,GSR,ABHD11,YKT6,PPIF,C1QBP,AKAP10,LRRC59,SLC25A3,CYP27B1,TUSC2,NDUFS7,ACADL,ACOT2,UNG,ACADS,CHPF,AARS2,GOT2,MSTO1,ALKBH7,CLPP,TRAP1,PYCARD,ABHD8,GFER,TICAM1,MTX2,MRPL34,NDUFA10,SESN2,ACSS2,MRPS25,PEMT,SCO1,VHL,CARS2,USP30,HTRA2,CYP27A1,COX5B,MTHFS,RSAD1,TACO1,HINT2,FDX1,RMDN3…
GO Component	GO:0005654	Nucleoplasm	1005	4169	1.06e-13	DVL2,RHBDD2,PPP5C,SNAI2,HOXC8,MRI1,RELT,KDM4B,FOXJ2,BCL3,REXO1,DIMT1,TRMT6,GMIP,TFAP4,PSMD5,PSMD8,CDC34,SNAP29,THAP7,MIF,SF3A1,TAB1,MYH9,ZBED4,PAPOLA,NFKBIA,BRMS1L,NTHL1,ARL2BP,MPG,ZNF500,STUB1,OIP5,PAF1,RELB,CLASRP,RNASEH2A,SF3A2,SNAPC2,FBL,EPOR,USF2,STN1,UTP18,HDAC5,ZPR1,CCND1,PRPF19,KCTD10,CDKN1B,OAS3,CMAS,FBXO5,BYSL,RRP9,DAZAP1,SPR,WDR77,MAD2L2,DDX55,CCDC92,ELF1,HOXA7,EGR2,UNG,ACADS,BATF3,SNR…
GO Component	GO:0031981	Nuclear lumen	1078	4526	1.06e-13	HSPB6,DVL2,RHBDD2,PPP5C,SNAI2,HOXC8,MRI1,RELT,KDM4B,FOXJ2,BCL3,REXO1,DIMT1,ITGB4,TRMT6,GMIP,TFAP4,PSMD5,PSMD8,CDC34,SNAP29,THAP7,MIF,SF3A1,TAB1,MYH9,ZBED4,PAPOLA,NFKBIA,BRMS1L,NTHL1,ARL2BP,MPG,ZNF500,STUB1,OIP5,CHRAC1,PAF1,RELB,CLASRP,RNASEH2A,SF3A2,SNAPC2,FBL,EPOR,USF2,STN1,UTP18,C1QBP,HDAC5,ZPR1,CCND1,PRPF19,KCTD10,CDKN1B,OAS3,CMAS,FBXO5,BYSL,RRP9,WDFY1,DAZAP1,SPR,WDR77,MAD2L2,DDX55,CCDC92,ELF1…
GO Component	GO:0005634	Nucleus	1696	7672	1.45e-13	HSPB6,DVL2,RHBDD2,CRY1,PPP5C,SNAI2,HOXC8,MRI1,RELT,ISOC2,OTUD5,KDM4B,FOXJ2,BCL3,TRIP13,KRT14,REXO1,MAP2K5,STRADB,ZNF416,DIMT1,ITGB4,TRIP6,TRMT6,GMIP,MLF2,TFAP4,EFNB1,PSMD5,PSMD8,CDC34,GADD45B,SNAP29,THAP7,MIF,SF3A1,USP18,SLC25A1,TAB1,MYH9,ZBED4,PAPOLA,NFKBIA,BRMS1L,ZFP64,NTHL1,ZNF263,ARL2BP,MPG,TSC2,ZNF500,STUB1,MAZ,EHD4,OIP5,CHRAC1,PAF1,RELB,CLASRP,RNASEH2A,SF3A2,TLE5,SGTA,SNAPC2,FBL,FSD1,TGFB1,…
GO Component	GO:0012505	Endomembrane system	1097	4721	1.77e-11	ARF5,FUCA2,HS3ST1,CYP51A1,HSPB6,TMEM132A,RHBDD2,QPCTL,PIGQ,B4GALT7,CHPF2,GABARAPL2,TTC17,GRN,RCN1,TNFRSF1A,GOLGA5,ERLEC1,PLOD1,ITGB4,PPP1R15A,SPG21,GNPTG,CMTM6,PRRT1,SNAP29,THAP7,MIF,ARSA,TAB1,MYH9,PYGL,PIGH,SPTLC2,RIN3,DHRS7,ZFYVE21,PGRMC1,ABCD1,TSC2,STUB1,EHD4,VPS18,CYP4F3,TBC1D17,TGFB1,RABAC1,TMEM147,CAV2,STX1A,PDAP1,SNX8,PLOD3,YKT6,UTP18,RASD1,CCDC47,COL1A1,LRRC59,HDAC5,WFS1,UNC93B1,CCND1,TME…
GO Component	GO:0031967	Organelle envelope	359	1262	2.07e-10	MRPS34,ITGB4,PPP1R15A,UQCRC1,ATP5F1D,THAP7,SLC25A1,SLC25A43,PGRMC1,ABCD1,ARL2BP,NME4,STX1A,PPIF,UTP18,LRRC59,CCND1,TMEM109,SLC25A3,CYP27B1,NDUFS7,ACADL,HOXA7,MSTO1,TRAP1,YEATS4,GFER,MTX2,MRPL34,NDUFA10,MRPS25,VPS4A,NXT1,PEMT,SCO1,USP30,HTRA2,CYP27A1,COX5B,TOR1B,HINT2,RMDN3,GCHFR,MNS1,LRPPRC,LMNB1,NUP133,COX10,PARP16,ATP5F1B,COQ9,PGS1,QRICH2,MAPK3,EPC1,NDUFS3,CHMP2B,NOA1,CASC3,SDHA,ACAD11,MRPL3,RA…
GO Component	GO:0098588	Bounding membrane of organelle	541	2125	2.59e-09	TMEM132A,RHBDD2,QPCTL,B4GALT7,CHPF2,GABARAPL2,GRN,GNA11,TNFRSF1A,GOLGA5,OSTM1,PLOD1,PPP1R15A,SPG21,GNPTG,CMTM6,PRRT1,SNAP29,TAB1,PGRMC1,ABCD1,DECR2,EHD4,VPS18,PEX11G,CAV2,STX1A,SNX8,WASL,YKT6,CCDC47,WFS1,UNC93B1,TMEM109,GALNT18,CYP27B1,RAB35,SNX3,TMEM30A,GNB4,SNX17,REEP6,GORASP2,ATP6V1B1,VAMP4,CTSD,STBD1,CLTA,SEC61A1,CHPF,EREG,BBS2,MSTO1,ATG14,PYCARD,TICAM1,PEX1,MTX2,RAP1B,ABHD17A,SNX4,YIPF2,PDLI…
GO Component	GO:0005768	Endosome	293	1030	2.32e-08	GRN,SPG21,CMTM6,ARSA,TAB1,RIN3,ZFYVE21,EHD4,VPS18,TBC1D17,SNX8,YKT6,UNC93B1,CDKN1B,RAB35,SNX3,TMEM30A,WDFY1,SNX17,VAMP4,CTSD,APOA1,CLTA,RAB40C,TICAM1,MON1B,CLN6,ABHD17A,SNX4,YIPF2,PDLIM4,NDFIP1,VPS4A,RELCH,RAB33A,SLC31A2,SPPL2A,MMD,WIPI1,RAB11FIP3,SLC1A1,MGRN1,MAP2K2,MAPK3,PACSIN2,EHD2,CHMP2B,GPC1,MCOLN1,RAB10,TMEM175,PDCD6,RAB7A,ABCB6,PTPN23,TCIRG1,VPS37B,PML,RMC1,NPC1,ERBB2,SH3GL1,ARL8A,RHOB,DG…
GO Component	GO:0031410	Cytoplasmic vesicle	606	2482	4.48e-08	FUCA2,RALA,DVL2,GABARAPL2,TTC17,GRN,GOLGA5,SPG21,CMTM6,PRRT1,OCEL1,SNAP29,MIF,ARSA,TAB1,MYH9,PYGL,RIN3,ZFYVE21,PGRMC1,EHD4,VPS18,TBC1D17,TGFB1,RABAC1,ARRDC2,CAV2,STX1A,NOD1,PDAP1,SNX8,WASL,YKT6,COL1A1,WFS1,UNC93B1,CDKN1B,RAB35,SAYSD1,SNX3,TMEM30A,WDFY1,SNX17,REEP6,ATP6V1B1,VAMP4,CTSD,APOA1,STBD1,CLTA,EREG,PITHD1,ATG14,CANX,PYCARD,IDUA,RAB40C,TICAM1,MON1B,CLN6,RAP1B,ABHD17A,SNX4,ACTN4,YIPF2,ANGPTL…
GO Component	GO:0005773	Vacuole	245	839	9.36e-08	FUCA2,GABARAPL2,GRN,GNA11,OSTM1,EPDR1,GNPTG,CMTM6,SNAP29,ARSA,ABCD1,TSC2,VPS18,TBC1D17,UNC93B1,TMEM30A,GNB4,ATP6V1B1,VAMP4,CTSD,CLTA,ATG14,PYCARD,IDUA,TICAM1,RAP1B,RAMP2,VPS4A,GNS,GGH,GALC,HEXB,SLC7A5,SCARB1,TM9SF1,SPPL2A,MMD,WIPI1,RHEB,CHMP2B,GPC1,MCOLN1,CP,TMEM175,RAB7A,ABCB6,TCIRG1,HYAL1,GALNS,RMC1,NPC1,ARL8A,FTH1,ATP6V1B2,LPCAT1,FLCN,PIP4P2,MAN2B2,NAAA,SHKBP1,WDR24,TPCN2,CAPN2,HPS6,ANPEP,UBXN…
GO Component	GO:0031982	Vesicle	903	3957	1.41e-07	ARF5,FUCA2,RALA,TMEM132A,DVL2,HEBP1,GABARAPL2,TTC17,GRN,GNA11,GOLGA5,KRT14,PLOD1,ITGB4,SPG21,GNPTG,EFNB1,CMTM6,NANS,PRRT1,TGFBR3,OCEL1,SNAP29,MIF,DDTL,SLC25A1,ARSA,TAB1,MYH9,NID2,PYGL,RIN3,ZFYVE21,PGRMC1,CSK,EHD4,VPS18,RIPK2,GSR,TBC1D17,FBL,TGFB1,RABAC1,ARRDC2,CAV2,STX1A,NOD1,PDAP1,SNX8,WASL,PLOD3,YKT6,AK1,GALK1,PFN1,COL1A1,WFS1,UNC93B1,TMEM109,SLC25A3,CDKN1B,RAB35,SAYSD1,SNX3,DNPH1,TMEM30A,GNB4,…
GO Component	GO:0005759	Mitochondrial matrix	156	494	1.82e-06	MRPS34,ATP5F1D,ARL2BP,MPG,NME4,GSR,PPIF,C1QBP,LRRC59,NDUFS7,ACADL,ACOT2,ACADS,CHPF,GOT2,ALKBH7,CLPP,TRAP1,MRPL34,NDUFA10,ACSS2,MRPS25,CARS2,CYP27A1,MTHFS,FDX1,LRPPRC,ALDH2,ATP5F1B,DNAJA3,DHTKD1,MECR,NDUFS3,MRPL3,HIBADH,CYP11A1,TIMM44,ABHD10,DLAT,NARS2,ACAD8,MCAT,ETHE1,MAIP1,HSPA9,FASTK,CLPX,MRPL16,MRPL58,ECI1,MRPL4,MRPL38,MRPL11,PDE12,LIPT2,TERT,ISCU,CCAR2,MRPL57,ALDH5A1,D2HGDH,TYMS,PAM16,MRPS24,…
GO Component	GO:0005740	Mitochondrial envelope	228	802	2.04e-06	MRPS34,PPP1R15A,UQCRC1,ATP5F1D,SLC25A1,SLC25A43,PGRMC1,ABCD1,ARL2BP,NME4,PPIF,SLC25A3,CYP27B1,NDUFS7,ACADL,MSTO1,TRAP1,GFER,MTX2,MRPL34,NDUFA10,MRPS25,PEMT,SCO1,USP30,HTRA2,CYP27A1,COX5B,HINT2,RMDN3,COX10,ATP5F1B,COQ9,PGS1,NDUFS3,NOA1,SDHA,ACAD11,MRPL3,RAB7A,ABCB6,MTFP1,L2HGDH,CYP11A1,NDUFB10,TIMM29,TIMM44,MPC2,CISD2,NDUFS6,NDUFB11,SLC25A4,NRGN,MTERF3,CALM3,BAX,CLPB,CAPN2,MAIP1,SPATA18,HSPA9,SLC2…
GO Component	GO:0005764	Lysosome	214	746	2.99e-06	FUCA2,GRN,GNA11,OSTM1,EPDR1,GNPTG,CMTM6,SNAP29,ARSA,ABCD1,TSC2,VPS18,UNC93B1,TMEM30A,GNB4,VAMP4,CTSD,CLTA,PYCARD,IDUA,RAP1B,RAMP2,VPS4A,GNS,GGH,GALC,HEXB,SLC7A5,SCARB1,TM9SF1,SPPL2A,MMD,RHEB,CHMP2B,GPC1,MCOLN1,CP,TMEM175,RAB7A,ABCB6,TCIRG1,HYAL1,GALNS,RMC1,NPC1,ARL8A,FTH1,ATP6V1B2,LPCAT1,FLCN,PIP4P2,MAN2B2,NAAA,SHKBP1,WDR24,TPCN2,CAPN2,HPS6,ANPEP,UBXN6,RILP,GUSB,ANKRD27,GNB2,ADRB2,GAA,VASN,SDC2,K…
GO Component	GO:0005774	Vacuolar membrane	146	459	3.08e-06	GABARAPL2,GRN,GNA11,OSTM1,CMTM6,SNAP29,ABCD1,VPS18,TMEM30A,GNB4,ATP6V1B1,CTSD,CLTA,ATG14,RAP1B,VPS4A,SLC7A5,SCARB1,TM9SF1,SPPL2A,MMD,WIPI1,RHEB,CHMP2B,MCOLN1,CP,TMEM175,RAB7A,ABCB6,TCIRG1,RMC1,NPC1,ARL8A,ATP6V1B2,LPCAT1,FLCN,PIP4P2,WDR24,TPCN2,HPS6,ANPEP,UBXN6,RILP,ATP6V1G2,GNB2,GAA,VASN,KIF5B,RPTOR,SPNS1,SNX14,CCZ1B,CPNE1,CHMP6,PLAAT3,BORCS5,ITM2C,CCZ1,ATG16L2,ATP13A2,AP2A2,SYNGR1,TMEM179B,STARD…
GO Component	GO:0031966	Mitochondrial membrane	214	752	4.49e-06	MRPS34,PPP1R15A,UQCRC1,ATP5F1D,SLC25A1,SLC25A43,PGRMC1,ABCD1,NME4,PPIF,SLC25A3,CYP27B1,NDUFS7,ACADL,MSTO1,TRAP1,MTX2,MRPL34,NDUFA10,MRPS25,PEMT,SCO1,USP30,HTRA2,CYP27A1,COX5B,HINT2,RMDN3,COX10,ATP5F1B,COQ9,PGS1,NDUFS3,NOA1,SDHA,ACAD11,MRPL3,RAB7A,ABCB6,MTFP1,L2HGDH,CYP11A1,NDUFB10,TIMM29,TIMM44,MPC2,CISD2,NDUFS6,NDUFB11,SLC25A4,NRGN,MTERF3,CALM3,BAX,MAIP1,SPATA18,HSPA9,SLC25A32,COX11,CLPX,ATP23,M…
GO Component	GO:0110165	Cellular anatomical entity	3507	18293	1.62e-05
GO Component	GO:0010008	Endosome membrane	161	540	1.80e-05	SPG21,CMTM6,TAB1,EHD4,VPS18,SNX8,RAB35,SNX3,TMEM30A,SNX17,CTSD,CLTA,TICAM1,ABHD17A,SNX4,YIPF2,PDLIM4,NDFIP1,VPS4A,SPPL2A,MMD,WIPI1,RAB11FIP3,SLC1A1,PACSIN2,EHD2,CHMP2B,MCOLN1,RAB10,TMEM175,RAB7A,ABCB6,TCIRG1,VPS37B,PML,RMC1,NPC1,ERBB2,SH3GL1,ARL8A,RHOB,WASHC2A,PIP4P2,FZD7,TPCN2,TMEM184A,AMN,HPS6,PDIA3,RAB8A,UBXN6,SLC39A4,RILP,CD320,VPS37C,ADRB2,ANTXR2,MARCHF3,GGA2,SNX14,SPHK1,SCAMP4,CHMP6,WASHC5,…
GO Component	GO:0005765	Lysosomal membrane	130	417	3.58e-05	GRN,GNA11,OSTM1,CMTM6,SNAP29,ABCD1,VPS18,TMEM30A,GNB4,CTSD,CLTA,RAP1B,SLC7A5,SCARB1,TM9SF1,SPPL2A,MMD,RHEB,CHMP2B,MCOLN1,CP,TMEM175,RAB7A,ABCB6,TCIRG1,RMC1,NPC1,ARL8A,ATP6V1B2,LPCAT1,FLCN,PIP4P2,WDR24,TPCN2,HPS6,ANPEP,UBXN6,RILP,GNB2,GAA,VASN,KIF5B,RPTOR,SPNS1,SNX14,CCZ1B,CPNE1,CHMP6,PLAAT3,BORCS5,ITM2C,CCZ1,ATP13A2,AP2A2,SYNGR1,TMEM179B,STARD3,KPTN,ABCA2,VAPA,OCLN,MFSD12,AP1B1,ENTPD4,TFEB,AP2A1,…
GO Component	GO:0012506	Vesicle membrane	307	1209	5.61e-05	RALA,SPG21,CMTM6,PRRT1,SNAP29,TAB1,PGRMC1,EHD4,VPS18,CAV2,STX1A,SNX8,WASL,YKT6,WFS1,RAB35,SAYSD1,SNX3,TMEM30A,NCK2,SNX17,REEP6,ATP6V1B1,VAMP4,CTSD,STBD1,CLTA,EREG,TICAM1,RAP1B,ABHD17A,SNX4,YIPF2,PDLIM4,NDFIP1,VPS4A,KDELR2,GDE1,SCARB1,SPPL2A,MMD,WIPI1,TMED2,PKD1,RAB11FIP3,SLC1A1,PACSIN2,EHD2,CHMP2B,MCOLN1,RAB10,TMEM175,PDCD6,BST1,RAB7A,ABCB6,SCAP,TCIRG1,VPS37B,RAB20,PML,MFGE8,RMC1,NPC1,ERBB2,SH3GL…
GO Component	GO:0031300	Intrinsic component of organelle membrane	130	422	5.61e-05	RHBDD2,ABCD1,PEX11G,STX1A,CCDC47,WFS1,SLC25A3,RAB35,SEC61A1,CANX,MTX2,ABHD17A,EMC8,SCO1,SARAF,PREB,SPPL2A,TRAM1,TMEM175,RAB7A,ABCB6,ESYT1,L2HGDH,NPC1,MPC2,SLC25A4,PEX10,LEMD2,CAMLG,HSPA9,COX11,PDIA3,PGAP3,PCSK4,MFF,ATP6V1G2,TPST1,TBL2,CHST2,RFNG,B4GAT1,RCE1,PIGS,XXYLT1,COQ2,TMEM70,BID,CALR,RHOT2,PORCN,FAM20C,HSPA5,ATP13A2,SMDT1,SYNGR1,YIF1B,INSIG1,DMPK,TAP1,GPAA1,DHCR7,ATP13A1,ANKLE2,ENTPD4,P2RX4…
GO Component	GO:0005925	Focal adhesion	128	416	6.80e-05	RALA,TSPAN9,ITGB4,TRIP6,MYH9,ZFYVE21,EFS,CAV2,PFN1,SORBS3,HSPB1,CDC42EP1,NECTIN2,ACTN4,RPL8,AJUBA,MAP2K2,MAPK3,PACSIN2,SLC9A1,RAB10,ADD1,PXN,RHOB,GNA12,DLC1,FZD1,ITGA5,CAPN2,ARPC2,HSPA9,PDIA3,GNB2,ALCAM,YWHAG,MRC2,MMP14,SRP68,CSPG4,PABPC1,GAK,TNS2,CALR,PLEC,FZD2,HSPA5,ZYX,FLII,LIMS2,FLNC,P4HB,FES,NEXN,PARVA,ASAP3,CORO1B,PTK2,PPP1CC,RPS2,FERMT2,PDPK1,NFASC,SPRY4,ARPC5L,GIT2,PDLIM7,IGF2R,MPZL1,DCAF…
GO Component	GO:0031301	Integral component of organelle membrane	122	392	7.33e-05	RHBDD2,ABCD1,PEX11G,STX1A,CCDC47,WFS1,SLC25A3,SEC61A1,CANX,MTX2,EMC8,SCO1,SARAF,PREB,SPPL2A,TRAM1,TMEM175,ABCB6,ESYT1,L2HGDH,NPC1,MPC2,SLC25A4,PEX10,LEMD2,CAMLG,HSPA9,COX11,PDIA3,PCSK4,MFF,ATP6V1G2,TPST1,TBL2,RFNG,B4GAT1,RCE1,PIGS,XXYLT1,COQ2,TMEM70,BID,CALR,RHOT2,PORCN,FAM20C,HSPA5,ATP13A2,SMDT1,SYNGR1,YIF1B,INSIG1,DMPK,TAP1,GPAA1,DHCR7,ATP13A1,ANKLE2,ENTPD4,P2RX4,MPC1,SREBF2,SLC39A13,SGMS1,HACD…
GO Component	GO:0030659	Cytoplasmic vesicle membrane	301	1190	8.54e-05	RALA,SPG21,CMTM6,PRRT1,SNAP29,TAB1,PGRMC1,EHD4,VPS18,CAV2,STX1A,SNX8,WASL,YKT6,WFS1,RAB35,SAYSD1,SNX3,TMEM30A,SNX17,REEP6,ATP6V1B1,VAMP4,CTSD,STBD1,CLTA,EREG,TICAM1,RAP1B,ABHD17A,SNX4,YIPF2,PDLIM4,NDFIP1,VPS4A,KDELR2,GDE1,SCARB1,SPPL2A,MMD,WIPI1,TMED2,PKD1,RAB11FIP3,SLC1A1,PACSIN2,EHD2,CHMP2B,MCOLN1,RAB10,TMEM175,PDCD6,BST1,RAB7A,ABCB6,SCAP,TCIRG1,VPS37B,RAB20,PML,MFGE8,RMC1,NPC1,ERBB2,SH3GL1,SCY…
GO Component	GO:0015630	Microtubule cytoskeleton	335	1355	0.00012	HOXC8,MAP2K5,HAUS4,SNAP29,MYH9,ARL2BP,PYCR3,RELB,TBCB,FSD1,PRPF19,FBXO5,MAPRE3,MAD2L2,CCDC92,CLTA,ACADS,B9D2,HAUS3,ENKD1,KATNAL2,BBS2,CDC25B,SBDS,PYCARD,PIN1,KIF17,HSPB1,TUBGCP6,TUBG2,SNX4,CAPN7,VPS4A,KATNBL1,TUBB2B,DCUN1D5,RMDN3,MNS1,LRPPRC,KIF11,HERC2,CSNK1A1,TUBGCP3,CEP76,NUBP2,RAB11FIP3,AXIN1,AJUBA,MARK4,MAP2K2,DPP9,EHD2,CLASP1,CHMP2B,SLAIN2,NSUN2,FBXW11,DNAH5,PTPN23,DIDO1,TTLL1,RB1,PXN,NCOR1…
GO Component	GO:0043232	Intracellular non-membrane-bounded organelle	1108	5191	0.00012	HSPB6,SNAI2,TTC17,HOXC8,MRI1,KDM4B,FOXJ2,TRIP13,KRT14,MRPS34,MAP2K5,DIMT1,ITGB4,TRIP6,TFAP4,HAUS4,SNAP29,THAP7,MYH9,ZBED4,BRMS1L,SNTA1,ARL2BP,MPG,STUB1,VPS18,OIP5,RIPK2,CHRAC1,PYCR3,RELB,FBL,TBCB,FSD1,DBP,USF2,STX1A,WASL,AK1,STN1,UTP18,PFN1,C1QBP,LRRC59,ZPR1,PRPF19,FBXO5,BYSL,RRP9,WDFY1,EIF2AK2,MAPRE3,DLX2,MAD2L2,DDX55,CCDC92,ARAP3,ELF1,SORBS3,TBX2,NAA50,HOXA7,CLTA,EGR2,ACADS,BATF3,B9D2,HAUS3,ENK…
GO Component	GO:0032991	Protein-containing complex	1164	5506	0.00026	RHBDD2,PPP5C,PIGQ,TTC17,PPP1R3F,GNA11,TNFRSF1A,BCL3,MRPS34,OSTM1,STRADB,PLOD1,ITGB4,PPP1R15A,TRMT6,UQCRC1,TFAP4,GNPTG,HAUS4,PSMD5,TGFBR3,PSMD8,ATP5F1D,SNAP29,SF3A1,TAB1,MYH9,PIGH,SPTLC2,NFKBIA,BRMS1L,SNTA1,TSC2,STUB1,VPS18,RIPK2,CHRAC1,PAF1,RELB,LIN7B,PEX11G,RNASEH2A,SF3A2,TLE5,SGTA,FBL,TGFB1,DBP,TMEM147,UBE2D4,CAV2,STX1A,YKT6,FBXL15,STN1,PPIF,UTP18,CCDC47,AKAP10,COL1A1,HDAC5,CCND1,PRPF19,PANX1,K…
GO Component	GO:0005819	Spindle	126	425	0.00031	MAP2K5,HAUS4,MYH9,ARL2BP,PYCR3,PRPF19,FBXO5,MAPRE3,MAD2L2,CLTA,HAUS3,KATNAL2,CDC25B,SBDS,HSPB1,TUBGCP6,TUBG2,VPS4A,KATNBL1,TUBB2B,DCUN1D5,RMDN3,KIF11,CSNK1A1,TUBGCP3,NUBP2,CLASP1,CHMP2B,NSUN2,DIDO1,RB1,NCOR1,WRAP73,JTB,ARL8A,PLK2,TERF1,NEIL2,APP,FLCN,CALM3,LEMD2,GEM,PLK1,TPX2,KIFC2,E4F1,MAEA,HDAC3,NUDCD2,SHCBP1,CCAR2,MZT2A,CHMP6,TUBB6,NUDC,DYNC1I1,TUBB3,EML4,SEPTIN1,HASPIN,MAP1S,TACC3,KLHL22,NDEL…
GO Component	GO:0031984	Organelle subcompartment	356	1479	0.00038	CYP51A1,TMEM132A,RHBDD2,PIGQ,B4GALT7,CHPF2,GABARAPL2,GRN,GOLGA5,PLOD1,PPP1R15A,PIGH,SPTLC2,DHRS7,PGRMC1,ABCD1,CYP4F3,TMEM147,PLOD3,CCDC47,LRRC59,WFS1,UNC93B1,TMEM109,PANX1,REEP6,GORASP2,VAMP4,STBD1,YIPF4,CLTA,EBPL,SEC61A1,CHPF,MBOAT7,NCLN,NECAB3,ATG14,CANX,DNAJB9,CLN6,YIPF2,EMC8,PEMT,SARAF,ERN2,RELCH,GSAP,HTRA2,COG3,KDELR2,PREB,SPPL2A,PARP16,WIPI1,RHEB,TRAM1,TMED2,PKMYT1,LMF1,RHBDF1,ALG1,HACE1,IL…
GO Component	GO:0005783	Endoplasmic reticulum	468	2021	0.00042	FUCA2,CYP51A1,TMEM132A,RHBDD2,PIGQ,GABARAPL2,GRN,RCN1,ERLEC1,PLOD1,PPP1R15A,ARSA,PIGH,SPTLC2,DHRS7,PGRMC1,ABCD1,STUB1,EHD4,CYP4F3,TMEM147,PLOD3,YKT6,RASD1,CCDC47,COL1A1,LRRC59,WFS1,UNC93B1,TMEM109,PANX1,TMEM30A,NCK2,REEP6,GORASP2,P3H1,APOA1,STBD1,YIPF4,TFG,EBPL,SEC61A1,MBOAT7,NCLN,NECAB3,ATG14,CANX,PYCARD,SDF2L1,DNAJB9,CLN6,TRPM4,EMC8,F12,NDFIP1,PEMT,SARAF,VHL,ERN2,SMPD2,HTRA2,KDELR2,TOR1B,THBS1,…
GO Component	GO:0005794	Golgi apparatus	391	1650	0.00043	ARF5,HS3ST1,HSPB6,TMEM132A,RHBDD2,QPCTL,B4GALT7,CHPF2,GABARAPL2,TTC17,GRN,TNFRSF1A,GOLGA5,PPP1R15A,SPG21,GNPTG,SNAP29,TSC2,TGFB1,RABAC1,CAV2,PLOD3,YKT6,COL1A1,HDAC5,UNC93B1,GALNT18,LTBR,TMEM30A,WDFY1,SNX17,GORASP2,WDR77,AKR7A2,VAMP4,YIPF4,CLTA,CHPF,NECAB3,PYCARD,GDF15,TRPM4,YIPF2,EMC8,NDFIP1,ARF3,RELCH,RAB33A,GSAP,COG3,KDELR2,PLCB2,MMD,WIPI1,RHEB,TMED2,PKMYT1,PKD1,RHBDF1,AJUBA,HACE1,MYDGF,MAP2K2,…
GO Component	GO:0000151	Ubiquitin ligase complex	97	308	0.00045	RHBDD2,STUB1,UBE2D4,FBXL15,KCTD10,CDKN1B,FBXO9,FBXL12,MED17,TRPC4AP,DCAF15,FBXL8,DCUN1D5,UBE2S,ASB1,PDCD6,FBXW11,GID8,FBXO7,CBX8,CBX4,FEM1C,ASB6,FBXO4,ZER1,FBXO17,MED30,KLHDC2,KCTD5,MAEA,TSPAN17,FBXW5,KLHDC3,ANAPC2,TRAF7,RNF40,FBXO21,FBXL6,SPSB1,KLHL22,KLHL25,ANAPC1,KLHL7,RBCK1,ARIH2,UBE2C,KLHL9,KLHDC1,DDA1,TOPORS,PCGF3,DCAF12,TMEM183A,KLHL12,RNF2,CACYBP,DCAF6,FBXL4,PCGF6,USP33,UBAC1,CDC20,RNF8,U…
GO Component	GO:0005769	Early endosome	121	411	0.00053	CMTM6,RIN3,EHD4,VPS18,SNX8,SNX3,TMEM30A,WDFY1,SNX17,APOA1,CLN6,SNX4,PDLIM4,VPS4A,SLC1A1,MGRN1,MAP2K2,MAPK3,PACSIN2,EHD2,ABCB6,PTPN23,PML,ERBB2,SH3GL1,RHOB,AP1AR,UHRF1BP1L,WASHC2A,APP,PPP1R21,HPS3,TMEM184A,WDFY2,HPS6,UBXN6,ANKRD27,HAS3,ADRB2,MARCHF3,GGA2,SPHK1,WASHC5,F2R,LLGL1,PLEKHF2,MYO1D,AP3S1,RUFY1,PLPP2,HGS,RFTN1,NIPA2,MTMR2,UVRAG,ARC,IGF2R,ENTR1,AP1B1,RABEP2,CLIP3,PHETA1,MVB12B,RAB4A,RPS6KC1…
GO Component	GO:0070062	Extracellular exosome	482	2096	0.00053	ARF5,FUCA2,RALA,TMEM132A,HEBP1,GRN,GNA11,KRT14,PLOD1,ITGB4,GNPTG,EFNB1,NANS,TGFBR3,MIF,DDTL,SLC25A1,ARSA,MYH9,NID2,PYGL,CSK,EHD4,GSR,FBL,WASL,PLOD3,AK1,GALK1,PFN1,TMEM109,SLC25A3,RAB35,SNX3,DNPH1,GNB4,ATP6V1B1,SPR,AKR7A2,P3H1,CTSD,APOA1,NAA50,PEPD,GOT2,NT5C,DSTN,CANX,ABHD8,IDUA,HSPB1,PEX1,YWHAH,DNAJB9,RAP1B,NECTIN2,SAFB2,PGLS,ACTN4,GDF15,LAMA5,ANGPTL6,F12,CAPN7,DNAJB1,H3-3B,VPS4A,ARF3,TUT4,NT5E,G…
GO Component	GO:1903561	Extracellular vesicle	486	2120	0.00061	ARF5,FUCA2,RALA,TMEM132A,HEBP1,GRN,GNA11,KRT14,PLOD1,ITGB4,GNPTG,EFNB1,NANS,TGFBR3,MIF,DDTL,SLC25A1,ARSA,MYH9,NID2,PYGL,CSK,EHD4,GSR,FBL,WASL,PLOD3,AK1,GALK1,PFN1,TMEM109,SLC25A3,RAB35,SNX3,DNPH1,GNB4,ATP6V1B1,SPR,AKR7A2,P3H1,CTSD,APOA1,NAA50,PEPD,GOT2,NT5C,DSTN,CANX,ABHD8,IDUA,HSPB1,PEX1,YWHAH,DNAJB9,RAP1B,NECTIN2,SAFB2,PGLS,ACTN4,GDF15,LAMA5,ANGPTL6,F12,CAPN7,DNAJB1,H3-3B,VPS4A,ARF3,TUT4,NT5E,G…
GO Component	GO:0005635	Nuclear envelope	137	487	0.00089	ITGB4,THAP7,STX1A,UTP18,LRRC59,CCND1,TMEM109,HOXA7,YEATS4,VPS4A,NXT1,TOR1B,GCHFR,MNS1,LRPPRC,LMNB1,NUP133,PARP16,QRICH2,MAPK3,EPC1,CHMP2B,CASC3,FBXW11,TMPO,BNIP2,PML,GATA6,NPC1,TXNL4A,OTULINL,SIGMAR1,EI24,APP,AGPAT3,MCM3AP,BAX,LEMD2,APEH,KLHDC2,POLR2M,GHDC,POMZP3,DHX37,ARL6IP6,OSBPL3,BIN1,CPNE1,CHMP6,PLAAT3,CALR,ROGDI,DTX2,LMNB2,PCM1,XPOT,INTS5,RNF123,NOC4L,MFSD10,MTA1,NDEL1,CBX3,EIF5A,TAF3,RANBP…
GO Component	GO:0019866	Organelle inner membrane	154	566	0.0012	MRPS34,UQCRC1,ATP5F1D,SLC25A1,SLC25A43,NME4,PPIF,SLC25A3,NDUFS7,TRAP1,MTX2,MRPL34,NDUFA10,MRPS25,SCO1,CYP27A1,COX5B,LRPPRC,LMNB1,COX10,ATP5F1B,COQ9,PGS1,NDUFS3,NOA1,SDHA,ACAD11,MRPL3,MTFP1,TMPO,L2HGDH,CYP11A1,NDUFB10,TIMM29,TIMM44,MPC2,NDUFS6,NDUFB11,SIGMAR1,SLC25A4,LEMD2,MAIP1,HSPA9,SLC25A32,COX11,CLPX,ATP23,MRPL16,COQ4,MRPL58,UQCRFS1,MRPL4,MRPL38,MRPL11,SPNS1,MRPL57,COQ2,TMEM70,ACAD9,CRAT,COQ8B…
GO Component	GO:0030496	Midbody	68	201	0.0013	RALA,BCL3,ARL2BP,MAPRE3,PIN1,VPS4A,KATNBL1,URB2,RAB11FIP3,MARK4,CHMP2B,VPS37B,JTB,ARL8A,ALKBH4,GEM,PLK1,RAB8A,MPLKIP,SHCBP1,SSNA1,CHMP6,NUDC,EML4,HSPA5,SEPTIN1,PTCH1,DTNBP1,PPP1CC,PKN1,UVRAG,PITPNM1,ENTR1,KLHL9,TOPORS,SCCPDH,LZTS2,RNF8,CLIC4,KATNB1,FAM50B,EXOC1,KEAP1,CHMP7,CHMP1A,GDI1,ANXA11,MAP10,PDCD6IP,SPART,MICAL3,SLC2A1,EML3,LATS1,AGAP2,SAFB,NUP62,CCDC124,POLDIP2,ARL8B,SH3GLB1,CTDP1,EXOC5,MI…
GO Component	GO:0005743	Mitochondrial inner membrane	139	502	0.0014	MRPS34,UQCRC1,ATP5F1D,SLC25A1,SLC25A43,NME4,PPIF,SLC25A3,NDUFS7,TRAP1,MTX2,MRPL34,NDUFA10,MRPS25,SCO1,CYP27A1,COX5B,COX10,ATP5F1B,COQ9,PGS1,NDUFS3,NOA1,SDHA,ACAD11,MRPL3,MTFP1,L2HGDH,CYP11A1,NDUFB10,TIMM29,TIMM44,MPC2,NDUFS6,NDUFB11,SLC25A4,MAIP1,HSPA9,SLC25A32,COX11,CLPX,ATP23,MRPL16,COQ4,MRPL58,UQCRFS1,MRPL4,MRPL38,MRPL11,SPNS1,MRPL57,COQ2,TMEM70,ACAD9,CRAT,COQ8B,TYMS,PAM16,CYC1,COX5A,MRPS24,SL…
GO Component	GO:0048471	Perinuclear region of cytoplasm	188	727	0.0019	ARF5,RHBDD2,RELT,BCL3,TPD52L2,ABCD1,TSC2,EHD4,CAV2,RASD1,ZPR1,YBX3,EIF2AK2,MAPRE3,DOK1,STBD1,TRPC4AP,ACTN4,ATXN10,EIF3G,PDLIM4,NDFIP1,RARA,VPS4A,ARF3,LRPPRC,TRIM37,AXIN1,TRAF4,SLC9A3R1,MAP2K2,PPM1F,EHD2,SLC9A1,CASC3,RAB10,BNIP2,NPC1,ERBB2,CISD2,SRD5A1,SH3RF1,APP,RASA2,PPARG,PKN3,TNFSF12,CCDC78,DOCK6,CAPN2,MTMR14,MAP1B,TMEM184A,TWF2,RAC3,GNB2,ASPSCR1,KIF5B,TMEM134,GAK,TOLLIP,APBA3,OSBPL3,AGGF1,STX…
GO Component	GO:1902494	Catalytic complex	359	1539	0.0024	RHBDD2,PIGQ,PPP1R3F,GNA11,STRADB,PLOD1,PPP1R15A,TRMT6,UQCRC1,GNPTG,PSMD5,PSMD8,SF3A1,PIGH,SPTLC2,BRMS1L,STUB1,CHRAC1,PAF1,SF3A2,TGFB1,UBE2D4,FBXL15,HDAC5,CCND1,PRPF19,KCTD10,CDKN1B,GNB4,NDUFS7,WDR77,MAD2L2,NAA50,ACTR5,FBXO9,RALY,ATG14,PYCARD,YEATS4,FBXL12,TICAM1,HSPB1,SNX4,MED17,TRPC4AP,ESS2,LSM7,MLLT1,NDUFA10,SESN2,F12,DCAF15,KDM6B,VPS4A,HTRA2,FBXL8,KAT7,DCUN1D5,HEXB,USP14,GNB5,SETD1A,YJU2,PIAS4…
GO Component	GO:0140535	Intracellular protein-containing complex	199	784	0.0028	RHBDD2,BCL3,PSMD5,PSMD8,NFKBIA,STUB1,CHRAC1,PAF1,RNASEH2A,UBE2D4,FBXL15,KCTD10,CDKN1B,MAD2L2,NAA50,FBXO9,YEATS4,FBXL12,HSPB1,MED17,TRPC4AP,FAM98C,MLLT1,SESN2,DCAF15,FBXL8,KAT7,DCUN1D5,USP14,TELO2,EPC1,EP300,UBE2S,ASB1,PSMD3,PDCD6,FBXW11,POLA2,GID8,FBXO7,CBX8,CBX4,POLR2D,FTH1,FEM1C,ASB6,PPP4C,FBXO4,PRKAG2,ZFAND2B,TRAPPC10,ZER1,FBXO17,PSME3,NAA15,MED30,KLHDC2,POLR2M,POLR3E,ATP23,KCTD5,MAEA,RPTOR,RN…
GO Component	GO:0042175	Nuclear outer membrane-endoplasmic reticulum membrane network	281	1179	0.0046	CYP51A1,TMEM132A,RHBDD2,PIGQ,GABARAPL2,PLOD1,PPP1R15A,PIGH,SPTLC2,DHRS7,PGRMC1,ABCD1,CYP4F3,TMEM147,PLOD3,CCDC47,LRRC59,WFS1,UNC93B1,TMEM109,PANX1,REEP6,GORASP2,STBD1,EBPL,SEC61A1,MBOAT7,NCLN,NECAB3,ATG14,CANX,DNAJB9,CLN6,EMC8,PEMT,SARAF,ERN2,HTRA2,KDELR2,PREB,LRPPRC,SPPL2A,PARP16,RHEB,TRAM1,TMED2,PKMYT1,LMF1,RHBDF1,ALG1,ILVBL,OSBPL5,SLC9A1,SRD5A3,SEC22C,RAB10,PDCD6,MGLL,ABCB6,SCAP,SQLE,ESYT1,PML…
GO Component	GO:0005789	Endoplasmic reticulum membrane	276	1157	0.0049	CYP51A1,TMEM132A,RHBDD2,PIGQ,GABARAPL2,PLOD1,PPP1R15A,PIGH,SPTLC2,DHRS7,PGRMC1,ABCD1,CYP4F3,TMEM147,PLOD3,CCDC47,LRRC59,WFS1,UNC93B1,TMEM109,PANX1,REEP6,GORASP2,STBD1,EBPL,SEC61A1,MBOAT7,NCLN,NECAB3,ATG14,CANX,DNAJB9,CLN6,EMC8,PEMT,SARAF,ERN2,HTRA2,KDELR2,PREB,SPPL2A,PARP16,RHEB,TRAM1,TMED2,PKMYT1,LMF1,RHBDF1,ALG1,ILVBL,OSBPL5,SLC9A1,SRD5A3,SEC22C,RAB10,PDCD6,MGLL,ABCB6,SCAP,SQLE,ESYT1,PML,PYURF,…
GO Component	GO:0005776	Autophagosome	43	116	0.006	GABARAPL2,SNAP29,VPS18,TBC1D17,ATG14,TICAM1,TM9SF1,WIPI1,CHMP2B,RAB7A,FTH1,RAB24,GAA,CHMP6,ATG16L2,ATP13A2,UBQLN2,UVRAG,ENTPD4,ATG5,MCOLN3,MAP1LC3A,UBQLN1,TBC1D25,AUP1,SRPX,OPTN,SQSTM1,ATG16L1,CHMP7,CHMP1A,ATG4B,HPSE,WDR81,ATG9A,ULK3,GRAMD1A,MAP1LC3B2,SH3GLB1,WASHC1,ATP6AP2,ATG9B,MAP1LC3B
GO Component	GO:0030176	Integral component of endoplasmic reticulum membrane	56	167	0.0062	RHBDD2,CCDC47,WFS1,SEC61A1,CANX,EMC8,SARAF,PREB,SPPL2A,TRAM1,ESYT1,CAMLG,PDIA3,TBL2,RCE1,PIGS,XXYLT1,CALR,PORCN,HSPA5,INSIG1,TAP1,GPAA1,DHCR7,ATP13A1,ANKLE2,SREBF2,SGMS1,HACD1,SCD,ELOVL5,DOLPP1,HLA-C,HLA-G,AUP1,RRBP1,SLC35B4,ASPH,PLPP6,CPT1C,ERGIC1,SLC35B2,HLA-A,FITM2,EMC6,HM13,SELENOS,DERL3,HLA-B,EMC9,TAPBP,ACER3,ABCB9,FKBP8,SPPL2B,SLC35B1
GO Component	GO:0031227	Intrinsic component of endoplasmic reticulum membrane	58	175	0.0062	RHBDD2,CCDC47,WFS1,SEC61A1,CANX,EMC8,SARAF,PREB,SPPL2A,TRAM1,ESYT1,CAMLG,PDIA3,PGAP3,TBL2,RCE1,PIGS,XXYLT1,CALR,PORCN,HSPA5,INSIG1,TAP1,GPAA1,DHCR7,ATP13A1,ANKLE2,SREBF2,SGMS1,HACD1,SCD,ELOVL5,DOLPP1,HLA-C,HLA-G,AUP1,RRBP1,SLC35B4,ASPH,PLPP6,CPT1C,ERGIC1,SLC35B2,HLA-A,FITM2,EMC6,HM13,SELENOS,DERL3,HLA-B,EMC9,TAPBP,ACER3,ABCB9,GRAMD1A,FKBP8,SPPL2B,SLC35B1
GO Component	GO:0005770	Late endosome	85	289	0.0074	GRN,VPS18,TMEM30A,MON1B,YIPF2,VPS4A,SLC31A2,SPPL2A,MMD,SLC1A1,MAP2K2,MAPK3,CHMP2B,MCOLN1,RAB7A,ABCB6,TCIRG1,VPS37B,RMC1,NPC1,ARL8A,RHOB,AP1AR,PIP4P2,TPCN2,MON1A,UBXN6,RILP,VPS37C,IL12A,ANKRD27,SNX14,CCZ1B,CHMP6,VPS37A,F2R,BAIAP3,MVB12A,CCZ1,ATP13A2,HGS,STARD3,MFSD12,GFRA1,UVRAG,IGF2R,MVB12B,RAP1A,MCOLN3,MCOLN2,TSPAN15,RAB14,MAP1LC3A,HLA-DMA,CLCN4,SLC39A14,TMEM165,SQSTM1,PRKAR1A,STEAP3,LGMN,ANKRD1…
GO Component	GO:0043202	Lysosomal lumen	37	97	0.0099	EPDR1,ARSA,CTSD,IDUA,GNS,GALC,HEXB,GPC1,HYAL1,GALNS,MAN2B2,NAAA,GUSB,GAA,SDC2,CSPG4,SGSH,ATP13A2,BCAN,IDS,SMPD1,GYG1,CTSB,PPT2,GPC4,CTSA,FUCA1,HSPG2,AGRN,SDC1,ASAH1,LGMN,HPSE,PLD3,NSG1,MAN2B1,RNASET2
GO Component	GO:0042470	Melanosome	40	109	0.0108	RAB35,CTSD,CANX,GGH,GCHFR,RAB7A,ABCB6,ATP6V1B2,ATP1B3,RPN1,PDIA3,ATP6V1G2,ANKRD27,FASN,MMP14,HSPA5,P4HB,SYNGR1,DTNBP1,CTSB,SND1,MFSD12,DNAJC5,RAB32,YWHAB,GSN,FLOT1,SLC3A2,CNP,CCT4,ITGB1,RAB27A,PDIA6,RAB1A,ANXA11,PDCD6IP,SLC2A1,SLC1A5,RAB5C,PDIA4
GO Component	GO:0031902	Late endosome membrane	52	157	0.012	VPS18,TMEM30A,YIPF2,VPS4A,SPPL2A,MMD,SLC1A1,CHMP2B,MCOLN1,RAB7A,ABCB6,VPS37B,RMC1,NPC1,ARL8A,RHOB,PIP4P2,TPCN2,UBXN6,RILP,VPS37C,SNX14,CHMP6,VPS37A,BAIAP3,MVB12A,ATP13A2,HGS,STARD3,MVB12B,MCOLN3,MCOLN2,TSPAN15,HLA-DMA,CLCN4,SLC39A14,TMEM165,RAB27A,TMEM106B,CHMP7,CHMP1A,WDR81,ATG9A,PLD3,NSG1,HLA-DMB,TICAM2,SNF8,STOML1,VTI1B,ARL8B,AP5S1
GO Component	GO:0055037	Recycling endosome	60	191	0.0139	CMTM6,EHD4,TBC1D17,RAB35,ABHD17A,PDLIM4,RELCH,SLC31A2,RAB11FIP3,SLC1A1,PACSIN2,EHD2,RAB10,VPS51,APP,FZD7,MICALL2,PDIA3,RAB8A,SLC39A4,AVL9,SCAMP4,DYNC1I1,BAIAP3,RAB11B,ENTR1,CLIP3,PHETA1,KCNK1,RAB4A,MCOLN2,RAB14,LDLRAP1,HLA-C,HLA-G,OPTN,RABGEF1,CLCN4,ITSN1,TMUB1,ITGB1,HLA-A,GPER1,ATG9A,NSG1,DENND6B,HLA-B,NDRG1,NISCH,ATP11A,SNF8,SH3TC2,AMOTL2,TPCN1,VTI1B,PLEKHJ1,RAB4B,EHD1,WASHC1,ATG9B
GO Component	GO:0016604	Nuclear body	202	833	0.0158	DVL2,REXO1,CDC34,THAP7,SF3A1,TAB1,MYH9,OIP5,SF3A2,SNAPC2,FBL,EPOR,HDAC5,ZPR1,PRPF19,SYMPK,PIN1,MKNK2,ABHD17A,SAFB2,ACTN4,FLYWCH1,NXT1,IGHMBP2,BHLHE40,CSNK1A1,MEOX2,TELO2,SETD1A,ELL,HACE1,PIAS4,DGCR8,PACSIN2,NDUFS3,HDAC4,CASC3,ADD1,THOC3,NBN,PTPN23,SLC2A4RG,RB1,TINF2,PML,CBX4,PRDM15,SH3BGRL3,PRCC,POLR2D,DGKQ,TERF1,GEMIN5,CCNL1,NAA15,IL15,TCERG1,INPPL1,KLHDC2,CCNDBP1,CDT1,SRRM2,U2AF2,TUT1,TERT,RMI2…
GO Component	GO:0005788	Endoplasmic reticulum lumen	88	312	0.0162	FUCA2,TMEM132A,RCN1,ERLEC1,ARSA,PLOD3,COL1A1,WFS1,P3H1,APOA1,CANX,SDF2L1,DNAJB9,CLN6,TOR1B,THBS1,MYDGF,MAPK3,DNAJC10,CP,COL5A3,MFGE8,RCN3,SUMF1,PRSS23,TXNDC16,APP,FSTL1,IGFBP7,PDIA3,COL6A2,IL12A,SDC2,LAMB2,POGLUT3,FKBP10,RCN2,ARSJ,CALR,FAM20C,PDIA5,CRTAP,HSPA5,COL12A1,P4HB,GAS6,MEN1,PNPLA2,TOR1A,COL18A1,COL6A1,QSOX1,TOR3A,ADAMTSL4,COL5A1,MINPP1,CNPY3,CERCAM,TOR2A,TSPAN15,COL16A1,COL4A1,POGLUT2,UG…
GO Component	GO:0055038	Recycling endosome membrane	35	94	0.0182	CMTM6,EHD4,RAB35,ABHD17A,PDLIM4,RAB11FIP3,SLC1A1,PACSIN2,EHD2,RAB10,FZD7,PDIA3,RAB8A,SLC39A4,SCAMP4,BAIAP3,RAB11B,CLIP3,RAB4A,MCOLN2,RAB14,HLA-C,HLA-G,OPTN,CLCN4,HLA-A,ATG9A,NSG1,HLA-B,NDRG1,TPCN1,VTI1B,EHD1,WASHC1,ATG9B
GO Component	GO:0031461	cullin-RING ubiquitin ligase complex	56	178	0.0193	FBXL15,KCTD10,CDKN1B,FBXO9,FBXL12,TRPC4AP,DCAF15,FBXL8,UBE2S,PDCD6,FBXW11,FBXO7,FEM1C,FBXO4,ZER1,FBXO17,KLHDC2,KCTD5,FBXW5,KLHDC3,ANAPC2,FBXL6,SPSB1,KLHL22,KLHL25,ANAPC1,KLHL7,UBE2C,KLHL9,KLHDC1,DDA1,DCAF12,TMEM183A,KLHL12,CACYBP,DCAF6,FBXL4,CDC20,CUL4A,FBXO42,CKS2,FBXO44,FBXL18,FBXO25,KEAP1,FZR1,CCNF,FBXL16,USP47,KCTD17,KLHL13,SPSB2,CAND1,KCTD13,SPSB3,FBXW8
GO Component	GO:0005730	Nucleolus	235	996	0.02	HSPB6,MRI1,FOXJ2,DIMT1,ITGB4,FBL,STN1,UTP18,C1QBP,ZPR1,BYSL,RRP9,WDFY1,MAD2L2,DDX55,NAA50,BATF3,NOP53,SBDS,PYCARD,DNAJB9,MTX2,CLN6,ERI1,MLLT1,PPAN,GRWD1,RARA,DNAJB1,KATNBL1,TUT4,URB2,IMP4,COX10,RBL2,PKMYT1,TRAF4,DGCR8,NSUN2,SDHA,NBN,GET4,BNIP2,PML,AKAP8,TIMM44,TERF1,SSRP1,VPS51,CAMK4,CCNO,WASHC2A,CENPH,SMARCA5,IPPK,CSTB,FAM207A,ALKBH4,LRWD1,HSPA9,PELP1,UBTF,AKNA,POP7,CAMTA1,MUS81,RPL13,TUT1,NSUN5…
GO Component	GO:0005856	Cytoskeleton	513	2369	0.0233	TTC17,HOXC8,KRT14,MAP2K5,TRIP6,HAUS4,SNAP29,MYH9,SNTA1,ARL2BP,VPS18,RIPK2,PYCR3,RELB,TBCB,FSD1,STX1A,WASL,AK1,STN1,PFN1,PRPF19,FBXO5,MAPRE3,MAD2L2,CCDC92,ARAP3,SORBS3,CLTA,ACADS,B9D2,HAUS3,ENKD1,KATNAL2,BBS2,SYMPK,CDC25B,DSTN,SBDS,ATG14,PYCARD,PIN1,KIF17,HSPB1,TUBGCP6,CDC42EP1,TUBG2,SNX4,ACTN4,CAPN7,PDLIM4,RARA,VPS4A,KATNBL1,HTRA2,FHOD1,GYPC,TUBB2B,DCUN1D5,RMDN3,ITPKA,MNS1,LRPPRC,KIF11,LMNB1,HERC…
GO Component	GO:0000139	Golgi membrane	164	664	0.024	TMEM132A,RHBDD2,QPCTL,B4GALT7,CHPF2,GABARAPL2,TNFRSF1A,GOLGA5,GNPTG,SNAP29,CAV2,YKT6,UNC93B1,GALNT18,GORASP2,VAMP4,CHPF,PYCARD,NDFIP1,ARF3,RAB33A,COG3,KDELR2,WIPI1,RHEB,TMED2,PKMYT1,PKD1,RHBDF1,HACE1,GPR108,RAB10,ABCB6,SCAP,TMEM115,MALL,MARCHF4,LPCAT1,RAB6B,HPD,AGPAT3,MAP4K2,NOS3,TMED3,COG1,PGAP3,RAB8A,PCSK4,TPST1,LMAN2,HAS3,B3GNT2,STX18,MGAT2,CHST2,RFNG,B4GAT1,SLC16A13,RAB6A,SLC35C1,GORASP1,ARFG…
GO Component	GO:0005815	Microtubule organizing center	198	825	0.0248	HAUS4,SNAP29,ARL2BP,RELB,FSD1,MAPRE3,CCDC92,ACADS,B9D2,HAUS3,BBS2,CDC25B,PIN1,KIF17,TUBGCP6,TUBG2,CAPN7,VPS4A,KATNBL1,HERC2,CSNK1A1,TUBGCP3,CEP76,NUBP2,RAB11FIP3,AJUBA,MARK4,CLASP1,SLAIN2,FBXW11,PTPN23,TTLL1,NEK8,CEP131,SCYL1,WRAP73,JTB,PLK2,PPP4C,CENPU,FLCN,CALM3,SPATC1L,PPP1R35,LRWD1,CCDC78,PLK1,RAB8A,UBXN6,KIFC2,RILP,AKNA,MPLKIP,NUDCD2,LRRC45,KIF5B,MAP3K11,MZT2A,CCDC85B,CC2D1A,SSNA1,RPP25,VPS3…
GO Component	GO:0005912	Adherens junction	55	177	0.0254	MYH9,LIN7B,CDC42EP1,NECTIN2,PDLIM4,JAG1,AJUBA,RAB10,ADD1,CDH11,TMEM47,MYO1E,ABI2,TMOD3,CCDC85B,PDLIM2,BAIAP2,LLGL1,ZYX,CDHR3,PPP1CA,NEXN,CDC42EP4,FERMT2,PDLIM7,ADAM15,SCRIB,DLL1,CNN3,PLPP3,PDLIM1,FLOT1,LMO7,CCDC85C,SHROOM2,TNK2,KRT18,FLOT2,CCDC85A,CYTH1,NDRG1,AJM1,PTPRK,TNKS1BP1,KIFC3,TMEM204,CDH8,PIP5K1C,WTIP,PAK4,PPP1R9B,CYTH2,ACTB,SH3BP1,NOTCH1
GO Component	GO:1990234	Transferase complex	201	847	0.0351	RHBDD2,PIGQ,STRADB,TRMT6,GNPTG,PIGH,SPTLC2,STUB1,CHRAC1,PAF1,TGFB1,UBE2D4,FBXL15,CCND1,KCTD10,CDKN1B,WDR77,MAD2L2,NAA50,FBXO9,ATG14,PYCARD,YEATS4,FBXL12,MED17,TRPC4AP,MLLT1,SESN2,DCAF15,KDM6B,FBXL8,KAT7,DCUN1D5,SETD1A,PIAS4,EPC1,EP300,ILVBL,UBE2S,ASB1,PDCD6,FBXW11,POLA2,GID8,FBXO7,CBX8,CBX4,PFKL,POLR2D,FEM1C,ASB6,FBXO4,CCNO,PRKAG2,ZER1,FBXO17,CCNL1,RPN1,NAA15,MED30,KLHDC2,POLR2M,POLR3E,PELP1,KCTD…
GO Component	GO:0019005	SCF ubiquitin ligase complex	25	62	0.0383	FBXL15,FBXO9,FBXL12,FBXL8,FBXW11,FBXO7,FBXO4,FBXO17,FBXW5,FBXL6,SPSB1,TMEM183A,CACYBP,FBXL4,FBXO42,CKS2,FBXO44,FBXL18,FBXO25,CCNF,FBXL16,USP47,SPSB2,SPSB3,FBXW8
GO Component	GO:0034045	Phagophore assembly site membrane	12	19	0.0416	STBD1,ATG14,WIPI1,RAB7A,ATG16L2,WDR45,ATG5,ATG2A,ATG16L1,WDR45B,ATG9A,ATG9B
GO Component	GO:0098791	Golgi apparatus subcompartment	101	384	0.0416	B4GALT7,CHPF2,GRN,GOLGA5,PLOD3,VAMP4,YIPF4,CLTA,CHPF,NECAB3,YIPF2,RELCH,GSAP,COG3,WIPI1,TMED2,HACE1,GPR108,RAB10,TMEM115,LGR5,MARCHF4,AP1AR,USP6NL,VPS51,ASAP2,UXS1,APP,RGS20,TMED3,COG1,RAB8A,PCSK4,MGAT2,CANT1,CHST2,CLTB,NAGPA,RAB6A,GGA2,SCAMP4,STX4,GCC1,RAB43,LLGL1,BAIAP3,B4GALNT4,YIPF7,MGAT4B,CERKL,PITPNM1,IGF2R,AP1B1,ATL1,FUT4,CLIP3,PHETA1,SGMS1,GALNT2,RAB32,APH1A,FLNA,GBF1,STX16,PLPP3,PLK3,TJA…
GO Component	GO:0000421	Autophagosome membrane	22	52	0.0428	GABARAPL2,SNAP29,ATG14,TM9SF1,WIPI1,CHMP2B,RAB7A,CHMP6,ATG16L2,ATP13A2,UVRAG,ENTPD4,MCOLN3,MAP1LC3A,ATG16L1,CHMP7,CHMP1A,WDR81,MAP1LC3B2,SH3GLB1,ATP6AP2,MAP1LC3B
GO Component	GO:0005775	Vacuolar lumen	53	175	0.0454	FUCA2,GRN,EPDR1,ARSA,CTSD,PYCARD,IDUA,GNS,GGH,GALC,HEXB,GPC1,HYAL1,GALNS,MAN2B2,NAAA,GUSB,GAA,SDC2,CSPG4,SGSH,TOLLIP,ATP13A2,BCAN,PRKCD,IDS,SMPD1,GYG1,IMPDH1,CTSB,C6orf120,VAT1,VCP,CYB5R3,PPT2,CREG1,GPC4,DPP7,CTSA,FUCA1,HSPG2,AGRN,SDC1,ASAH1,LGMN,HPSE,PLD3,NSG1,MAN2B1,NAPRT,RNASET2,ARHGAP45,CLN5
GO Component	GO:0031965	Nuclear membrane	83	305	0.0454	ITGB4,THAP7,STX1A,UTP18,CCND1,TMEM109,HOXA7,YEATS4,TOR1B,GCHFR,LRPPRC,LMNB1,NUP133,QRICH2,EPC1,CASC3,TMPO,PML,GATA6,TXNL4A,SIGMAR1,EI24,MCM3AP,LEMD2,APEH,KLHDC2,POMZP3,DHX37,ARL6IP6,OSBPL3,CPNE1,DTX2,LMNB2,PCM1,INTS5,RNF123,NOC4L,MFSD10,CBX3,TAF3,CPTP,DPY19L3,VAPA,TOR1A,DMPK,DHCR7,P2RX4,TPR,LMNA,RBM15,EMD,MYO6,NSMF,SURF4,SCAI,TMEM38B,DNAJC1,TRIM27,PHF11,DNAJC2,TXLNG,PLPP6,FZR1,IL15RA,SUN1,INTS1,N…
GO Component	GO:0031901	Early endosome membrane	54	180	0.0484	CMTM6,EHD4,SNX8,SNX3,TMEM30A,SNX4,PDLIM4,SLC1A1,ABCB6,PML,SH3GL1,WASHC2A,TMEM184A,HPS6,UBXN6,MARCHF3,GGA2,SPHK1,WASHC5,LLGL1,PLEKHF2,RUFY1,PLPP2,HGS,MTMR2,ARC,CLIP3,RAB4A,MCOLN3,RAB14,DKK1,HLA-C,HLA-G,SNX5,RABGEF1,CLCN4,SLC39A14,TMEM165,MON2,HLA-A,WDR81,PLD3,NSG1,HLA-B,TICAM2,SNX21,TMEM9B,APPL2,RAB5C,TPCN1,VTI1B,EHD1,WASHC2C,WASHC1
Reactome	HSA-1430728	Metabolism	512	2092	2.42e-05	HS3ST1,CYP51A1,B4GALT7,CHPF2,MRI1,GNA11,CA12,UQCRC1,PSMD5,PSMD8,ATP5F1D,SLC25A1,ARSA,PYGL,SPTLC2,ABCD1,NME3,NME4,DECR2,PYCR3,GSR,CYP4F3,STX1A,WASL,AK1,GALK1,HSD17B1,MVK,CYP27B1,DNPH1,GNB4,NDUFS7,ACADL,ODC1,SPR,AKR7A2,SLC19A2,APOA1,GDA,ACOT2,ACADS,PLA2G12A,CHPF,MOCS3,GOT2,NT5C,MBOAT7,TRAP1,IDUA,MED17,PGLS,NDUFA10,ACSS2,EEFSEC,PEMT,SCO1,CSNK1G2,ARF3,NT5E,SMPD2,GNS,CYP27A1,COX5B,NUDT15,MTHFS,TACO1,F…
Reactome	HSA-597592	Post-translational protein modification	348	1405	0.0014	ARF5,FUCA2,TMEM132A,PIGQ,RCN1,OTUD5,PSMD5,NANS,PSMD8,CDC34,USP18,ARSA,TAB1,PIGH,NFKBIA,RIPK2,PAF1,TGFB1,NOD1,YKT6,FBXL15,WFS1,GALNT18,CMAS,RAB35,SNX3,APOA1,FBXO30,TFG,ACTR5,FBXO9,CANX,FBXL12,RAB40C,RARA,VHL,ARF3,RAB33A,USP30,FBXL8,COG3,KDELR2,TUBB2B,DCUN1D5,THBS1,PREB,NUP133,USP14,HERC2,BTBD1,TMED2,AXIN1,ALG1,PIAS4,DPH1,EP300,SRD5A3,SEC22C,UBE2S,HDAC4,ASB1,CP,PSMD3,RAB10,BST1,RAB7A,FBXW11,TMEM115…
Reactome	HSA-392499	Metabolism of proteins	450	1917	0.0035	ARF5,FUCA2,TMEM132A,PIGQ,RCN1,GNA11,OTUD5,MRPS34,PSMD5,NANS,PSMD8,CDC34,USP18,ARSA,TAB1,PIGH,EIF5,NFKBIA,MTFMT,RIPK2,PAF1,TBCB,TGFB1,STX1A,NOD1,YKT6,FBXL15,WFS1,GALNT18,CMAS,RAB35,SNX3,GNB4,CTSD,APOA1,FBXO30,TFG,SEC61A1,ACTR5,FBXO9,AARS2,CANX,FBXL12,RAB40C,MRPL34,EIF3G,MRPS25,RARA,H3-3B,VHL,ARF3,RAB33A,CARS2,USP30,FBXL8,COG3,KDELR2,TUBB2B,DCUN1D5,THBS1,PREB,NUP133,USP14,HERC2,BTBD1,GNB5,EIF3J,TRA…
Reactome	HSA-168164	Toll Like Receptor 3 (TLR3) Cascade	43	100	0.0063	USP18,TAB1,NFKBIA,RIPK2,NOD1,TICAM1,USP14,MAPK3,FBXW11,DUSP6,APP,LRRC14,FADD,NKIRAS2,MAPK7,NFKBIB,TNIP2,MAP2K3,TIFA,MAP3K7,IRAK1,JUN,UBE2D1,ELK1,TRAF3,MAPK8,IRF7,MAP2K7,UBE2D2,RELA,NLRX1,MAPKAPK3,DUSP7,PPP2R5D,PPP2CA,RPS6KA2,IKBKB,TRAF6,MEF2A,IRF3,BIRC2,RPS6KA5,IKBKG
Reactome	HSA-199991	Membrane Trafficking	170	626	0.0063	ARF5,RALA,DVL2,GABARAPL2,GOLGA5,SNAP29,MYH9,RIN3,TSC2,TBC1D17,WASL,YKT6,RAB35,VAMP4,TFG,CLTA,EREG,MON1B,YWHAH,VPS4A,ARF3,RAB33A,GNS,COG3,KDELR2,TOR1B,TUBB2B,PREB,KIF11,TBC1D1,TMED2,PACSIN2,CHMP2B,SEC22C,RAB10,RAB7A,TMEM115,VPS37B,SH3GL1,FTH1,USP6NL,VPS51,APP,RAB6B,PRKAG2,CALM3,AGPAT3,TRAPPC10,ARPC2,MON1A,TMED3,COG1,RAB8A,KIFC2,VPS37C,LMAN2,ANKRD27,ADRB2,STX18,YWHAG,ASPSCR1,KIF5B,CLTB,RIN1,RAB6A,G…
Reactome	HSA-556833	Metabolism of lipids	196	739	0.0063	CYP51A1,SLC25A1,ARSA,SPTLC2,ABCD1,DECR2,CYP4F3,HSD17B1,MVK,CYP27B1,ACADL,APOA1,ACOT2,ACADS,PLA2G12A,MBOAT7,MED17,PEMT,CSNK1G2,ARF3,SMPD2,CYP27A1,FDX1,GALC,GDE1,HEXB,PGS1,PIAS4,PHYH,MED15,EP300,OSBPL5,MECR,SRD5A3,PLPP1,ACAD11,MGLL,SCAP,SQLE,ESYT1,CYP11A1,MED9,NCOR1,CPNE7,SUMF1,SRD5A1,FADS2,LPCAT1,PPARG,PRKAG2,ABHD3,CBR1,MCAT,AGPAT3,MTMR14,ENPP6,MED30,INPPL1,MVD,ANGPTL4,ECI1,HDAC3,FASN,PTDSS2,ACOT1…
Reactome	HSA-5653656	Vesicle-mediated transport	178	666	0.0063	ARF5,RALA,DVL2,GABARAPL2,GOLGA5,SNAP29,MYH9,RIN3,TSC2,TBC1D17,WASL,YKT6,COL1A1,RAB35,VAMP4,APOA1,TFG,CLTA,EREG,MON1B,YWHAH,VPS4A,ARF3,RAB33A,GNS,COG3,KDELR2,TOR1B,TUBB2B,PREB,KIF11,TBC1D1,SCARB1,TMED2,PACSIN2,CHMP2B,SEC22C,RAB10,RAB7A,TMEM115,VPS37B,SH3GL1,FTH1,USP6NL,VPS51,APP,RAB6B,PRKAG2,CALM3,AGPAT3,TRAPPC10,ARPC2,MON1A,TMED3,COG1,RAB8A,KIFC2,VPS37C,LMAN2,ANKRD27,ADRB2,STX18,YWHAG,ASPSCR1,KIF…
Reactome	HSA-937061	TRIF(TICAM1)-mediated TLR4 signaling	44	104	0.0063	USP18,TAB1,NFKBIA,RIPK2,NOD1,TICAM1,USP14,MAPK3,FBXW11,DUSP6,APP,LRRC14,FADD,NKIRAS2,MAPK7,NFKBIB,TNIP2,MAP2K3,TIFA,MAP3K7,IRAK1,JUN,UBE2D1,ELK1,TRAF3,MAPK8,IRF7,MAP2K7,UBE2D2,RELA,NLRX1,MAPKAPK3,TICAM2,DUSP7,PPP2R5D,PPP2CA,RPS6KA2,IKBKB,TRAF6,MEF2A,IRF3,BIRC2,RPS6KA5,IKBKG
Reactome	HSA-975155	MyD88 dependent cascade initiated on endosome	41	99	0.0089	USP18,TAB1,NFKBIA,RIPK2,NOD1,TICAM1,USP14,MAPK3,FBXW11,DUSP6,APP,LRRC14,NKIRAS2,MAPK7,NFKBIB,TNIP2,PELI3,MAP2K3,PELI1,TIFA,MAP3K7,IRAK1,JUN,ELK1,MAPK8,IRF7,MAP2K7,RELA,NLRX1,MAPKAPK3,TICAM2,DUSP7,PPP2R5D,PPP2CA,RPS6KA2,IKBKB,TRAF6,MEF2A,RPS6KA5,IKBKG,MYD88
Reactome	HSA-2262752	Cellular responses to stress	192	747	0.0117	PPP1R15A,PSMD5,PSMD8,GSR,WFS1,CDKN1B,ATP6V1B1,APOA1,DNAJB9,SESN2,DNAJB1,H3-3B,KDM6B,SCO1,VHL,COX5B,TACO1,TUBB2B,PREB,LRPPRC,LMNB1,NUP133,WIPI1,RHEB,RPL8,AJUBA,MYDGF,MAPK3,EP300,EIF2AK4,UBE2S,PSMD3,STAT3,ADD1,NBN,TCIRG1,RB1,TINF2,NCOR1,CBX8,CBX4,ATP6V1B2,TERF1,HSPB8,FLCN,PSME3,WDR24,IGFBP7,BMT2,HSPA9,COX11,ATP6V1G2,HSPA4,HDAC3,RPTOR,RPL13,PSMD2,CCAR2,MAPK7,KLHDC3,ANAPC2,DNAJA2,ARFGAP1,EXOSC4,COX5A…
Reactome	HSA-975138	TRAF6 mediated induction of NFkB and MAP kinases upon TLR7/8 or 9 activation	40	98	0.0117	USP18,TAB1,NFKBIA,RIPK2,NOD1,TICAM1,USP14,MAPK3,FBXW11,DUSP6,APP,LRRC14,NKIRAS2,MAPK7,NFKBIB,TNIP2,PELI3,MAP2K3,PELI1,TIFA,MAP3K7,IRAK1,JUN,ELK1,MAPK8,MAP2K7,RELA,NLRX1,MAPKAPK3,TICAM2,DUSP7,PPP2R5D,PPP2CA,RPS6KA2,IKBKB,TRAF6,MEF2A,RPS6KA5,IKBKG,MYD88
Reactome	HSA-975871	MyD88 cascade initiated on plasma membrane	38	93	0.0139	USP18,TAB1,NFKBIA,RIPK2,NOD1,USP14,MAPK3,FBXW11,DUSP6,APP,LRRC14,NKIRAS2,MAPK7,NFKBIB,TNIP2,PELI3,MAP2K3,PELI1,TIFA,MAP3K7,IRAK1,JUN,ELK1,MAPK8,MAP2K7,RELA,NLRX1,MAPKAPK3,DUSP7,PPP2R5D,PPP2CA,RPS6KA2,IKBKB,TRAF6,MEF2A,RPS6KA5,IKBKG,MYD88
Reactome	HSA-15869	Metabolism of nucleotides	38	97	0.0219	NME3,NME4,GSR,AK1,DNPH1,GDA,NT5C,NT5E,NUDT15,DCK,HPRT1,DTYMK,PFAS,TYMS,UPP1,IMPDH1,UCKL1,AK5,DCTD,ENTPD4,RRM2,ADSS2,GUK1,CMPK1,UCK1,ADA,ENTPD6,APRT,DUT,GART,NT5M,NME2,AK4,TYMP,GMPS,NUDT16,NT5C3A,NUDT18
Reactome	HSA-1643685	Disease	387	1702	0.0245	DVL2,B4GALT7,ERLEC1,PSMD5,PSMD8,TAB1,MYH9,NFKBIA,ABCD1,NTHL1,TSC2,CSK,VPS18,RIPK2,TGFB1,STX1A,NOD1,WASL,GALK1,C1QBP,HDAC5,UNC93B1,CCND1,CYP27B1,CDKN1B,GNB4,EIF2AK2,APOA1,TFG,CLTA,EREG,CDC25B,ATG14,CANX,PYCARD,IDUA,TICAM1,YWHAH,RAP1B,F12,H3-3B,VPS4A,JAG1,VHL,NT5E,GNS,CYP27A1,TUBB2B,FDX1,THBS1,PEBP1,LMNB1,NUP133,HEXB,CSNK1A1,GNB5,PARP16,AXIN1,SLC1A1,ALG1,RPL8,ELL,MAP2K2,MAPK3,EP300,LIG1,CHMP2B,GPC1…
Reactome	HSA-166016	Toll Like Receptor 4 (TLR4) Cascade	48	139	0.0351	USP18,TAB1,NFKBIA,RIPK2,NOD1,TICAM1,USP14,MAPK3,FBXW11,DUSP6,APP,LRRC14,FADD,NKIRAS2,MAPK7,NFKBIB,TNIP2,PELI3,MAP2K3,PELI1,TIFA,MAP3K7,IRAK1,JUN,UBE2D1,ELK1,TRAF3,MAPK8,IRF7,ITGB2,MAP2K7,UBE2D2,RELA,NLRX1,MAPKAPK3,TICAM2,DUSP7,PPP2R5D,PPP2CA,RPS6KA2,IKBKB,TRAF6,MEF2A,IRF3,BIRC2,RPS6KA5,IKBKG,MYD88
Reactome	HSA-9716542	Signaling by Rho GTPases, Miro GTPases and RHOBTB3	173	688	0.0355	DVL2,GMIP,MYH9,CSK,LIN7B,WASL,YKT6,PFN1,C1QBP,CDKN1B,STK38,NCK2,STBD1,ARAP3,B9D2,PIN1,YWHAH,CDC42EP1,H3-3B,JAG1,VHL,HINT2,TUBB2B,ARHGAP29,LMNB1,NUP133,MAPK3,CLASP1,NDUFS3,DEPDC1B,RAB7A,ESYT1,RHOB,RTKN,DLC1,UHRF1BP1L,CENPU,CENPH,SH3RF1,ARHGAP17,CALM3,SHKBP1,PKN3,NCKIPSD,DOCK6,ARPC2,ABI2,ARHGEF40,CKB,KIAA0355,PLK1,RAC3,YWHAG,KIF5B,TMOD3,MAP3K11,NIPSNAP2,UACA,SWAP70,BAIAP2,TUBB6,EPSTI1,NUDC,TRIP10,D…
Reactome	HSA-168898	Toll-like Receptor Cascades	53	161	0.0394	USP18,TAB1,NFKBIA,RIPK2,NOD1,UNC93B1,TICAM1,USP14,MAPK3,FBXW11,DUSP6,APP,LRRC14,FADD,NKIRAS2,MAPK7,NFKBIB,TNIP2,PELI3,MAP2K3,CTSB,PELI1,TIFA,MAP3K7,IRAK1,JUN,CNPY3,UBE2D1,ELK1,TRAF3,LGMN,MAPK8,IRF7,ITGB2,MAP2K7,UBE2D2,RELA,NLRX1,MAPKAPK3,TICAM2,DUSP7,PPP2R5D,PPP2CA,RPS6KA2,IKBKB,GSDMD,TRAF6,MEF2A,IRF3,BIRC2,RPS6KA5,IKBKG,MYD88
Reactome	HSA-194315	Signaling by Rho GTPases	169	672	0.0394	DVL2,GMIP,MYH9,CSK,LIN7B,WASL,YKT6,PFN1,C1QBP,CDKN1B,STK38,NCK2,STBD1,ARAP3,B9D2,PIN1,YWHAH,CDC42EP1,H3-3B,JAG1,HINT2,TUBB2B,ARHGAP29,LMNB1,NUP133,MAPK3,CLASP1,NDUFS3,DEPDC1B,RAB7A,ESYT1,RHOB,RTKN,DLC1,UHRF1BP1L,CENPU,CENPH,SH3RF1,ARHGAP17,CALM3,SHKBP1,PKN3,NCKIPSD,DOCK6,ARPC2,ABI2,ARHGEF40,CKB,KIAA0355,PLK1,RAC3,YWHAG,KIF5B,TMOD3,MAP3K11,NIPSNAP2,UACA,SWAP70,BAIAP2,TUBB6,EPSTI1,NUDC,TRIP10,DYNC1…
Reactome	HSA-9007101	Rab regulation of trafficking	43	121	0.0394	GABARAPL2,RIN3,TSC2,TBC1D17,RAB35,MON1B,RAB33A,RAB10,RAB7A,RAB6B,TRAPPC10,MON1A,RAB8A,ANKRD27,RIN1,RAB6A,GGA2,CCZ1B,RAB11B,TRAPPC11,RAB4A,RAB32,RAB14,TBC1D25,OPTN,SBF1,RABGEF1,TRAPPC9,GAPVD1,RAB27A,TBC1D10A,TBC1D10B,RAB1A,DENND6B,GDI1,DENND3,RAB5C,RAB3IP,TRAPPC5,TBC1D7,TRAPPC3,TBC1D2,MAP1LC3B
Reactome	HSA-983169	Class I MHC mediated antigen processing & presentation	103	376	0.0445	PSMD5,PSMD8,CDC34,STUB1,UBE2D4,FBXL15,FBXO30,SEC61A1,RNF114,FBXO9,ATG14,CANX,FBXL12,VHL,FBXL8,RNF138,HERC2,BLMH,BTBD1,TRIM37,MGRN1,HACE1,UBE2S,ASB1,PSMD3,FBXW11,FBXO7,ASB6,FBXO4,TRIM11,SH3RF1,RNF126,FBXO17,PSME3,ASB16,PDIA3,UNKL,THOP1,MRC2,PSMD2,FBXW5,ANAPC2,STX4,TRAF7,CALR,TRIM41,LRSAM1,HSPA5,FBXO21,RNF123,SPSB1,KLHL22,KLHL25,UBE2G2,UBA1,ANAPC1,TAP1,KCTD6,UBA5,RBCK1,ARIH2,UBE2C,ASB13,PSMB10,KLHL…
Reactome	HSA-2559583	Cellular Senescence	53	163	0.0451	CDKN1B,H3-3B,KDM6B,LMNB1,MAPK3,UBE2S,STAT3,NBN,RB1,TINF2,CBX8,CBX4,TERF1,IGFBP7,MAPK7,ANAPC2,EZH2,H2AC20,TNRC6C,ANAPC1,H1-0,MAP2K3,UBE2C,ETS2,RNF2,H2BC21,JUN,UBE2D1,RING1,ID1,BMI1,RAD50,RBBP7,EP400,ETS1,CDKN2D,FZR1,MAPK8,EHMT2,MAP2K7,CABIN1,RELA,CDKN1A,MAPKAPK3,HMGA1,EHMT1,CDKN2A,RPS6KA2,H2AX,H2AJ,MAPKAPK5,CCNA2,ACD

## Sheet: Suppl.Table3A GEA.DOWN
#category	term ID	term description	observed gene count	background gene count	strength	false discovery rate	matching proteins in your network (labels)
GO Process	GO:0034641	Cellular nitrogen compound metabolic process	716	3463	0.2	1.02e-27	COX15,RTF2,MRPS35,AQR,TIGAR,RRN3,RBM22,ESF1,AASDH,DLD,OSGEP,TECR,RTCB,PHF5A,SUPT16H,ALKBH1,APEX1,CINP,CSTF1,CDK5RAP1,GLA,ACP5,EIF3E,EXOSC5,NAMPT,ITGB8,SETX,SUPT4H1,DDX5,PUS3,PDHX,POLR3B,LTA4H,CNOT2,KRR1,MTREX,NUDT12,THG1L,RARS1,MLH1,UMPS,EIF1B,ORC2,TCEANC2,SYF2,TBPL1,MED28,CPSF3,PAPOLG,FAM98A,PANK3,TARDBP,COIL,POLK,MRM2,ORMDL2,RIF1,MPHOSPH10,H4C6,BMP4,SOX9,THOC2,SNRPB2,UROD,NSRP1,HELB,EIF3K,LSM8,…
GO Process	GO:0006139	Nucleobase-containing compound metabolic process	591	2722	0.22	1.49e-26	RTF2,AQR,TIGAR,RRN3,RBM22,ESF1,DLD,OSGEP,TECR,RTCB,PHF5A,SUPT16H,ALKBH1,APEX1,CINP,CSTF1,CDK5RAP1,EIF3E,EXOSC5,NAMPT,SETX,SUPT4H1,DDX5,PUS3,PDHX,POLR3B,CNOT2,KRR1,MTREX,NUDT12,THG1L,RARS1,MLH1,UMPS,ORC2,TCEANC2,SYF2,TBPL1,MED28,CPSF3,PAPOLG,FAM98A,PANK3,TARDBP,COIL,POLK,MRM2,RIF1,MPHOSPH10,H4C6,BMP4,SOX9,THOC2,SNRPB2,NSRP1,HELB,LSM8,PARP2,ZFYVE26,TRNT1,RRM2B,DHX35,NOL11,THAP1,AP3B1,USPL1,MED10,EL…
GO Process	GO:0006725	Cellular aromatic compound metabolic process	626	2936	0.21	1.49e-26	COX15,RTF2,AQR,TIGAR,RRN3,RBM22,ESF1,DLD,OSGEP,TECR,TCN2,RTCB,PHF5A,SUPT16H,ALKBH1,APEX1,CINP,CSTF1,CDK5RAP1,EIF3E,EXOSC5,NAMPT,SETX,SUPT4H1,DDX5,PUS3,PDHX,POLR3B,CNOT2,KRR1,MTREX,NUDT12,THG1L,RARS1,MLH1,UMPS,ORC2,TCEANC2,SYF2,TBPL1,MED28,CPSF3,PAPOLG,FAM98A,PANK3,TARDBP,COIL,POLK,MRM2,RIF1,MPHOSPH10,H4C6,BMP4,SOX9,THOC2,SNRPB2,UROD,NSRP1,HELB,LSM8,PARP2,ZFYVE26,TRNT1,RRM2B,DHX35,NOL11,AOC2,THAP1…
GO Process	GO:0046483	Heterocycle metabolic process	616	2891	0.21	3.13e-26	COX15,RTF2,SLC2A3,AQR,TIGAR,RRN3,RBM22,ESF1,DLD,OSGEP,TECR,TCN2,RTCB,PHF5A,SUPT16H,ALKBH1,APEX1,CINP,CSTF1,CDK5RAP1,EIF3E,EXOSC5,NAMPT,SETX,SUPT4H1,DDX5,PUS3,PDHX,POLR3B,CNOT2,KRR1,MTREX,NUDT12,THG1L,RARS1,MLH1,UMPS,ORC2,TCEANC2,SYF2,TBPL1,MED28,CPSF3,PAPOLG,FAM98A,PANK3,TARDBP,COIL,POLK,MRM2,RIF1,MPHOSPH10,H4C6,BMP4,SOX9,THOC2,SNRPB2,UROD,NSRP1,HELB,LSM8,PARP2,ZFYVE26,TRNT1,RRM2B,DHX35,NOL11,THA…
GO Process	GO:0090304	Nucleic acid metabolic process	501	2203	0.24	9.66e-26	RTF2,AQR,RRN3,RBM22,ESF1,OSGEP,RTCB,PHF5A,SUPT16H,ALKBH1,APEX1,CINP,CSTF1,CDK5RAP1,EIF3E,EXOSC5,SETX,SUPT4H1,DDX5,PUS3,POLR3B,CNOT2,KRR1,MTREX,NUDT12,THG1L,RARS1,MLH1,ORC2,TCEANC2,SYF2,TBPL1,MED28,CPSF3,PAPOLG,FAM98A,TARDBP,COIL,POLK,MRM2,RIF1,MPHOSPH10,H4C6,BMP4,SOX9,THOC2,SNRPB2,NSRP1,HELB,LSM8,PARP2,ZFYVE26,TRNT1,RRM2B,DHX35,NOL11,THAP1,AP3B1,USPL1,MED10,ELP3,CDK7,NARS1,PRPF38A,ORC3,TFCP2,C2or…
GO Process	GO:1901360	Organic cyclic compound metabolic process	656	3181	0.19	4.22e-25	COX15,RTF2,SLC2A3,AQR,TIGAR,RRN3,RBM22,ESF1,DLD,OSGEP,TECR,TCN2,RTCB,PHF5A,SUPT16H,ALKBH1,APEX1,CINP,CYP24A1,CSTF1,CDK5RAP1,EIF3E,EXOSC5,NAMPT,SETX,SUPT4H1,DDX5,PUS3,PDHX,POLR3B,CNOT2,KRR1,MTREX,NUDT12,THG1L,RARS1,MLH1,UMPS,ORC2,TCEANC2,SYF2,TBPL1,MED28,CPSF3,PAPOLG,FAM98A,PANK3,TARDBP,COIL,CAT,POLK,MRM2,RIF1,MPHOSPH10,H4C6,BMP4,SOX9,INSIG2,THOC2,SNRPB2,UROD,NSRP1,HELB,LSM8,PARP2,ZFYVE26,TRNT1,RR…
GO Process	GO:0010467	Gene expression	469	2101	0.23	2.28e-22	TLL1,MRPS35,AQR,RRN3,RBM22,ESF1,OSGEP,RTCB,PHF5A,SUPT16H,ALKBH1,CSTF1,CDK5RAP1,PLAT,EIF3E,EXOSC5,SETX,SUPT4H1,DDX5,PUS3,POLR3B,NUP107,KRR1,MTREX,THG1L,RARS1,MLH1,EIF1B,TCEANC2,SYF2,TBPL1,MED28,CPSF3,PAPOLG,FAM98A,TARDBP,COIL,MRM2,MPHOSPH10,H4C6,SOX4,BMP4,SOX9,NUP85,THOC2,SNRPB2,NSRP1,HELB,EIF3K,PMPCB,LSM8,TRNT1,DHX35,NOL11,GFAP,THAP1,PTCD3,AP3B1,USPL1,MED10,EIF2S1,ELP3,CDK7,NARS1,PRPF38A,TFCP2,MR…
GO Process	GO:0016070	RNA metabolic process	373	1550	0.26	7.63e-22	AQR,RRN3,RBM22,ESF1,OSGEP,RTCB,PHF5A,SUPT16H,ALKBH1,APEX1,CSTF1,CDK5RAP1,EIF3E,EXOSC5,SETX,SUPT4H1,DDX5,PUS3,POLR3B,CNOT2,KRR1,MTREX,NUDT12,THG1L,RARS1,MLH1,TCEANC2,SYF2,TBPL1,MED28,CPSF3,PAPOLG,FAM98A,TARDBP,COIL,MRM2,MPHOSPH10,H4C6,BMP4,SOX9,THOC2,SNRPB2,NSRP1,HELB,LSM8,TRNT1,DHX35,NOL11,THAP1,AP3B1,USPL1,MED10,ELP3,CDK7,NARS1,PRPF38A,TFCP2,C2orf49,MED4,TBRG4,DDX56,TGS1,PPIG,WDR12,INTS13,PPWD1,…
GO Process	GO:0044237	Cellular metabolic process	1133	6568	0.12	2.60e-21	NDUFAF7,COX15,RTF2,DCN,SLC2A3,MRPS35,AQR,DERL2,PIGB,TIGAR,RRN3,RBM22,ESF1,AASDH,DLD,OSGEP,KLHL20,TECR,TCN2,RTCB,PHF5A,ACO2,SUPT16H,ALKBH1,APEX1,CINP,CYP24A1,CSTF1,CSNK2A1,CDK5RAP1,PIGU,GLA,ACP5,DECR1,EIF3E,EXOSC5,ECH1,RAB3D,NAMPT,ITGB8,FIS1,PSMA2,CHMP5,FKTN,SETX,SUPT4H1,DDX5,PUS3,PDHX,POLR3B,MLEC,LTA4H,CNOT2,KRR1,USP5,MTREX,NUDT12,THG1L,RARS1,MLH1,CRBN,PFKFB4,UMPS,EIF1B,ORC2,TCEANC2,TMEM59,PRDM2,…
GO Process	GO:0006807	Nitrogen compound metabolic process	1140	6643	0.11	8.76e-21	NDUFAF7,COX15,RTF2,DCN,TLL1,MRPS35,AQR,DERL2,PIGB,TIGAR,FAP,RRN3,RBM22,ESF1,AASDH,DLD,OSGEP,G2E3,KLHL20,TECR,TCN2,RTCB,PHF5A,SUPT16H,ALKBH1,APEX1,CINP,CSTF1,CSNK2A1,CDK5RAP1,PIGU,GLA,ACP5,MMP2,PLAT,EIF3E,EXOSC5,RAB3D,CPA4,NAMPT,ITGB8,CEP41,PSMA2,CHMP5,FKTN,SETX,SUPT4H1,DDX5,LAP3,PUS3,PDHX,POLR3B,MLEC,LTA4H,PARP11,CNOT2,KRR1,USP5,MTREX,NUDT12,THG1L,RARS1,MLH1,CRBN,UMPS,EIF1B,GGCX,ORC2,TCEANC2,TMEM…
GO Process	GO:0006396	RNA processing	242	868	0.32	6.14e-20	AQR,RBM22,ESF1,OSGEP,RTCB,PHF5A,ALKBH1,CSTF1,CDK5RAP1,EXOSC5,SETX,SUPT4H1,DDX5,PUS3,KRR1,MTREX,THG1L,SYF2,CPSF3,PAPOLG,FAM98A,TARDBP,COIL,MRM2,MPHOSPH10,THOC2,SNRPB2,NSRP1,HELB,LSM8,TRNT1,DHX35,NOL11,ELP3,PRPF38A,C2orf49,TBRG4,DDX56,TGS1,PPIG,WDR12,INTS13,PPWD1,THOC1,UTP20,RTRAF,UTP6,AARS1,RBM25,PIH1D1,DHX8,MTPAP,DDX18,DCPS,OSGEPL1,FASTKD3,PPARGC1A,RBM27,USP4,MFAP1,TXNL4B,NOB1,SF3B4,ISY1,ZMAT2,NO…
GO Process	GO:0043170	Macromolecule metabolic process	1011	5781	0.12	1.36e-19	NDUFAF7,RTF2,DCN,TLL1,MRPS35,AQR,DERL2,PIGB,FAP,RRN3,RBM22,ESF1,DLD,OSGEP,G2E3,KLHL20,RTCB,PHF5A,SUPT16H,ALKBH1,APEX1,CINP,CSTF1,CSNK2A1,CDK5RAP1,PIGU,MMP2,PLAT,EIF3E,EXOSC5,RAB3D,CPA4,CEP41,PSMA2,CHMP5,FKTN,SETX,SUPT4H1,DDX5,LAP3,PUS3,POLR3B,MLEC,LTA4H,PARP11,NUP107,CNOT2,KRR1,USP5,MTREX,NUDT12,THG1L,RARS1,MLH1,CRBN,EIF1B,GGCX,ORC2,TCEANC2,TMEM59,PRDM2,SYF2,TBPL1,MED28,CPSF3,VPS4B,PAPOLG,FAM98A,…
GO Process	GO:0044238	Primary metabolic process	1203	7156	0.11	1.36e-19	NDUFAF7,RTF2,DCN,TLL1,SLC2A3,MRPS35,AQR,DERL2,PIGB,TIGAR,FAP,RRN3,RBM22,ESF1,AASDH,DLD,OSGEP,G2E3,KLHL20,TECR,RTCB,PHF5A,ACO2,SUPT16H,ALKBH1,APEX1,CINP,CYP24A1,CSTF1,CSNK2A1,CDK5RAP1,PIGU,GLA,MMP2,DECR1,PLAT,EIF3E,EXOSC5,ECH1,RAB3D,CPA4,NAMPT,ITGB8,CEP41,PSMA2,CHMP5,FKTN,SETX,SUPT4H1,DDX5,LAP3,PUS3,PDHX,POLR3B,MLEC,LTA4H,PARP11,CNOT2,KRR1,USP5,MTREX,NUDT12,THG1L,RARS1,MLH1,CRBN,PFKFB4,UMPS,EIF1B,…
GO Process	GO:0071704	Organic substance metabolic process	1246	7522	0.1	1.59e-18	NDUFAF7,COX15,RTF2,DCN,TLL1,SLC2A3,MRPS35,AQR,DERL2,PIGB,TIGAR,FAP,RRN3,RBM22,ESF1,AASDH,DLD,OSGEP,G2E3,KLHL20,TECR,TCN2,RTCB,PHF5A,ACO2,SUPT16H,ALKBH1,APEX1,CINP,CYP24A1,CSTF1,CSNK2A1,CDK5RAP1,PIGU,GLA,MMP2,DECR1,PLAT,EIF3E,EXOSC5,ECH1,RAB3D,CPA4,NAMPT,ITGB8,CEP41,PSMA2,CHMP5,FKTN,SETX,SUPT4H1,DDX5,LAP3,PUS3,PDHX,POLR3B,MLEC,LTA4H,PARP11,NUP107,CNOT2,KRR1,USP5,MTREX,NUDT12,THG1L,RARS1,MLH1,CRBN,…
GO Process	GO:0008152	Metabolic process	1303	7988	0.09	1.31e-17	NDUFAF7,COX15,RTF2,DCN,TLL1,SLC2A3,MRPS35,AQR,DERL2,PIGB,TIGAR,FAP,RRN3,RBM22,ESF1,AASDH,DLD,OSGEP,G2E3,KLHL20,TECR,TCN2,RTCB,PHF5A,ACO2,SUPT16H,ALKBH1,APEX1,CINP,CYP24A1,CSTF1,CSNK2A1,CDK5RAP1,PIGU,GLA,ACP5,MMP2,DECR1,PLAT,EIF3E,EXOSC5,ECH1,RAB3D,CPA4,NAMPT,ITGB8,FIS1,CEP41,PSMA2,CHMP5,FKTN,SETX,SUPT4H1,DDX5,LAP3,PUS3,PDHX,POLR3B,MLEC,LTA4H,PARP11,NUP107,CNOT2,KRR1,USP5,MTREX,NUDT12,THG1L,RARS1,…
GO Process	GO:0044260	Cellular macromolecule metabolic process	495	2512	0.17	1.67e-14	NDUFAF7,RTF2,DCN,MRPS35,DERL2,PIGB,KLHL20,SUPT16H,ALKBH1,APEX1,CINP,PIGU,EIF3E,EXOSC5,RAB3D,PSMA2,CHMP5,FKTN,SETX,DDX5,MLEC,CNOT2,USP5,MTREX,NUDT12,RARS1,MLH1,CRBN,EIF1B,ORC2,TMEM59,PRDM2,VPS4B,FAM98A,NFYB,CAT,POLK,MRM2,RIF1,NR1D1,HELB,EIF3K,PARP2,DAD1,ZFYVE26,RRM2B,TSG101,PTCD3,EIF2S1,CDK7,EDEM1,NARS1,APC,ORC3,PPP1R1A,USP37,MRPS9,IGF2BP3,HUS1,TTC5,BRIP1,GALNT5,MRPS18B,SULF1,TGS1,RSL24D1,PSMC1,MA…
GO Process	GO:0016071	mRNA metabolic process	173	611	0.33	2.67e-14	AQR,RBM22,PHF5A,CSTF1,EIF3E,EXOSC5,SETX,SUPT4H1,DDX5,PUS3,CNOT2,MTREX,NUDT12,MLH1,SYF2,CPSF3,PAPOLG,TARDBP,COIL,THOC2,SNRPB2,NSRP1,LSM8,DHX35,AP3B1,PRPF38A,TFCP2,TBRG4,TGS1,PPWD1,THOC1,RBM25,DHX8,MTPAP,SMG6,DCPS,TAF12,ATF2,PPARGC1A,XRN1,RBM27,USP4,MFAP1,TXNL4B,SF3B4,ISY1,ZMAT2,NONO,UPF3B,ATM,NBAS,GEMIN6,CWF19L2,ZFP36L2,SLU7,VIRMA,RPUSD4,CPSF2,LEO1,NUDT21,MED1,TRMT61B,CD2BP2,SF3B3,HLTF,DDX23,PPP1R…
GO Process	GO:0045184	Establishment of protein localization	282	1272	0.23	4.31e-12	M6PR,VAMP3,DERL2,TIMM21,AAAS,KLHL20,TOMM22,AP4S1,NXT2,EMC2,RAB3D,BET1,FIS1,CEP41,CHMP5,PARP11,NUP107,GOLT1B,HEATR5B,DOP1A,VPS4B,WASHC3,BBS9,SYS1,RAB22A,SSR1,EMC3,NUP85,PMPCB,SNAP23,COPB1,VPS35L,TSG101,XPO7,GFAP,RBSN,EXOC4,TIMM10B,AP3B1,XPO4,IPO8,SYNJ2BP,IER3IP1,EDEM1,EMC7,IL1RN,STX17,RANBP6,CTDSPL2,AP5M1,ARL1,ERP29,AAGAB,RAB11A,FAF2,PIK3C3,RAB27B,ARFGEF1,PIH1D1,VMP1,ARFGAP3,VPS26A,CHMP3,EHBP1,ATF…
GO Process	GO:0015031	Protein transport	266	1180	0.23	5.05e-12	M6PR,VAMP3,DERL2,TIMM21,AAAS,KLHL20,TOMM22,AP4S1,NXT2,RAB3D,BET1,FIS1,CEP41,CHMP5,PARP11,NUP107,GOLT1B,HEATR5B,DOP1A,VPS4B,WASHC3,BBS9,SYS1,RAB22A,SSR1,NUP85,PMPCB,SNAP23,COPB1,VPS35L,TSG101,XPO7,GFAP,RBSN,EXOC4,TIMM10B,AP3B1,XPO4,IPO8,SYNJ2BP,IER3IP1,EDEM1,IL1RN,STX17,RANBP6,CTDSPL2,AP5M1,ARL1,ERP29,AAGAB,RAB11A,FAF2,PIK3C3,RAB27B,ARFGEF1,VMP1,ARFGAP3,VPS26A,CHMP3,EHBP1,ATF2,PIKFYVE,MLPH,NUP54,U…
GO Process	GO:0006397	mRNA processing	133	455	0.35	1.68e-11	AQR,RBM22,PHF5A,CSTF1,SETX,SUPT4H1,DDX5,MTREX,SYF2,CPSF3,PAPOLG,TARDBP,COIL,THOC2,SNRPB2,NSRP1,LSM8,DHX35,PRPF38A,TBRG4,TGS1,PPWD1,THOC1,RBM25,DHX8,MTPAP,DCPS,PPARGC1A,RBM27,USP4,MFAP1,TXNL4B,SF3B4,ISY1,ZMAT2,NONO,GEMIN6,CWF19L2,SLU7,VIRMA,RPUSD4,CPSF2,LEO1,NUDT21,CD2BP2,SF3B3,DDX23,PPP1R8,PRPF3,CSTF3,SNRNP200,SF3B2,PRMT5,WDR33,SRRM1,CWF19L1,NCBP2,CSTF2T,SF3B1,DHX15,PRPF4B,CIR1,RBM5,PUS7L,CPSF4L,…
GO Process	GO:0070727	Cellular macromolecule localization	388	1948	0.18	2.38e-11	M6PR,AKAP11,VAMP3,DERL2,TIMM21,AAAS,KLHL20,TOMM22,AP4S1,ATP6V1D,PIGU,PSMD10,NXT2,EMC2,RAB3D,BET1,FIS1,CEP41,CHMP5,PARP11,NUP107,GOLT1B,HEATR5B,DOP1A,VPS4B,PDZD11,WASHC3,BBS9,TTC21B,SYS1,RAB22A,H4C6,SSR1,EMC3,BMP4,SOX9,NUP85,INSIG2,PMPCB,SNAP23,COPB1,VPS35L,TSG101,XPO7,GFAP,RBSN,EXOC4,TIMM10B,AP3B1,XPO4,IPO8,SYNJ2BP,IER3IP1,EDEM1,EMC7,LAMTOR5,IL1RN,STX17,RANBP6,CTDSPL2,INTS13,AP5M1,ARL1,MPP5,ERP29…
GO Process	GO:0008104	Protein localization	387	1943	0.18	2.48e-11	M6PR,AKAP11,VAMP3,DERL2,TIMM21,AAAS,KLHL20,TOMM22,AP4S1,ATP6V1D,PIGU,PSMD10,NXT2,EMC2,RAB3D,BET1,FIS1,CEP41,CHMP5,PARP11,NUP107,GOLT1B,HEATR5B,DOP1A,VPS4B,PDZD11,WASHC3,BBS9,TTC21B,SYS1,RAB22A,H4C6,SSR1,EMC3,BMP4,SOX9,NUP85,INSIG2,PMPCB,SNAP23,COPB1,VPS35L,TSG101,XPO7,GFAP,RBSN,EXOC4,TIMM10B,AP3B1,XPO4,IPO8,SYNJ2BP,IER3IP1,EDEM1,EMC7,LAMTOR5,IL1RN,STX17,RANBP6,CTDSPL2,INTS13,AP5M1,ARL1,MPP5,ERP29…
GO Process	GO:0019219	Regulation of nucleobase-containing compound metabolic process	709	4074	0.12	2.48e-11	DCN,TIGAR,ACTR6,RRN3,RBM22,CBX5,ZNF184,PHF5A,SUPT16H,APEX1,PSMD10,MGA,SFRP1,EXOSC5,ZNF432,HGF,NAMPT,HBP1,FIS1,SETX,SUPT4H1,DDX5,NUP107,CNOT2,MLH1,CEBPZ,ORC2,PRDM2,MED28,TGFB3,NFYB,TARDBP,CAT,ACVR2A,RIF1,TTC21B,ZNF350,SNAI1,H1-1,SOX4,BMP4,SOX9,NUP85,NR1D1,NSRP1,HELB,ZNF317,ZNF10,TSG101,DPF2,ZNF557,ZNF426,NOL11,PPIL4,ZNF132,THAP1,AP3B1,MED10,ELP3,CDK7,BHLHE40,LAMTOR5,SLC38A2,ORC3,TFCP2,USP37,MED4,I…
GO Process	GO:0031323	Regulation of cellular metabolic process	937	5681	0.1	3.64e-11	GPRC5A,DCN,VAMP3,TIGAR,ACTR6,RRN3,RBM22,CBX5,ZNF184,PHF5A,SUPT16H,ATP6V1D,ALKBH1,APEX1,CSNK2A1,CDK5RAP1,PSMD10,TIMP1,GLA,ACP5,MGA,SFRP1,EIF3E,EXOSC5,ZNF432,HGF,NAMPT,HBP1,FIS1,CHMP5,FKTN,SETX,SUPT4H1,DDX5,NUP107,CNOT2,USP5,MLH1,EIF1B,PPP1R7,CEBPZ,ORC2,TMEM59,PRDM2,RGS2,MED28,TGFB3,NFYB,TARDBP,CAT,ACVR2A,ORMDL2,RIF1,TTC21B,ZNF350,SNAI1,H1-1,SOX4,BMP4,SOX9,NUP85,INSIG2,NR1D1,NSRP1,HELB,ZNF317,ZNF10…
GO Process	GO:0033036	Macromolecule localization	450	2356	0.16	4.16e-11	M6PR,AKAP11,VAMP3,DERL2,TIMM21,AAAS,KLHL20,TOMM22,AP4S1,ATP6V1D,PIGU,PSMD10,NXT2,EMC2,RAB3D,BET1,FIS1,CEP41,CHMP5,PARP11,NUP107,GOLT1B,HEATR5B,PPP1R7,DOP1A,LDAH,VPS4B,PDZD11,WASHC3,BBS9,TTC21B,SYS1,RAB22A,H4C6,SSR1,EMC3,BMP4,SOX9,NUP85,INSIG2,THOC2,PMPCB,SNAP23,COPB1,VPS35L,TSG101,XPO7,GFAP,RBSN,EXOC4,TIMM10B,AP3B1,XPO4,IPO8,SYNJ2BP,IER3IP1,EDEM1,EMC7,LAMTOR5,PNPLA8,IGF2BP3,IL1RN,STX17,RANBP6,CTD…
GO Process	GO:0010556	Regulation of macromolecule biosynthetic process	693	3980	0.12	4.40e-11	DCN,ACTR6,RRN3,CBX5,ZNF184,PHF5A,SUPT16H,ALKBH1,APEX1,CDK5RAP1,PSMD10,MGA,SFRP1,EIF3E,EXOSC5,ZNF432,HGF,NAMPT,HBP1,FKTN,SETX,SUPT4H1,DDX5,NUP107,CNOT2,MLH1,EIF1B,CEBPZ,ORC2,PRDM2,RGS2,MED28,TGFB3,NFYB,TARDBP,CAT,ACVR2A,ORMDL2,RIF1,TTC21B,ZNF350,SNAI1,SOX4,BMP4,SOX9,NUP85,NR1D1,ZNF317,ZNF10,EIF3K,TSG101,DPF2,ZNF557,ZNF426,NOL11,PPIL4,ZNF132,THAP1,PTCD3,DPH2,AP3B1,MED10,EIF2S1,ELP3,CDK7,BHLHE40,LAM…
GO Process	GO:0034660	ncRNA metabolic process	146	535	0.32	6.43e-11	ESF1,OSGEP,RTCB,ALKBH1,CDK5RAP1,EXOSC5,DDX5,PUS3,KRR1,MTREX,THG1L,RARS1,FAM98A,MRM2,MPHOSPH10,HELB,TRNT1,NOL11,USPL1,ELP3,CDK7,NARS1,C2orf49,DDX56,WDR12,INTS13,ICE2,UTP20,RTRAF,UTP6,AARS1,MARS1,PIH1D1,DDX18,TAF1B,GTF3C3,GATB,OSGEPL1,XRN1,NOB1,RIOK2,ELP6,UTP15,DCAF13,RPP25L,TRMT10B,RPUSD4,TRMT61B,ZCCHC4,QARS1,WDR3,METTL2A,ADAT1,WDR75,NSUN3,KARS1,PUS10,NCBP2,FTSJ1,TRMT11,BCDIN3D,ANG,FCF1,WARS1,WDR5…
GO Process	GO:0008380	RNA splicing	112	370	0.36	2.20e-10	AQR,RBM22,RTCB,PHF5A,SETX,DDX5,MTREX,SYF2,FAM98A,TARDBP,COIL,MPHOSPH10,THOC2,SNRPB2,NSRP1,LSM8,DHX35,PRPF38A,C2orf49,TGS1,PPIG,PPWD1,THOC1,RTRAF,RBM25,DHX8,DCPS,PPARGC1A,USP4,MFAP1,TXNL4B,SF3B4,ISY1,ZMAT2,NONO,GEMIN6,CWF19L2,SLU7,VIRMA,RPUSD4,CD2BP2,SF3B3,DDX23,PPP1R8,PRPF3,SNRNP200,SF3B2,PRMT5,SRRM1,CWF19L1,NCBP2,SF3B1,DHX15,PRPF4B,CIR1,RBM5,ZMAT5,NRDE2,THRAP3,ZNF830,CTNNBL1,QKI,DHX9,SF3B5,KHDC4…
GO Process	GO:0031326	Regulation of cellular biosynthetic process	711	4143	0.11	2.35e-10	DCN,ACTR6,RRN3,CBX5,ZNF184,PHF5A,SUPT16H,ALKBH1,APEX1,CDK5RAP1,PSMD10,GLA,ACP5,MGA,SFRP1,EIF3E,EXOSC5,ZNF432,HGF,NAMPT,HBP1,FKTN,SETX,SUPT4H1,DDX5,NUP107,CNOT2,MLH1,EIF1B,CEBPZ,ORC2,PRDM2,RGS2,MED28,TGFB3,NFYB,TARDBP,CAT,ACVR2A,ORMDL2,RIF1,TTC21B,ZNF350,SNAI1,SOX4,BMP4,SOX9,NUP85,INSIG2,NR1D1,ZNF317,ZNF10,EIF3K,TSG101,DPF2,ZNF557,ZNF426,NOL11,PPIL4,ZNF132,THAP1,PTCD3,DPH2,AP3B1,MED10,EIF2S1,ELP3,…
GO Process	GO:0009889	Regulation of biosynthetic process	719	4205	0.11	3.06e-10	DCN,ACTR6,RRN3,CBX5,ZNF184,PHF5A,SUPT16H,ALKBH1,APEX1,CDK5RAP1,PSMD10,GLA,ACP5,MGA,SFRP1,EIF3E,EXOSC5,ZNF432,HGF,NAMPT,HBP1,FKTN,SETX,SUPT4H1,DDX5,NUP107,CNOT2,MLH1,EIF1B,CEBPZ,ORC2,PRDM2,RGS2,MED28,TGFB3,NFYB,TARDBP,CAT,ACVR2A,ORMDL2,RIF1,TTC21B,ZNF350,SNAI1,SOX4,BMP4,SOX9,NUP85,INSIG2,NR1D1,ZNF317,ZNF10,EIF3K,TSG101,DPF2,ZNF557,ZNF426,NOL11,PPIL4,ZNF132,THAP1,PTCD3,DPH2,AP3B1,MED10,EIF2S1,ELP3,…
GO Process	GO:0051171	Regulation of nitrogen compound metabolic process	936	5734	0.09	3.18e-10	GPRC5A,DCN,TIGAR,ACTR6,RRN3,RBM22,CBX5,ZNF184,PHF5A,SUPT16H,ALKBH1,APEX1,CSNK2A1,CDK5RAP1,PSMD10,TIMP1,GLA,ACP5,MGA,SFRP1,PLAT,EIF3E,EXOSC5,ZNF432,HGF,NAMPT,HBP1,FIS1,FKTN,SETX,SUPT4H1,DDX5,NUP107,CNOT2,USP5,MLH1,EIF1B,TFPI,PPP1R7,CEBPZ,ORC2,PRDM2,RGS2,MED28,TGFB3,NFYB,TARDBP,CAT,ACVR2A,ORMDL2,RIF1,TTC21B,ZNF350,WFDC3,SNAI1,H1-1,SOX4,BMP4,SOX9,NUP85,NR1D1,NSRP1,HELB,ZNF317,ZNF10,EIF3K,VIL1,STYXL1…
GO Process	GO:0046907	Intracellular transport	286	1365	0.2	5.07e-10	M6PR,VAMP3,DERL2,TIMM21,NTN1,AAAS,KLHL20,TOMM22,AP4S1,NXT2,RAB3D,BET1,FIS1,CHMP5,NUP107,GOLT1B,HEATR5B,DOP1A,VPS4B,WASHC3,IFT81,TTC21B,SYS1,RAB22A,SSR1,NUP85,THOC2,PMPCB,COPB1,VPS35L,TSG101,XPO7,GFAP,RBSN,TIMM10B,AP3B1,XPO4,IPO8,SYNJ2BP,IER3IP1,EDEM1,STX17,RANBP6,CTDSPL2,IFT172,AP5M1,THOC1,ARL1,ERP29,RAB11A,FAF2,PIK3C3,RAB27B,SMG6,ARFGAP3,VPS26A,CHMP3,IFT46,ATF2,PIKFYVE,KIAA1109,MLPH,NUP54,USO1,C…
GO Process	GO:0010468	Regulation of gene expression	814	4899	0.1	1.02e-09	DCN,ACTR6,RRN3,RBM22,CBX5,ZNF184,PHF5A,SUPT16H,ALKBH1,APEX1,CDK5RAP1,PSMD10,ACP5,MGA,SFRP1,PLAT,EIF3E,EXOSC5,ZNF432,HGF,NAMPT,ITGB8,HBP1,SETX,SUPT4H1,DDX5,POLR3B,NUP107,CNOT2,NUDT12,MLH1,EIF1B,IL1RL1,CEBPZ,ORC2,PRDM2,RGS2,MED28,TGFB3,FAM98A,NFYB,TARDBP,CAT,ACVR2A,RIF1,TTC21B,ZNF350,SNAI1,BTN3A3,SOX4,BMP4,SOX9,NUP85,THOC2,NR1D1,NSRP1,ZNF317,ZNF10,EIF3K,DHX58,TSG101,DPF2,ZNF557,ZNF426,NOL11,PPIL4,Z…
GO Process	GO:0022613	Ribonucleoprotein complex biogenesis	125	449	0.32	1.02e-09	RRN3,ESF1,PHF5A,CINP,EIF3E,EXOSC5,SETX,KRR1,MTREX,COIL,MRM2,MPHOSPH10,SNRPB2,HELB,EIF3K,NOL11,DDX56,TGS1,RSL24D1,WDR12,UTP20,UTP6,PIH1D1,DDX18,LSG1,USP4,EFL1,NOB1,SF3B4,ISY1,GEMIN6,RIOK2,ABCE1,UTP15,SLU7,DCAF13,RPUSD4,TSC1,NUDT21,TRMT61B,ZCCHC4,CD2BP2,SF3B3,WDR3,DDX23,WDR75,PRPF3,SNRNP200,SF3B2,NSUN3,PRMT5,ISG20L2,RIOX2,SF3B1,RBM5,FCF1,SDAD1,C1orf109,WDR55,MAK16,GTPBP4,GNL3L,HEATR1,TFB1M,DHX9,RNA…
GO Process	GO:0060255	Regulation of macromolecule metabolic process	1003	6249	0.09	1.02e-09	GPRC5A,DCN,VAMP3,TIGAR,ACTR6,RRN3,RBM22,CBX5,ZNF184,PHF5A,SUPT16H,ALKBH1,APEX1,CSNK2A1,CDK5RAP1,PSMD10,TIMP1,ACP5,MGA,SFRP1,PLAT,EIF3E,EXOSC5,ZNF432,HGF,NAMPT,ITGB8,HBP1,FIS1,CHMP5,FKTN,SETX,SUPT4H1,DDX5,POLR3B,NUP107,CNOT2,USP5,NUDT12,MLH1,EIF1B,TFPI,IL1RL1,PPP1R7,CEBPZ,ORC2,PRDM2,RGS2,MED28,TGFB3,FAM98A,NFYB,TARDBP,CAT,ACVR2A,ORMDL2,RIF1,TTC21B,ZNF350,WFDC3,SNAI1,BTN3A3,H1-1,SOX4,BMP4,SOX9,NUP8…
GO Process	GO:0080090	Regulation of primary metabolic process	953	5899	0.09	1.44e-09	GPRC5A,DCN,TIGAR,ACTR6,RRN3,RBM22,CBX5,ZNF184,PHF5A,SUPT16H,ALKBH1,APEX1,CSNK2A1,CDK5RAP1,PSMD10,TIMP1,MGA,SFRP1,PLAT,EIF3E,EXOSC5,ZNF432,HGF,NAMPT,HBP1,FIS1,FKTN,SETX,SUPT4H1,DDX5,NUP107,CNOT2,USP5,MLH1,EIF1B,TFPI,PPP1R7,CEBPZ,ORC2,PRDM2,RGS2,MED28,TGFB3,NFYB,TARDBP,CAT,ACVR2A,ORMDL2,RIF1,TTC21B,ZNF350,WFDC3,SNAI1,H1-1,SOX4,BMP4,SOX9,NUP85,INSIG2,NR1D1,NSRP1,HELB,ZNF317,ZNF10,EIF3K,VIL1,STYXL1,T…
GO Process	GO:0019222	Regulation of metabolic process	1075	6784	0.08	1.51e-09	GPRC5A,DCN,VAMP3,TIGAR,ACTR6,FAP,RRN3,RBM22,CBX5,ZNF184,PHF5A,SUPT16H,ATP6V1D,ALKBH1,APEX1,CSNK2A1,CDK5RAP1,PSMD10,TIMP1,GLA,ACP5,MGA,DECR1,SFRP1,PLAT,EIF3E,EXOSC5,ZNF432,HGF,NAMPT,ITGB8,HBP1,FIS1,CHMP5,FKTN,SETX,SUPT4H1,DDX5,POLR3B,NUP107,CNOT2,USP5,NUDT12,MLH1,EIF1B,TFPI,IL1RL1,PPP1R7,CEBPZ,ORC2,TMEM59,PRDM2,RGS2,MED28,TGFB3,FAM98A,NFYB,TARDBP,CAT,ACVR2A,ORMDL2,RIF1,TTC21B,ZNF350,WFDC3,SNAI1,BT…
GO Process	GO:0071705	Nitrogen compound transport	317	1580	0.18	2.13e-09	M6PR,VAMP3,DERL2,TIMM21,AAAS,KLHL20,TCN2,TOMM22,AP4S1,NXT2,RAB3D,BET1,FIS1,CEP41,CHMP5,PARP11,NUP107,GOLT1B,HEATR5B,DOP1A,VPS4B,WASHC3,BBS9,SYS1,RAB22A,SSR1,NUP85,THOC2,PMPCB,SNAP23,COPB1,VPS35L,TSG101,XPO7,GFAP,RBSN,EXOC4,TIMM10B,AP3B1,XPO4,IPO8,SYNJ2BP,IER3IP1,EDEM1,SLC38A2,IGF2BP3,IL1RN,STX17,RANBP6,CTDSPL2,SLC3A1,AP5M1,THOC1,ARL1,RTRAF,ERP29,AAGAB,RAB11A,FAF2,PIK3C3,RAB27B,ARFGEF1,VMP1,SMG6,A…
GO Process	GO:0051641	Cellular localization	486	2677	0.14	2.78e-09	M6PR,AKAP11,VAMP3,DERL2,TIMM21,NTN1,AAAS,KLHL20,TOMM22,AP4S1,ATP6V1D,PIGU,PSMD10,NXT2,EMC2,RAB3D,BET1,FIS1,CEP41,CHMP5,PARP11,NUP107,GOLT1B,MLH1,HEATR5B,DOP1A,VPS4B,PDZD11,WASHC3,BBS9,IFT81,TTC21B,SYS1,RAB22A,H4C6,SSR1,EMC3,BMP4,SOX9,NUP85,INSIG2,THOC2,PMPCB,SNAP23,COPB1,VPS35L,TSG101,XPO7,GFAP,RBSN,EXOC4,TIMM10B,AP3B1,XPO4,IPO8,SYNJ2BP,IER3IP1,EDEM1,EMC7,LAMTOR5,ESPL1,IREB2,IL1RN,STX17,RANBP6,CT…
GO Process	GO:0034470	ncRNA processing	115	409	0.33	3.95e-09	ESF1,OSGEP,RTCB,ALKBH1,CDK5RAP1,EXOSC5,PUS3,KRR1,MTREX,THG1L,FAM98A,MRM2,MPHOSPH10,HELB,TRNT1,NOL11,ELP3,C2orf49,DDX56,WDR12,INTS13,UTP20,RTRAF,UTP6,AARS1,PIH1D1,DDX18,OSGEPL1,NOB1,RIOK2,ELP6,UTP15,DCAF13,RPP25L,TRMT10B,RPUSD4,TRMT61B,ZCCHC4,WDR3,METTL2A,ADAT1,WDR75,NSUN3,KARS1,PUS10,NCBP2,FTSJ1,TRMT11,BCDIN3D,FCF1,WDR55,MAK16,GTPBP4,HEATR1,TSNAX,INTS7,TFB1M,RNASEL,ADAR,PDCD11,SARS1,NPM3,TRMT13,Z…
GO Process	GO:0051252	Regulation of RNA metabolic process	643	3759	0.11	6.75e-09	DCN,ACTR6,RRN3,RBM22,CBX5,ZNF184,PHF5A,SUPT16H,APEX1,PSMD10,MGA,SFRP1,EXOSC5,ZNF432,HGF,NAMPT,HBP1,SETX,SUPT4H1,DDX5,NUP107,CNOT2,MLH1,CEBPZ,ORC2,PRDM2,MED28,TGFB3,NFYB,TARDBP,CAT,ACVR2A,RIF1,TTC21B,ZNF350,SNAI1,SOX4,BMP4,SOX9,NUP85,NR1D1,NSRP1,ZNF317,ZNF10,TSG101,DPF2,ZNF557,ZNF426,NOL11,PPIL4,ZNF132,THAP1,AP3B1,MED10,ELP3,CDK7,BHLHE40,LAMTOR5,SLC38A2,TFCP2,MED4,IGF2BP3,TBRG4,TTC5,BRIP1,INTS13,I…
GO Process	GO:0000375	RNA splicing, via transesterification reactions	79	249	0.38	7.02e-08	AQR,RBM22,PHF5A,SETX,DDX5,MTREX,SYF2,COIL,MPHOSPH10,SNRPB2,LSM8,DHX35,PRPF38A,TGS1,PPWD1,DHX8,DCPS,USP4,MFAP1,TXNL4B,SF3B4,ISY1,ZMAT2,GEMIN6,CWF19L2,SLU7,CD2BP2,SF3B3,DDX23,PRPF3,SNRNP200,SF3B2,PRMT5,SRRM1,CWF19L1,NCBP2,SF3B1,PRPF4B,RBM5,CTNNBL1,DHX9,SF3B5,KHDC4,CDC40,SCAF11,RNF113A,CDC5L,C9orf78,RBM41,SF3A3,SRPK1,AAR2,PRPF4,HNRNPR,HNRNPK,CRNKL1,PRPF18,CWC27,DDX1,METTL14,LUC7L3,SNU13,TFIP11,CWC22…
GO Process	GO:0000398	mRNA splicing, via spliceosome	78	245	0.38	7.81e-08	AQR,RBM22,PHF5A,SETX,DDX5,MTREX,SYF2,COIL,SNRPB2,LSM8,DHX35,PRPF38A,TGS1,PPWD1,DHX8,DCPS,USP4,MFAP1,TXNL4B,SF3B4,ISY1,ZMAT2,GEMIN6,CWF19L2,SLU7,CD2BP2,SF3B3,DDX23,PRPF3,SNRNP200,SF3B2,PRMT5,SRRM1,CWF19L1,NCBP2,SF3B1,PRPF4B,RBM5,CTNNBL1,DHX9,SF3B5,KHDC4,CDC40,SCAF11,RNF113A,CDC5L,C9orf78,RBM41,SF3A3,SRPK1,AAR2,PRPF4,HNRNPR,HNRNPK,CRNKL1,PRPF18,CWC27,DDX1,METTL14,LUC7L3,SNU13,TFIP11,CWC22,EFTUD2,IK…
GO Process	GO:0006886	Intracellular protein transport	158	683	0.24	1.99e-07	M6PR,DERL2,TIMM21,TOMM22,AP4S1,NXT2,RAB3D,FIS1,NUP107,RAB22A,SSR1,NUP85,PMPCB,COPB1,TSG101,XPO7,GFAP,TIMM10B,AP3B1,XPO4,IPO8,SYNJ2BP,EDEM1,STX17,RANBP6,CTDSPL2,ARL1,ERP29,RAB11A,FAF2,PIK3C3,RAB27B,ARFGAP3,VPS26A,ATF2,PIKFYVE,MLPH,NUP54,USO1,TNPO3,EXPH5,VPS33A,SRP14,RABL3,OXA1L,AIFM1,STX5,PEX13,SSR2,ARFIP1,SLU7,TRMT10B,DUSP16,VPS35,HSP90B1,MAP1A,MED1,TMED10,STX8,ARF4,ARL6IP1,GCC2,VPS41,RAB8B,ZFAND…
GO Process	GO:0071702	Organic substance transport	362	1957	0.15	3.22e-07	M6PR,VAMP3,SLC2A3,DERL2,TIMM21,AAAS,KLHL20,TCN2,TOMM22,AP4S1,NXT2,RAB3D,BET1,FIS1,CEP41,CHMP5,PARP11,NUP107,GOLT1B,HEATR5B,PPP1R7,DOP1A,VPS4B,WASHC3,BBS9,SYS1,RAB22A,SSR1,NUP85,THOC2,VIL1,PMPCB,SNAP23,COPB1,VPS35L,TSG101,XPO7,GFAP,RBSN,EXOC4,TIMM10B,AP3B1,XPO4,IPO8,SYNJ2BP,IER3IP1,EDEM1,SLC38A2,PNPLA8,IGF2BP3,IL1RN,STX17,RANBP6,CTDSPL2,SLC3A1,AP5M1,THOC1,ARL1,RTRAF,ERP29,AAGAB,RAB11A,FAF2,PIK3C3,…
GO Process	GO:0051649	Establishment of localization in cell	330	1756	0.15	4.50e-07	M6PR,VAMP3,DERL2,TIMM21,NTN1,AAAS,KLHL20,TOMM22,AP4S1,NXT2,RAB3D,BET1,FIS1,CHMP5,NUP107,GOLT1B,MLH1,HEATR5B,DOP1A,VPS4B,PDZD11,WASHC3,IFT81,TTC21B,SYS1,RAB22A,SSR1,NUP85,THOC2,PMPCB,SNAP23,COPB1,VPS35L,TSG101,XPO7,GFAP,RBSN,EXOC4,TIMM10B,AP3B1,XPO4,IPO8,SYNJ2BP,IER3IP1,EDEM1,ESPL1,IREB2,STX17,RANBP6,CTDSPL2,IFT172,CLCN3,AP5M1,THOC1,ARL1,ERP29,RAB11A,FAF2,PIK3C3,RAB27B,SMG6,ARFGAP3,VPS26A,CHMP3,IF…
GO Process	GO:2001141	Regulation of RNA biosynthetic process	584	3470	0.11	7.28e-07	DCN,ACTR6,RRN3,CBX5,ZNF184,PHF5A,SUPT16H,APEX1,PSMD10,MGA,SFRP1,ZNF432,HGF,NAMPT,HBP1,SETX,SUPT4H1,DDX5,NUP107,CNOT2,CEBPZ,ORC2,PRDM2,MED28,TGFB3,NFYB,CAT,ACVR2A,RIF1,TTC21B,ZNF350,SNAI1,SOX4,BMP4,SOX9,NUP85,NR1D1,ZNF317,ZNF10,TSG101,DPF2,ZNF557,ZNF426,NOL11,PPIL4,ZNF132,THAP1,AP3B1,MED10,ELP3,CDK7,BHLHE40,LAMTOR5,TFCP2,MED4,TTC5,BRIP1,INTS13,ICE2,ZNF430,LPIN2,THOC1,RTRAF,TRIP4,CCNT1,MARS1,ZNF175…
GO Process	GO:0044085	Cellular component biogenesis	471	2702	0.12	8.22e-07	NDUFAF7,SKAP2,COX15,VAMP3,TIMM21,NTN1,RRN3,ESF1,AAAS,PHF5A,SUPT16H,ATP6V1D,CINP,PSMD10,STAG2,EIF3E,EXOSC5,LAMB1,CEP41,CHMP5,SETX,NUP107,KRR1,RSPH4A,MTREX,THG1L,MLH1,TBPL1,MED28,VPS4B,PDZD11,WASHC3,COIL,BBS9,MRM2,IFT81,RIF1,TTC21B,MPHOSPH10,H4C6,H1-1,SOX9,NUP85,SNRPB2,HELB,EIF3K,VIL1,SNAP23,TSG101,NOL11,AP3B1,MED10,EIF2S1,EMP1,PDGFRA,APC,MED4,DDX56,BRIP1,TMOD1,STX17,PDCL,TGS1,ADAM10,RSL24D1,IFT172…
GO Process	GO:1903506	Regulation of nucleic acid-templated transcription	582	3461	0.11	8.44e-07	DCN,ACTR6,RRN3,CBX5,ZNF184,PHF5A,SUPT16H,APEX1,PSMD10,MGA,SFRP1,ZNF432,HGF,NAMPT,HBP1,SETX,SUPT4H1,DDX5,NUP107,CNOT2,CEBPZ,ORC2,PRDM2,MED28,TGFB3,NFYB,CAT,ACVR2A,RIF1,TTC21B,ZNF350,SNAI1,SOX4,BMP4,SOX9,NUP85,NR1D1,ZNF317,ZNF10,TSG101,DPF2,ZNF557,ZNF426,NOL11,PPIL4,ZNF132,THAP1,AP3B1,MED10,ELP3,CDK7,BHLHE40,LAMTOR5,TFCP2,MED4,TTC5,BRIP1,INTS13,ICE2,ZNF430,LPIN2,THOC1,RTRAF,TRIP4,CCNT1,MARS1,ZNF175…
GO Process	GO:0006399	tRNA metabolic process	65	199	0.39	9.02e-07	OSGEP,RTCB,ALKBH1,CDK5RAP1,PUS3,THG1L,RARS1,FAM98A,TRNT1,ELP3,NARS1,C2orf49,RTRAF,AARS1,MARS1,GTF3C3,GATB,OSGEPL1,ELP6,RPP25L,TRMT10B,RPUSD4,TRMT61B,QARS1,METTL2A,ADAT1,NSUN3,KARS1,PUS10,FTSJ1,TRMT11,BCDIN3D,ANG,WARS1,GTF3C2,EPRS1,QRSL1,TARS2,RARS2,SARS1,TRMT13,EXOSC2,TRUB2,IARS1,NSUN6,CARS1,DDX1,LARS1,WDR6,ELP5,POP1,THADA,TARS1,ALKBH8,MTO1,METTL6,ELP2,DPH3,QTRT2,DICER1,TRMT112,ZCCHC7,DUS2,DARS2,…
GO Process	GO:0006355	Regulation of transcription, DNA-templated	581	3460	0.1	1.02e-06	DCN,ACTR6,RRN3,CBX5,ZNF184,PHF5A,SUPT16H,APEX1,PSMD10,MGA,SFRP1,ZNF432,HGF,NAMPT,HBP1,SETX,SUPT4H1,DDX5,NUP107,CNOT2,CEBPZ,ORC2,PRDM2,MED28,TGFB3,NFYB,CAT,ACVR2A,RIF1,TTC21B,ZNF350,SNAI1,SOX4,BMP4,SOX9,NUP85,NR1D1,ZNF317,ZNF10,TSG101,DPF2,ZNF557,ZNF426,NOL11,PPIL4,ZNF132,THAP1,AP3B1,MED10,ELP3,CDK7,BHLHE40,LAMTOR5,TFCP2,MED4,TTC5,BRIP1,INTS13,ICE2,ZNF430,LPIN2,THOC1,RTRAF,TRIP4,CCNT1,MARS1,ZNF175…
GO Process	GO:0044249	Cellular biosynthetic process	419	2362	0.13	1.14e-06	COX15,MRPS35,PIGB,RRN3,AASDH,DLD,TECR,SUPT16H,PIGU,ACP5,EIF3E,NAMPT,FKTN,SETX,SUPT4H1,DDX5,PDHX,POLR3B,MLEC,LTA4H,NUDT12,RARS1,UMPS,EIF1B,TCEANC2,TMEM59,TBPL1,MED28,PANK3,POLK,H4C6,BMP4,SOX9,UROD,NR1D1,HELB,EIF3K,DAD1,CDO1,RRM2B,THAP1,PTCD3,DPH2,AP3B1,USPL1,MED10,EIF2S1,CDK7,NARS1,PNPLA8,TFCP2,MRPS9,MED4,IGF2BP3,ACSBG1,IREB2,GALNT5,MRPS18B,RSL24D1,SELENOI,MAN2A1,ICE2,LPIN2,AARS1,GLCE,TRIP4,CCNT1,…
GO Process	GO:0006357	Regulation of transcription by RNA polymerase II	452	2586	0.12	1.27e-06	DCN,CBX5,ZNF184,SUPT16H,APEX1,PSMD10,MGA,ZNF432,HGF,NAMPT,HBP1,SETX,SUPT4H1,DDX5,CNOT2,CEBPZ,ORC2,PRDM2,MED28,TGFB3,NFYB,ACVR2A,RIF1,TTC21B,ZNF350,SNAI1,SOX4,BMP4,SOX9,NR1D1,ZNF317,ZNF10,TSG101,DPF2,ZNF557,ZNF426,PPIL4,ZNF132,THAP1,AP3B1,MED10,ELP3,CDK7,BHLHE40,TFCP2,MED4,TTC5,BRIP1,ZNF430,LPIN2,RTRAF,CCNT1,ZNF175,ZNF225,PAX8,TAF12,ATF2,CCNT2,WNT5A,MECOM,PPARGC1A,MED20,AHI1,GTF2H1,LUM,CDH13,ZNF54…
GO Process	GO:0071840	Cellular component organization or biogenesis	887	5639	0.08	1.70e-06	NDUFAF7,SKAP2,COX15,AKAP11,VAMP3,TLL1,TIMM21,NTN1,TIGAR,ACTR6,RRN3,ESF1,AAAS,CBX5,KLHL20,TOMM22,PHF5A,SUPT16H,ATP6V1D,ALKBH1,APEX1,CINP,PSMD10,STAG2,MMP2,ZFAND1,EIF3E,EMC2,DCTN6,EXOSC5,LAMB1,BET1,FIS1,CEP41,CHMP5,SETX,SUPT4H1,IBSP,PARP11,ARPC3,NUP107,KRR1,C12orf57,RSPH4A,MTREX,THG1L,MLH1,PPP1R7,DOP1A,TBPL1,MED28,VPS4B,ADCK1,TGFB3,PDZD11,WASHC3,TARDBP,COIL,BBS9,MRM2,IFT81,RIF1,TTC21B,TNFAIP6,RAB22…
GO Process	GO:0006996	Organelle organization	580	3470	0.1	1.82e-06	NDUFAF7,AKAP11,VAMP3,TIMM21,TIGAR,ACTR6,RRN3,AAAS,CBX5,KLHL20,TOMM22,SUPT16H,ATP6V1D,APEX1,STAG2,ZFAND1,EMC2,DCTN6,BET1,FIS1,CEP41,CHMP5,SETX,SUPT4H1,PARP11,ARPC3,NUP107,RSPH4A,THG1L,MLH1,DOP1A,TBPL1,VPS4B,ADCK1,WASHC3,TARDBP,BBS9,MRM2,IFT81,RIF1,TTC21B,RAB22A,SNAI1,H4C6,H1-1,EMC3,SOX9,HELB,VIL1,PMPCB,SNAP23,ZFYVE26,RRM2B,TSG101,DPF2,GFAP,TIMM10B,AP3B1,USPL1,EIF2S1,EMC7,PDGFRA,ESPL1,DYNC1LI2,HUS1…
GO Process	GO:0033365	Protein localization to organelle	158	713	0.23	2.00e-06	M6PR,AKAP11,TIMM21,TOMM22,ATP6V1D,NXT2,EMC2,FIS1,NUP107,BBS9,TTC21B,SYS1,H4C6,EMC3,BMP4,SOX9,NUP85,INSIG2,PMPCB,TSG101,TIMM10B,AP3B1,IPO8,EDEM1,EMC7,LAMTOR5,RANBP6,INTS13,ARL1,RAB11A,PIK3C3,PIH1D1,ATF2,PIKFYVE,NUP54,SLF1,TNPO3,SRP14,BBS4,OXA1L,AIFM1,PEX13,TRMT10B,WRN,VPS35,TPP1,MED1,PYGO1,TMED10,ARF4,GCC2,VPS41,RAB8B,IFT80,TMEM107,WDR35,ZFAND2A,CLU,PIBF1,OS9,PINX1,CDK20,HACL1,KNTC1,INTU,C2CD3,SUP…
GO Process	GO:1901576	Organic substance biosynthetic process	426	2438	0.12	3.83e-06	COX15,MRPS35,PIGB,RRN3,AASDH,DLD,TECR,SUPT16H,PIGU,EIF3E,NAMPT,FKTN,SETX,SUPT4H1,DDX5,PDHX,POLR3B,MLEC,LTA4H,NUDT12,RARS1,UMPS,EIF1B,TCEANC2,TMEM59,TBPL1,MED28,PANK3,POLK,H4C6,BMP4,SOX9,INSIG2,UROD,NR1D1,HELB,EIF3K,DAD1,CDO1,RRM2B,THAP1,PTCD3,AP3B1,USPL1,MED10,ERG28,EIF2S1,CDK7,NARS1,PNPLA8,TFCP2,MRPS9,MED4,IGF2BP3,ACSBG1,IREB2,GALNT5,MRPS18B,RSL24D1,SELENOI,MAN2A1,ICE2,LPIN2,AARS1,GLCE,TRIP4,CCN…
GO Process	GO:0044271	Cellular nitrogen compound biosynthetic process	282	1494	0.16	4.68e-06	COX15,MRPS35,RRN3,AASDH,DLD,TECR,SUPT16H,ACP5,EIF3E,NAMPT,SETX,SUPT4H1,DDX5,PDHX,POLR3B,NUDT12,RARS1,UMPS,EIF1B,TCEANC2,TBPL1,MED28,PANK3,POLK,H4C6,BMP4,SOX9,UROD,HELB,EIF3K,RRM2B,THAP1,PTCD3,AP3B1,USPL1,MED10,EIF2S1,CDK7,NARS1,TFCP2,MRPS9,MED4,IGF2BP3,ACSBG1,IREB2,MRPS18B,RSL24D1,ICE2,AARS1,TRIP4,CCNT1,MARS1,PHF3,PIH1D1,SPTLC1,PAX8,MTIF2,TAF1B,POLD3,SRBD1,GTF3C3,TAF12,GATB,DGUOK,ATF2,CCNT2,KYNU,…
GO Process	GO:0009058	Biosynthetic process	435	2506	0.12	5.09e-06	COX15,MRPS35,PIGB,RRN3,AASDH,DLD,TECR,SUPT16H,PIGU,ACP5,EIF3E,NAMPT,FKTN,SETX,SUPT4H1,DDX5,PDHX,POLR3B,MLEC,LTA4H,NUDT12,RARS1,UMPS,EIF1B,TCEANC2,TMEM59,TBPL1,MED28,PANK3,POLK,H4C6,BMP4,SOX9,INSIG2,UROD,NR1D1,HELB,EIF3K,DAD1,CDO1,RRM2B,THAP1,PTCD3,DPH2,AP3B1,USPL1,MED10,ERG28,EIF2S1,CDK7,NARS1,PNPLA8,TFCP2,MRPS9,MED4,IGF2BP3,ACSBG1,IREB2,GALNT5,MRPS18B,RSL24D1,KYAT3,SELENOI,MAN2A1,ICE2,LPIN2,AARS…
GO Process	GO:0006974	Cellular response to DNA damage stimulus	160	744	0.21	8.38e-06	TIGAR,CBX5,SUPT16H,ALKBH1,APEX1,CINP,SETX,MTREX,MLH1,SYF2,POLK,RIF1,HELB,PARP2,ZFYVE26,RRM2B,CDK7,APC,HUS1,TTC5,BRIP1,TANK,XRCC1,POLD3,CBL,ATF2,ZRANB3,RBBP5,ERCC8,SLF1,POLB,PMS2,GTF2H1,FANCM,POGZ,SETD7,SHPRH,NONO,GINS4,ATM,XPC,ERCC3,NSMCE2,WRN,SHLD2,DDB1,MCM7,WDR48,HLTF,FANCI,CLSPN,UBA6,PDS5B,SWI5,HINFP,FMN2,RNF168,RCHY1,SMC1A,WDR33,MRE11,PSEN1,USP45,KDM4D,RAD51C,ACTR8,ASCC1,HUWE1,SP100,ATR,NRDE2…
GO Process	GO:0006281	DNA repair	117	497	0.25	1.16e-05	SUPT16H,ALKBH1,APEX1,CINP,SETX,MLH1,POLK,RIF1,HELB,PARP2,ZFYVE26,RRM2B,CDK7,HUS1,TTC5,BRIP1,XRCC1,POLD3,ZRANB3,ERCC8,SLF1,POLB,PMS2,GTF2H1,FANCM,POGZ,SHPRH,NONO,GINS4,ATM,XPC,ERCC3,NSMCE2,WRN,SHLD2,DDB1,MCM7,WDR48,HLTF,FANCI,CLSPN,PDS5B,SWI5,HINFP,RNF168,RCHY1,SMC1A,WDR33,MRE11,USP45,KDM4D,RAD51C,ACTR8,ASCC1,HUWE1,ATR,BLM,MLH3,MCRS1,SMARCAL1,DNA2,SMARCAD1,XRCC6,PARP9,WDHD1,RFWD3,FAN1,DCLRE1A,DTL,…
GO Process	GO:0009059	Macromolecule biosynthetic process	261	1394	0.15	2.89e-05	MRPS35,PIGB,RRN3,SUPT16H,PIGU,EIF3E,FKTN,SETX,SUPT4H1,DDX5,POLR3B,MLEC,RARS1,EIF1B,TCEANC2,TMEM59,TBPL1,MED28,POLK,H4C6,BMP4,SOX9,NR1D1,HELB,EIF3K,DAD1,RRM2B,THAP1,PTCD3,AP3B1,USPL1,MED10,EIF2S1,CDK7,NARS1,TFCP2,MRPS9,MED4,IGF2BP3,GALNT5,MRPS18B,RSL24D1,MAN2A1,ICE2,AARS1,GLCE,TRIP4,CCNT1,MARS1,PIK3C3,PHF3,ARFGEF1,PIH1D1,PAX8,ALG6,MTIF2,TAF1B,POLD3,SRBD1,GTF3C3,TAF12,GATB,ATF2,CCNT2,PPARGC1A,GALNT…
GO Process	GO:0016072	rRNA metabolic process	70	250	0.33	3.11e-05	ESF1,EXOSC5,KRR1,MTREX,MRM2,MPHOSPH10,HELB,NOL11,DDX56,WDR12,UTP20,UTP6,MARS1,PIH1D1,DDX18,TAF1B,GTF3C3,XRN1,NOB1,RIOK2,UTP15,DCAF13,RPUSD4,TRMT61B,ZCCHC4,WDR3,WDR75,NSUN3,ANG,FCF1,WDR55,GTF3C2,MAK16,GTPBP4,HEATR1,TFB1M,RNASEL,PDCD11,NPM3,ZNHIT6,EXOSC1,EXOSC2,BMS1,WDR46,TSR2,XRN2,NOL10,NOP2,SNU13,METTL15,NOLC1,NGDN,RPF2,RPL7L1,UTP25,NSUN4,WDR36,DROSHA,UTP14C,TRMT112,NOL8,ZCCHC7,POLR1B,RSL1D1,CD3E…
GO Process	GO:0042254	Ribosome biogenesis	79	299	0.3	3.75e-05	RRN3,ESF1,CINP,EXOSC5,KRR1,MTREX,MRM2,MPHOSPH10,HELB,NOL11,DDX56,RSL24D1,WDR12,UTP20,UTP6,PIH1D1,DDX18,LSG1,EFL1,NOB1,RIOK2,ABCE1,UTP15,DCAF13,RPUSD4,TSC1,TRMT61B,ZCCHC4,WDR3,WDR75,NSUN3,ISG20L2,RIOX2,FCF1,SDAD1,C1orf109,WDR55,MAK16,GTPBP4,GNL3L,HEATR1,TFB1M,RNASEL,PDCD11,NPM3,ZNHIT6,EXOSC1,EXOSC2,BMS1,WDR46,TSR2,XRN2,NOL10,NOP2,XRCC5,SNU13,CUL4B,METTL15,NOLC1,NGDN,RPF2,EIF2A,NMD3,RPL7L1,UTP25,NS…
GO Process	GO:0016050	Vesicle organization	83	324	0.29	5.44e-05	VAMP3,ATP6V1D,BET1,CHMP5,TBPL1,VPS4B,RAB22A,SNAP23,TSG101,AP3B1,STX17,CLCN3,RAB11A,PIK3C3,ARFGAP3,CHMP3,PIKFYVE,USO1,HPS5,VPS33A,FNBP1L,GOLPH3L,ATP6V1A,YIPF5,STX5,TRAPPC1,TMED10,STX8,VPS41,RAB8B,TRAPPC6B,VPS39,AP1S1,AP3S2,SEC23B,SEC24C,AP3M1,VPS13B,CD2AP,RAB5B,RAB29,TMEM9,STX7,SYT11,RAB13,EPS15,SAR1A,PEF1,STX12,ABCA1,STAM,SAMD9,VPS16,SEC13,TYRP1,LYST,AP1G1,SEC31A,VAMP1,USP8,BLOC1S5,SAR1B,CREB1,BL…
GO Process	GO:0048193	Golgi vesicle transport	77	292	0.3	5.55e-05	VAMP3,KLHL20,BET1,GOLT1B,DOP1A,SYS1,SNAP23,COPB1,VPS35L,RBSN,EXOC4,IER3IP1,STX17,ARL1,ARFGAP3,USO1,TRIP11,SCAMP2,GOLPH3L,YIPF5,ANK3,NBAS,STX5,COG5,TRAPPC1,TMED10,ARF4,GCC2,VPS41,SEC22A,RAB8B,COPG1,COPB2,TRAPPC6B,AP3S2,SEC23B,SEC24C,ERGIC3,ERGIC2,COG2,BLZF1,COPA,RAB13,SEC23IP,TMED5,EPS15,SAR1A,PEF1,CCDC93,LMAN2L,SNX2,SEC13,AP1G1,STEAP2,SEC31A,SAR1B,PREPL,SCFD1,BCAP31,COPG2,TRAPPC13,YIPF6,SLC10A7,A…
GO Process	GO:0006259	DNA metabolic process	162	785	0.19	6.02e-05	RTF2,SUPT16H,ALKBH1,APEX1,CINP,EXOSC5,SETX,MLH1,ORC2,POLK,RIF1,HELB,PARP2,ZFYVE26,RRM2B,CDK7,ORC3,HUS1,TTC5,BRIP1,THOC1,XRCC1,POLD3,ZRANB3,TOP2B,ERCC8,SLF1,POLB,PMS2,GTF2H1,FANCM,POGZ,SHPRH,NONO,GINS4,ATM,XPC,ERCC3,NSMCE2,ORC5,WRN,SHLD2,STAT6,DDB1,N6AMT1,MCM7,WDR48,HLTF,DDX23,FANCI,CLSPN,PDS5B,SWI5,HINFP,PINX1,RNF168,RCHY1,DCTPP1,SMC1A,WDR33,MRE11,LIN9,TEX19,USP45,KDM4D,RAD51C,ACTR8,ASCC1,HSPD1,H…
GO Process	GO:0044248	Cellular catabolic process	290	1620	0.13	0.00016	DERL2,TIGAR,DLD,KLHL20,APEX1,CYP24A1,GLA,DECR1,EIF3E,EXOSC5,ECH1,FIS1,PSMA2,CHMP5,DDX5,LTA4H,CNOT2,USP5,MTREX,NUDT12,MLH1,CRBN,TMEM59,VPS4B,CAT,UROD,CDO1,ZFYVE26,TSG101,EDEM1,APC,PNPLA8,USP37,STX17,KYAT3,HAL,PSMC1,MIB1,LPIN2,BFAR,PSMD11,TRIP4,FAF2,PIK3C3,VMP1,PRDX1,MTPAP,SMG6,DCPS,CHMP3,CBL,KYNU,FBXL20,XRN1,ERCC8,PCNP,USP4,VPS33A,ABHD2,PGD,FNBP1L,CTSK,PNKD,MARCHF6,UPF3B,NRBF2,ATM,AASDHPPT,HNMT,US…
GO Process	GO:0018130	Heterocycle biosynthetic process	191	985	0.17	0.00021	COX15,RRN3,DLD,TECR,SUPT16H,NAMPT,SETX,SUPT4H1,DDX5,PDHX,POLR3B,NUDT12,UMPS,TCEANC2,TBPL1,MED28,PANK3,POLK,H4C6,BMP4,SOX9,UROD,HELB,RRM2B,THAP1,AP3B1,USPL1,MED10,CDK7,TFCP2,MED4,ACSBG1,IREB2,ICE2,CCNT1,MARS1,PHF3,PIH1D1,PAX8,TAF1B,POLD3,GTF3C3,TAF12,DGUOK,ATF2,CCNT2,KYNU,PPARGC1A,PAPSS1,MED20,POLB,GTF2H1,TRIP11,ATP6V1A,NDUFC2,MED21,GTF2E1,ATP5MC3,ERCC3,NMNAT2,FLAD1,GNPDA2,NDUFS4,WRN,COPS2,LEO1,ME…
GO Process	GO:0006364	rRNA processing	61	220	0.32	0.00023	ESF1,EXOSC5,KRR1,MTREX,MRM2,MPHOSPH10,HELB,NOL11,DDX56,WDR12,UTP20,UTP6,PIH1D1,DDX18,NOB1,RIOK2,UTP15,DCAF13,RPUSD4,TRMT61B,ZCCHC4,WDR3,WDR75,NSUN3,FCF1,WDR55,MAK16,GTPBP4,HEATR1,TFB1M,RNASEL,PDCD11,NPM3,ZNHIT6,EXOSC1,EXOSC2,BMS1,WDR46,TSR2,XRN2,NOL10,NOP2,SNU13,METTL15,NOLC1,NGDN,RPF2,RPL7L1,UTP25,NSUN4,WDR36,DROSHA,UTP14C,TRMT112,NOL8,RSL1D1,EMG1,DDX52,MTERF4,DDX27,RPL35A
GO Process	GO:0006605	Protein targeting	65	242	0.31	0.00026	M6PR,TIMM21,TOMM22,AP4S1,FIS1,SSR1,PMPCB,TIMM10B,AP3B1,SYNJ2BP,EDEM1,PIK3C3,PIKFYVE,NUP54,SRP14,AIFM1,PEX13,SSR2,TRMT10B,ARL6IP1,GCC2,VPS41,RAB8B,ZFAND2A,CLU,OS9,HACL1,TRAK2,FUT10,SEC62,HSPD1,SAMM50,AP3M1,PIK3R4,ZDHHC9,CHM,RASSF9,BECN1,TOMM40L,PEX19,MTX1,ZDHHC6,AP4B1,STXBP4,SNX16,TIMM17B,BCAP31,LAMP2,SRPRB,ARL6,PEX5L,NDUFA13,NEDD4,ERBIN,ZFYVE16,SDCBP,HSPA8,SRP54,NCOA4,GET3,VPS13D,MTERF4,PEX12,VPS…
GO Process	GO:0045935	Positive regulation of nucleobase-containing compound metabolic process	353	2056	0.11	0.0003	DCN,TIGAR,ACTR6,RRN3,RBM22,PHF5A,SUPT16H,APEX1,MGA,SFRP1,EXOSC5,HGF,NAMPT,SETX,SUPT4H1,DDX5,CNOT2,MLH1,CEBPZ,PRDM2,MED28,TGFB3,NFYB,TARDBP,ACVR2A,RIF1,SNAI1,SOX4,BMP4,SOX9,NUP85,NR1D1,TSG101,DPF2,NOL11,AP3B1,MED10,CDK7,SLC38A2,TFCP2,MED4,TTC5,ICE2,LPIN2,THOC1,RTRAF,TRIP4,CCNT1,MARS1,ZNF175,PIH1D1,XRCC1,ZNF225,PAX8,DCPS,TAF12,ATF2,CCNT2,WNT5A,MECOM,PPARGC1A,ERCC8,SLF1,MED20,AHI1,CCAR1,GTF2H1,DAXX,…
GO Process	GO:0008033	tRNA processing	43	134	0.39	0.00041	OSGEP,RTCB,ALKBH1,CDK5RAP1,PUS3,THG1L,FAM98A,TRNT1,ELP3,C2orf49,RTRAF,AARS1,OSGEPL1,ELP6,RPP25L,TRMT10B,RPUSD4,TRMT61B,METTL2A,ADAT1,NSUN3,KARS1,PUS10,FTSJ1,TRMT11,BCDIN3D,SARS1,TRMT13,TRUB2,NSUN6,DDX1,WDR6,ELP5,POP1,THADA,ALKBH8,MTO1,METTL6,ELP2,DPH3,QTRT2,TRMT112,DUS2
GO Process	GO:0019438	Aromatic compound biosynthetic process	190	992	0.16	0.00041	COX15,RRN3,DLD,TECR,SUPT16H,NAMPT,SETX,SUPT4H1,DDX5,PDHX,POLR3B,NUDT12,UMPS,TCEANC2,TBPL1,MED28,PANK3,POLK,H4C6,BMP4,SOX9,UROD,HELB,RRM2B,THAP1,AP3B1,USPL1,MED10,CDK7,TFCP2,MED4,ACSBG1,IREB2,ICE2,CCNT1,MARS1,PHF3,PIH1D1,PAX8,TAF1B,POLD3,GTF3C3,TAF12,DGUOK,ATF2,CCNT2,KYNU,PPARGC1A,PAPSS1,MED20,POLB,GTF2H1,TRIP11,ATP6V1A,NDUFC2,MED21,GTF2E1,ATP5MC3,ERCC3,NMNAT2,FLAD1,GNPDA2,NDUFS4,WRN,COPS2,LEO1,ME…
GO Process	GO:0034654	Nucleobase-containing compound biosynthetic process	177	913	0.17	0.00049	RRN3,DLD,TECR,SUPT16H,NAMPT,SETX,SUPT4H1,DDX5,PDHX,POLR3B,NUDT12,UMPS,TCEANC2,TBPL1,MED28,PANK3,POLK,H4C6,BMP4,SOX9,HELB,RRM2B,THAP1,AP3B1,USPL1,MED10,CDK7,TFCP2,MED4,ACSBG1,ICE2,CCNT1,MARS1,PHF3,PIH1D1,PAX8,TAF1B,POLD3,GTF3C3,TAF12,DGUOK,ATF2,CCNT2,KYNU,PPARGC1A,PAPSS1,MED20,POLB,GTF2H1,TRIP11,ATP6V1A,NDUFC2,MED21,GTF2E1,ATP5MC3,ERCC3,NMNAT2,FLAD1,GNPDA2,NDUFS4,WRN,COPS2,LEO1,MED1,ATP5MG,MAGI3,H…
GO Process	GO:0051254	Positive regulation of RNA metabolic process	319	1845	0.12	0.00058	DCN,ACTR6,RRN3,RBM22,PHF5A,SUPT16H,APEX1,MGA,SFRP1,EXOSC5,HGF,NAMPT,SETX,SUPT4H1,DDX5,CNOT2,MLH1,CEBPZ,PRDM2,MED28,TGFB3,NFYB,TARDBP,ACVR2A,SNAI1,SOX4,BMP4,SOX9,NUP85,NR1D1,TSG101,DPF2,NOL11,AP3B1,MED10,CDK7,SLC38A2,TFCP2,MED4,TTC5,ICE2,LPIN2,THOC1,RTRAF,TRIP4,CCNT1,MARS1,ZNF175,PIH1D1,ZNF225,PAX8,DCPS,TAF12,ATF2,CCNT2,WNT5A,MECOM,PPARGC1A,MED20,AHI1,CCAR1,GTF2H1,DAXX,LUM,TRIP11,CDH13,ZNF544,SF3B…
GO Process	GO:0009056	Catabolic process	338	1976	0.11	0.00065	DERL2,TIGAR,FAP,DLD,KLHL20,APEX1,CYP24A1,GLA,MMP2,DECR1,EIF3E,EXOSC5,ECH1,FIS1,PSMA2,CHMP5,DDX5,LTA4H,CNOT2,USP5,MTREX,NUDT12,MLH1,CRBN,TMEM59,LDAH,VPS4B,CAT,UROD,NR1D1,CDO1,ZFYVE26,TSG101,CHI3L1,EDEM1,APC,PNPLA8,USP37,STX17,KYAT3,HAL,PSMC1,MIB1,LPIN2,BFAR,PSMD11,TRIP4,FAF2,PIK3C3,VMP1,PRDX1,MTPAP,SMG6,DCPS,CHMP3,CBL,KYNU,FBXL20,XRN1,ERCC8,PCNP,USP4,VPS33A,ABHD2,PGPEP1,PGD,FNBP1L,CTSK,GALM,PNKD,P…
GO Process	GO:0016043	Cellular component organization	827	5436	0.06	0.00091	NDUFAF7,SKAP2,COX15,AKAP11,VAMP3,TLL1,TIMM21,NTN1,TIGAR,ACTR6,RRN3,AAAS,CBX5,KLHL20,TOMM22,PHF5A,SUPT16H,ATP6V1D,ALKBH1,APEX1,PSMD10,STAG2,MMP2,ZFAND1,EIF3E,EMC2,DCTN6,LAMB1,BET1,FIS1,CEP41,CHMP5,SETX,SUPT4H1,IBSP,PARP11,ARPC3,NUP107,C12orf57,RSPH4A,THG1L,MLH1,PPP1R7,DOP1A,TBPL1,MED28,VPS4B,ADCK1,TGFB3,PDZD11,WASHC3,TARDBP,COIL,BBS9,MRM2,IFT81,RIF1,TTC21B,TNFAIP6,RAB22A,SNAI1,H4C6,H1-1,EMC3,SOX9,…
GO Process	GO:1901362	Organic cyclic compound biosynthetic process	207	1121	0.15	0.0011	COX15,RRN3,DLD,TECR,SUPT16H,NAMPT,SETX,SUPT4H1,DDX5,PDHX,POLR3B,NUDT12,UMPS,TCEANC2,TBPL1,MED28,PANK3,POLK,H4C6,BMP4,SOX9,INSIG2,UROD,HELB,RRM2B,THAP1,AP3B1,USPL1,MED10,ERG28,CDK7,TFCP2,MED4,ACSBG1,IREB2,ICE2,CCNT1,MARS1,PHF3,PIH1D1,PAX8,TAF1B,POLD3,GTF3C3,TAF12,DGUOK,ATF2,CCNT2,KYNU,PPARGC1A,PAPSS1,MED20,POLB,GTF2H1,TRIP11,ATP6V1A,NDUFC2,MED21,GTF2E1,ATP5MC3,ERCC3,AKR1B1,NMNAT2,HMGCR,FLAD1,GNPDA…
GO Process	GO:0009987	Cellular process	2057	14826	0.02	0.0012
GO Process	GO:0071826	Ribonucleoprotein complex subunit organization	56	211	0.3	0.0016	PHF5A,ZFAND1,EIF3E,SETX,COIL,MRM2,SNRPB2,EIF3K,TGS1,PIH1D1,DHX8,USP4,SF3B4,ISY1,GEMIN6,SLU7,NUDT21,CD2BP2,SF3B3,DDX23,PRPF3,SNRNP200,SF3B2,PRMT5,SF3B1,RBM5,DHX9,SF3B5,KHDC4,ADAR,SCAF11,ZNHIT6,MCTS1,HSP90AB1,SF3A3,AGO1,AGO4,SRPK1,AAR2,CRNKL1,PRPF18,DDX1,NOP2,XRCC5,LUC7L3,SNU13,TFIP11,EIF4B,RPF2,SRSF12,DDX46,EIF3M,DICER1,PRPF8,MCTS2P,EIF3L
GO Process	GO:0006888	Endoplasmic reticulum to Golgi vesicle-mediated transport	39	126	0.37	0.0021	BET1,GOLT1B,COPB1,IER3IP1,STX17,USO1,TRIP11,YIPF5,STX5,TRAPPC1,TMED10,ARF4,SEC22A,COPG1,COPB2,TRAPPC6B,SEC23B,SEC24C,ERGIC3,ERGIC2,COPA,SEC23IP,TMED5,SAR1A,PEF1,LMAN2L,SEC13,SEC31A,SAR1B,SCFD1,BCAP31,COPG2,TRAPPC13,YIPF6,TRAPPC4,CXorf56,SEC22B,HYOU1,MIA2
GO Process	GO:0009057	Macromolecule catabolic process	184	989	0.15	0.0024	DERL2,FAP,KLHL20,APEX1,MMP2,EIF3E,EXOSC5,PSMA2,CHMP5,DDX5,CNOT2,USP5,MTREX,NUDT12,MLH1,CRBN,VPS4B,NR1D1,TSG101,CHI3L1,EDEM1,APC,USP37,PSMC1,MIB1,BFAR,PSMD11,TRIP4,FAF2,MTPAP,SMG6,DCPS,CHMP3,CBL,FBXL20,XRN1,ERCC8,PCNP,USP4,PGPEP1,CTSK,MARCHF6,UPF3B,ATM,USP15,AMN1,NBAS,ZFP36L2,UBR1,ZYG11B,USP24,NEMF,TPP1,HSP90B1,DDB1,DNAJC18,GLB1,UBE3C,CTSW,PPP1R8,UBA6,GBA,ZFAND2A,CLU,OS9,YME1L1,RNF185,RNF168,CNOT1…
GO Process	GO:0044265	Cellular macromolecule catabolic process	151	786	0.16	0.0036	DERL2,KLHL20,APEX1,EIF3E,EXOSC5,PSMA2,CHMP5,DDX5,CNOT2,USP5,MTREX,NUDT12,MLH1,CRBN,VPS4B,TSG101,EDEM1,APC,USP37,PSMC1,MIB1,BFAR,PSMD11,TRIP4,FAF2,MTPAP,SMG6,DCPS,CHMP3,CBL,FBXL20,XRN1,ERCC8,PCNP,USP4,MARCHF6,UPF3B,ATM,USP15,AMN1,NBAS,ZFP36L2,UBR1,USP24,NEMF,HSP90B1,DDB1,DNAJC18,UBE3C,PPP1R8,UBA6,GBA,ZFAND2A,OS9,RNF185,RNF168,CNOT1,RCHY1,RNF144A,ANKZF1,FBXL13,RNF14,NCBP2,USP45,ANG,KCTD21,HUWE1,RNF…
GO Process	GO:0022618	Ribonucleoprotein complex assembly	53	203	0.3	0.0038	PHF5A,EIF3E,SETX,COIL,MRM2,SNRPB2,EIF3K,TGS1,PIH1D1,USP4,SF3B4,ISY1,GEMIN6,SLU7,NUDT21,CD2BP2,SF3B3,DDX23,PRPF3,SNRNP200,SF3B2,PRMT5,SF3B1,RBM5,DHX9,SF3B5,KHDC4,ADAR,SCAF11,ZNHIT6,MCTS1,HSP90AB1,SF3A3,AGO1,AGO4,SRPK1,AAR2,CRNKL1,PRPF18,DDX1,NOP2,XRCC5,LUC7L3,SNU13,EIF4B,RPF2,SRSF12,DDX46,EIF3M,DICER1,PRPF8,MCTS2P,EIF3L
GO Process	GO:1901564	Organonitrogen compound metabolic process	756	4981	0.06	0.0038	NDUFAF7,COX15,DCN,TLL1,MRPS35,DERL2,PIGB,TIGAR,FAP,AASDH,DLD,G2E3,KLHL20,TECR,TCN2,CSNK2A1,PIGU,GLA,MMP2,PLAT,EIF3E,RAB3D,CPA4,NAMPT,ITGB8,CEP41,PSMA2,CHMP5,FKTN,LAP3,PDHX,MLEC,LTA4H,PARP11,USP5,NUDT12,RARS1,CRBN,UMPS,EIF1B,GGCX,TMEM59,PRDM2,TBPL1,VPS4B,FAM98A,PANK3,NFYB,CAT,ACVR2A,ORMDL2,TNFAIP6,BMP4,SOX9,FNTB,UROD,NR1D1,EIF3K,STYXL1,PMPCB,PARP2,DAD1,CDO1,TSG101,PPIL4,AOC2,PTCD3,PTPRE,DPH2,AP3B1…
GO Process	GO:0000723	Telomere maintenance	32	97	0.4	0.0043	APEX1,RIF1,HUS1,XRCC1,ATM,NSMCE2,WRN,SHLD2,PINX1,MRE11,RAD51C,ACTR8,SP100,ATR,BLM,MCRS1,SMARCAL1,POT1,DNA2,XRCC6,DCLRE1A,HSP90AB1,BRCA2,RFC1,XRCC5,PARP3,INO80D,TFIP11,ACTL6A,NFRKB,DCLRE1B,CTC1
GO Process	GO:0051052	Regulation of DNA metabolic process	111	541	0.19	0.0043	TIGAR,HGF,MLH1,RIF1,H1-1,HELB,DPF2,ORC3,USP37,THOC1,XRCC1,SMG6,TAF12,ZRANB3,PPARGC1A,XRN1,ERCC8,WDR70,SLF1,ESCO1,POGZ,GINS4,ATM,OBI1,CCT8,AIFM1,NSMCE2,CCT3,ORC5,WRN,SHLD2,CCT2,STAT6,SF3B3,MCM7,WDR48,TAF7,FMN2,PINX1,PRMT5,RNF168,SMARCE1,MRE11,TTF1,KDM4D,ARID2,SUPT7L,ACTR8,ZNF93,TNFSF13,ATR,BLM,MCRS1,SMARCAL1,POT1,DNA2,SMARCAD1,PARP9,GTPBP4,GNL3L,ZNF830,DHX9,SF3B5,TADA1,MMS19,SUPT3H,HSP90AB1,TNKS2,…
GO Process	GO:0006400	tRNA modification	31	93	0.4	0.0047	OSGEP,ALKBH1,CDK5RAP1,PUS3,THG1L,ELP3,AARS1,OSGEPL1,ELP6,TRMT10B,RPUSD4,TRMT61B,METTL2A,NSUN3,PUS10,FTSJ1,TRMT11,BCDIN3D,TRMT13,NSUN6,WDR6,ELP5,THADA,ALKBH8,MTO1,METTL6,ELP2,DPH3,QTRT2,TRMT112,DUS2
GO Process	GO:1901566	Organonitrogen compound biosynthetic process	235	1338	0.12	0.0047	COX15,MRPS35,PIGB,AASDH,DLD,TECR,PIGU,EIF3E,NAMPT,FKTN,PDHX,MLEC,NUDT12,RARS1,UMPS,EIF1B,TMEM59,TBPL1,PANK3,UROD,EIF3K,DAD1,CDO1,PTCD3,EIF2S1,NARS1,MRPS9,IGF2BP3,ACSBG1,IREB2,GALNT5,MRPS18B,RSL24D1,MAN2A1,AARS1,GLCE,TRIP4,MARS1,PIK3C3,ARFGEF1,SPTLC1,ALG6,MTIF2,SRBD1,GATB,DGUOK,KYNU,GALNT7,PAPSS1,EIF2B2,TMTC3,TRIP11,EFL1,RPS11,ATP6V1A,AASDHPPT,PIGT,MRPL49,NDUFC2,ATP5MC3,NMNAT2,MRPL10,FLAD1,NCSTN,P…
GO Process	GO:0010608	Post-transcriptional regulation of gene expression	111	546	0.19	0.0059	ALKBH1,APEX1,CDK5RAP1,EIF3E,EXOSC5,CNOT2,MLH1,EIF1B,RGS2,TARDBP,SOX4,EIF3K,PTCD3,DPH2,EIF2S1,ELP3,IGF2BP3,TBRG4,IREB2,AARS1,DCPS,MTIF2,FASTKD3,XRN1,EIF2B2,EFL1,UPF3B,ZFP36L2,ELP6,ABCE1,ITGA2,PHAX,RPUSD4,TSC1,NUDT21,ZCCHC4,EIF2AK3,ABCF1,NSUN3,PKM,CNOT1,EIF4A2,NCBP2,SHMT2,ANG,TRAF3IP2,NRDE2,THRAP3,FXR1,COPS5,PARP9,EIF2B3,QKI,EPRS1,DHX9,RNASEL,HBS1L,DPH5,FMR1,MCTS1,EXOSC2,TRUB2,AGO1,AGO4,TUT7,FASTKD…
GO Process	GO:0034248	Regulation of cellular amide metabolic process	106	516	0.19	0.006	TIGAR,ALKBH1,CDK5RAP1,EIF3E,EXOSC5,CNOT2,MLH1,EIF1B,RGS2,TARDBP,ORMDL2,SOX4,EIF3K,PTCD3,DPH2,EIF2S1,ELP3,IGF2BP3,IREB2,AARS1,DCPS,MTIF2,FASTKD3,XRN1,EIF2B2,EFL1,UPF3B,EPHA4,ZFP36L2,ELP6,ABCE1,ITGA2,RPUSD4,TSC1,TMED10,ZCCHC4,EIF2AK3,ABCF1,CLU,NSUN3,PKM,CNOT1,EIF4A2,NCBP2,SHMT2,ANG,PRKAA1,FXR1,COPS5,EIF2B3,QKI,EPRS1,DHX9,IFNGR1,HBS1L,EFNA1,DPH5,FMR1,MCTS1,EXOSC2,TRUB2,AGO1,AGO4,TUT7,PAN3,MTIF3,DDX1…
GO Process	GO:0006417	Regulation of translation	96	456	0.2	0.0062	ALKBH1,CDK5RAP1,EIF3E,EXOSC5,CNOT2,MLH1,EIF1B,RGS2,TARDBP,SOX4,EIF3K,PTCD3,DPH2,EIF2S1,ELP3,IGF2BP3,IREB2,AARS1,DCPS,MTIF2,FASTKD3,XRN1,EIF2B2,EFL1,UPF3B,ZFP36L2,ELP6,ABCE1,ITGA2,RPUSD4,TSC1,ZCCHC4,EIF2AK3,ABCF1,NSUN3,PKM,CNOT1,EIF4A2,NCBP2,SHMT2,ANG,FXR1,COPS5,EIF2B3,QKI,EPRS1,DHX9,HBS1L,DPH5,FMR1,MCTS1,EXOSC2,TRUB2,AGO1,AGO4,TUT7,PAN3,MTIF3,DDX1,METTL14,ELP5,GAPDH,PTK2B,NOLC1,NGDN,GIGYF2,EIF4B,…
GO Process	GO:1902680	Positive regulation of RNA biosynthetic process	290	1716	0.11	0.0063	DCN,ACTR6,RRN3,PHF5A,SUPT16H,APEX1,MGA,SFRP1,HGF,NAMPT,SETX,SUPT4H1,CEBPZ,PRDM2,MED28,TGFB3,NFYB,ACVR2A,SNAI1,SOX4,BMP4,SOX9,NUP85,NR1D1,TSG101,DPF2,NOL11,AP3B1,MED10,CDK7,TFCP2,MED4,TTC5,ICE2,LPIN2,THOC1,RTRAF,TRIP4,CCNT1,MARS1,ZNF175,PIH1D1,ZNF225,PAX8,TAF12,ATF2,CCNT2,WNT5A,MECOM,PPARGC1A,MED20,AHI1,CCAR1,GTF2H1,DAXX,LUM,TRIP11,CDH13,ZNF544,POGZ,MEIS1,GINS4,NPAT,ATM,ARID5B,MED21,XPC,RFX5,ZSCAN…
GO Process	GO:0010557	Positive regulation of macromolecule biosynthetic process	322	1935	0.1	0.0065	DCN,ACTR6,RRN3,PHF5A,SUPT16H,APEX1,CDK5RAP1,MGA,SFRP1,EIF3E,HGF,NAMPT,SETX,SUPT4H1,CEBPZ,PRDM2,MED28,TGFB3,NFYB,ACVR2A,SNAI1,SOX4,BMP4,SOX9,NUP85,NR1D1,TSG101,DPF2,NOL11,AP3B1,MED10,CDK7,TFCP2,MED4,TTC5,ICE2,LPIN2,THOC1,RTRAF,TRIP4,CCNT1,MARS1,ZNF175,PIH1D1,ZNF225,PAX8,TAF12,ATF2,CCNT2,WNT5A,FASTKD3,MECOM,PPARGC1A,MED20,AHI1,CCAR1,GTF2H1,DAXX,LUM,TRIP11,CDH13,ZNF544,POGZ,MEIS1,UPF3B,GINS4,NPAT,AT…
GO Process	GO:0022607	Cellular component assembly	399	2467	0.09	0.0067	NDUFAF7,SKAP2,COX15,VAMP3,TIMM21,NTN1,RRN3,AAAS,PHF5A,SUPT16H,ATP6V1D,PSMD10,STAG2,EIF3E,LAMB1,CEP41,CHMP5,SETX,NUP107,RSPH4A,THG1L,MLH1,TBPL1,MED28,VPS4B,PDZD11,WASHC3,COIL,BBS9,MRM2,IFT81,RIF1,TTC21B,H4C6,H1-1,SOX9,NUP85,SNRPB2,EIF3K,VIL1,SNAP23,TSG101,AP3B1,MED10,EIF2S1,EMP1,PDGFRA,APC,MED4,BRIP1,TMOD1,STX17,PDCL,TGS1,ADAM10,IFT172,MPP5,PSMD11,RAB11A,PIK3C3,PIH1D1,VMP1,UBN1,CAPZA1,TAF1B,CHMP3,…
GO Process	GO:0009451	RNA modification	47	177	0.3	0.0068	OSGEP,ALKBH1,CDK5RAP1,PUS3,THG1L,MRM2,ELP3,TGS1,AARS1,OSGEPL1,ELP6,VIRMA,TRMT10B,RPUSD4,TRMT61B,ZCCHC4,METTL2A,NSUN3,PUS10,FTSJ1,TRMT11,BCDIN3D,PUS7L,TFB1M,ADAR,TRMT13,TRUB2,NSUN6,NOP2,METTL14,WDR6,ELP5,METTL15,THADA,ALKBH8,CBLL1,MTO1,METTL6,ELP2,FTO,DPH3,NSUN4,QTRT2,TRMT112,DUS2,RNMT,EMG1
GO Process	GO:0043603	Cellular amide metabolic process	152	810	0.15	0.008	MRPS35,AASDH,DLD,TECR,GLA,EIF3E,ITGB8,PDHX,LTA4H,RARS1,EIF1B,ORMDL2,EIF3K,PTCD3,EIF2S1,NARS1,MRPS9,IGF2BP3,ACSBG1,MRPS18B,ADAM10,RSL24D1,HAL,AARS1,TRIP4,MARS1,SPTLC1,MTIF2,SRBD1,GATB,GPAM,EIF2B2,EFL1,RPS11,ARL6IP5,YIPF5,AASDHPPT,MRPL49,DISP1,MRPL10,NEU3,NCSTN,GNPDA2,BDH2,ABCE1,SPTSSA,NEMF,TPP1,QARS1,PCSK1,ABCF1,GBA,DHFR2,KARS1,PSEN1,EIF4A2,NCBP2,FTSJ1,DRG1,SHMT2,DLST,MRPL30,MRPL35,NT5C2,MRRF,WARS…
GO Process	GO:0045893	Positive regulation of transcription, DNA-templated	288	1710	0.11	0.008	DCN,ACTR6,RRN3,PHF5A,SUPT16H,APEX1,MGA,SFRP1,HGF,NAMPT,SETX,SUPT4H1,CEBPZ,PRDM2,MED28,TGFB3,NFYB,ACVR2A,SNAI1,SOX4,BMP4,SOX9,NUP85,NR1D1,TSG101,DPF2,NOL11,AP3B1,MED10,CDK7,TFCP2,MED4,TTC5,ICE2,LPIN2,THOC1,RTRAF,TRIP4,CCNT1,MARS1,ZNF175,PIH1D1,ZNF225,PAX8,TAF12,ATF2,CCNT2,WNT5A,MECOM,PPARGC1A,MED20,AHI1,CCAR1,GTF2H1,DAXX,LUM,TRIP11,CDH13,ZNF544,POGZ,MEIS1,NPAT,ATM,ARID5B,MED21,XPC,RFX5,ZSCAN21,ZNF…
GO Process	GO:1901575	Organic substance catabolic process	284	1686	0.11	0.0087	DERL2,TIGAR,FAP,DLD,KLHL20,APEX1,CYP24A1,GLA,MMP2,DECR1,EIF3E,EXOSC5,ECH1,PSMA2,CHMP5,DDX5,LTA4H,CNOT2,USP5,MTREX,NUDT12,MLH1,CRBN,LDAH,VPS4B,UROD,NR1D1,CDO1,TSG101,CHI3L1,EDEM1,APC,PNPLA8,USP37,KYAT3,HAL,PSMC1,MIB1,LPIN2,BFAR,PSMD11,TRIP4,FAF2,MTPAP,SMG6,DCPS,CHMP3,CBL,KYNU,FBXL20,XRN1,ERCC8,PCNP,USP4,ABHD2,PGPEP1,PGD,CTSK,GALM,PNKD,PLA1A,MARCHF6,UPF3B,ATM,AASDHPPT,HNMT,USP15,AMN1,NBAS,ZFP36L2,U…
GO Process	GO:0006401	RNA catabolic process	44	164	0.31	0.0092	EIF3E,EXOSC5,DDX5,CNOT2,MTREX,NUDT12,MLH1,MTPAP,SMG6,DCPS,XRN1,UPF3B,ATM,NBAS,ZFP36L2,PPP1R8,CNOT1,NCBP2,ANG,THRAP3,UPF2,DNA2,EXOSC1,EXOSC2,AGO1,AGO4,SKIV2L,RBM7,TUT7,XRN2,PAN3,METTL14,POP1,PNPT1,PATL2,CNOT6L,BCLAF1,DICER1,SMG8,ZCCHC7,CSDE1,NBDY,EDC3,TTC37
GO Process	GO:0000956	Nuclear-transcribed mRNA catabolic process	32	103	0.37	0.0095	EIF3E,EXOSC5,DDX5,CNOT2,MLH1,MTPAP,SMG6,DCPS,XRN1,UPF3B,ATM,NBAS,ZFP36L2,CNOT1,NCBP2,THRAP3,UPF2,EXOSC2,AGO1,SKIV2L,TUT7,XRN2,PAN3,PATL2,CNOT6L,BCLAF1,SMG8,ZCCHC7,CSDE1,NBDY,EDC3,TTC37
GO Process	GO:0043038	Amino acid activation	20	48	0.5	0.0095	AASDH,RARS1,NARS1,AARS1,MARS1,GATB,QARS1,KARS1,WARS1,EPRS1,QRSL1,TARS2,RARS2,SARS1,IARS1,CARS1,LARS1,TARS1,DARS2,LARS2
GO Process	GO:0032508	DNA duplex unwinding	29	89	0.39	0.0101	SETX,HELB,BRIP1,FANCM,GINS4,ERCC3,WRN,MCM7,MRE11,ASCC1,BLM,POT1,DNA2,SMARCAD1,XRCC6,DHX9,CHD6,ATRX,DDX1,XRCC5,RFC4,CHD2,RAD54L2,CHD9,RECQL,SSBP1,MCM3,DDX3X,CHD8
GO Process	GO:1905515	Non-motile cilium assembly	22	57	0.47	0.0102	IFT172,BBS4,CEP89,IFT80,TMEM107,PIBF1,INTU,C2CD3,TOGARAM1,CEP350,GORAB,IFT52,CENPJ,ARL13B,CC2D2A,DISC1,CEP290,TTC8,RPGRIP1L,KCNJ10,DYNC2H1,BBS10
GO Process	GO:0031328	Positive regulation of cellular biosynthetic process	335	2041	0.09	0.0103	DCN,ACTR6,RRN3,PHF5A,SUPT16H,APEX1,CDK5RAP1,MGA,SFRP1,EIF3E,HGF,NAMPT,SETX,SUPT4H1,CEBPZ,PRDM2,MED28,TGFB3,NFYB,ACVR2A,SNAI1,SOX4,BMP4,SOX9,NUP85,NR1D1,TSG101,DPF2,NOL11,AP3B1,MED10,CDK7,TFCP2,MED4,TTC5,ICE2,LPIN2,THOC1,RTRAF,TRIP4,CCNT1,MARS1,ZNF175,PIH1D1,ZNF225,PAX8,TAF12,ATF2,CCNT2,WNT5A,FASTKD3,MECOM,PPARGC1A,MED20,AHI1,CCAR1,GTF2H1,DAXX,LUM,TRIP11,CDH13,ZNF544,POGZ,MEIS1,UPF3B,GINS4,NPAT,AT…
GO Process	GO:0051179	Localization	684	4512	0.06	0.0104	M6PR,COX15,AKAP11,VAMP3,YIPF1,SLC2A3,DERL2,ICAM3,TIMM21,NTN1,AAAS,KLHL20,TCN2,TOMM22,AP4S1,CNIH1,ATP6V1D,PIGU,PSMD10,NXT2,EMC2,RAB3D,BET1,FIS1,CEP41,CHMP5,PARP11,NUP107,GOLT1B,MLH1,UMPS,HEATR5B,PPP1R7,DOP1A,LDAH,VPS4B,FAM98A,PDZD11,WASHC3,BBS9,IFT81,TTC21B,SYS1,RAB22A,H4C6,SSR1,EMC3,BMP4,SOX9,NUP85,INSIG2,THOC2,VIL1,PMPCB,SNAP23,COPB1,CDO1,VPS35L,TSG101,XPO7,GFAP,ATP6V1E1,RBSN,EXOC4,TIMM10B,AP3B1…
GO Process	GO:0072594	Establishment of protein localization to organelle	74	335	0.22	0.0111	M6PR,TIMM21,TOMM22,NXT2,FIS1,NUP107,NUP85,PMPCB,TSG101,TIMM10B,AP3B1,IPO8,EDEM1,RANBP6,RAB11A,PIK3C3,PIH1D1,ATF2,NUP54,TNPO3,SRP14,OXA1L,AIFM1,PEX13,TRMT10B,MED1,GCC2,VPS41,RAB8B,ZFAND2A,CLU,HACL1,SEC62,HSPD1,SAMM50,TRAF3IP2,AP3M1,PIK3R4,POT1,RAB3GAP2,BECN1,TOMM40L,PEX19,MTX1,ADAR,KPNA5,STK4,KPNA6,STAM,BRCA2,SEC13,PPP3CA,SNX16,TIMM17B,BCAP31,LAMP2,RAB3GAP1,SRPRB,PEX5L,NDUFA13,NEDD4,ZFYVE16,HSPA8,…
GO Process	GO:0009891	Positive regulation of biosynthetic process	340	2080	0.09	0.0116	DCN,ACTR6,RRN3,PHF5A,SUPT16H,APEX1,CDK5RAP1,MGA,SFRP1,EIF3E,HGF,NAMPT,SETX,SUPT4H1,CEBPZ,PRDM2,MED28,TGFB3,NFYB,ACVR2A,SNAI1,SOX4,BMP4,SOX9,NUP85,NR1D1,TSG101,DPF2,NOL11,AP3B1,MED10,CDK7,TFCP2,MED4,TTC5,CLCN3,ICE2,LPIN2,THOC1,RTRAF,TRIP4,CCNT1,MARS1,ZNF175,PIH1D1,ZNF225,PAX8,TAF12,ATF2,CCNT2,WNT5A,FASTKD3,MECOM,PPARGC1A,MED20,AHI1,CCAR1,GTF2H1,DAXX,LUM,TRIP11,CDH13,ZNF544,POGZ,MEIS1,UPF3B,GINS4,N…
GO Process	GO:0032392	DNA geometric change	30	95	0.38	0.0116	SETX,HELB,BRIP1,ZRANB3,FANCM,GINS4,ERCC3,WRN,MCM7,MRE11,ASCC1,BLM,POT1,DNA2,SMARCAD1,XRCC6,DHX9,CHD6,ATRX,DDX1,XRCC5,RFC4,CHD2,RAD54L2,CHD9,RECQL,SSBP1,MCM3,DDX3X,CHD8
GO Process	GO:0080135	Regulation of cellular response to stress	135	712	0.16	0.0124	TIGAR,PSMD10,SFRP1,HGF,FKTN,DDX5,RIF1,SNAI1,SOX4,BMP4,INSIG2,HELB,DPF2,SLC38A2,PNPLA8,C12orf49,THOC1,BFAR,ERP29,PRDX1,XRCC1,TAF12,WNT5A,MECOM,ERCC8,SLF1,SEMA3A,CD27,POGZ,ARL6IP5,NONO,ATM,PDCD4,EPHA4,TSC1,DUSP16,SHLD2,MMP3,ULK4,MAGI3,SF3B3,EIF2AK3,WDR48,QARS1,TAF7,CLU,FMN2,CHORDC1,RNF185,RNF168,SMARCE1,KDM4D,ARID2,SUPT7L,ACTR8,BAG5,TAF9B,SERINC3,WNT7B,RNF13,CREB3,NBR1,MEAK7,ATR,MCRS1,FXR1,POT1,COP…
GO Process	GO:0032774	RNA biosynthetic process	106	531	0.18	0.013	RRN3,SUPT16H,SETX,SUPT4H1,DDX5,POLR3B,TCEANC2,TBPL1,MED28,H4C6,BMP4,SOX9,HELB,THAP1,AP3B1,USPL1,MED10,CDK7,TFCP2,MED4,ICE2,CCNT1,MARS1,PHF3,PIH1D1,PAX8,TAF1B,GTF3C3,TAF12,ATF2,CCNT2,PPARGC1A,MED20,GTF2H1,TRIP11,MED21,GTF2E1,ERCC3,COPS2,LEO1,MED1,HLTF,TAF7,HINFP,PRMT5,PLAG1,NCBP2,LIN9,ZNRD1,TTF1,ANG,TAF9B,TAF1A,CREB3,POLR2K,GPBP1L1,ARID4A,PRIM1,WWP2,GTF3C2,CTR9,TFB1M,RO60,DHX9,MED23,TTF2,SARS1,NPM…
GO Process	GO:0033554	Cellular response to stress	265	1572	0.11	0.0133	DERL2,TIGAR,CBX5,SUPT16H,ALKBH1,APEX1,CINP,MMP2,SFRP1,SETX,ITFG2,MTREX,THG1L,MLH1,SYF2,CAT,POLK,RIF1,INSIG2,HELB,PARP2,ZFYVE26,RRM2B,GFAP,EIF2S1,CDK7,EDEM1,SLC38A2,PDGFRA,APC,HUS1,TTC5,BRIP1,TANK,FAF2,PIK3C3,ERP44,PRDX1,XRCC1,POLD3,CBL,ATF2,ZRANB3,RBBP5,WNT5A,PPARGC1A,ERCC8,TNC,SLF1,POLB,PMS2,GTF2H1,DAXX,TMTC3,FANCM,POGZ,ARL6IP5,SETD7,MARCHF6,SHPRH,NONO,GINS4,PLIN2,NRBF2,ATM,FER,XPC,ERCC3,HSPA13,…
GO Process	GO:0006261	DNA-templated DNA replication	38	137	0.32	0.0141	RTF2,ORC2,HELB,RRM2B,ORC3,THOC1,POLD3,ZRANB3,POLB,FANCM,GINS4,ORC5,WRN,MCM7,DDX23,MRE11,ATR,BLM,SMARCAL1,PRIM1,DNA2,WDHD1,RFWD3,ZNF830,NOC3L,ORC1,ATRX,LIG3,BRCA2,RFC1,RFC4,SLFN11,GMNC,RECQL,SSBP1,ORC4,POLG2,MCM3
GO Process	GO:0006402	mRNA catabolic process	36	127	0.33	0.0146	EIF3E,EXOSC5,DDX5,CNOT2,NUDT12,MLH1,MTPAP,SMG6,DCPS,XRN1,UPF3B,ATM,NBAS,ZFP36L2,CNOT1,NCBP2,THRAP3,UPF2,EXOSC2,AGO1,AGO4,SKIV2L,TUT7,XRN2,PAN3,METTL14,PNPT1,PATL2,CNOT6L,BCLAF1,SMG8,ZCCHC7,CSDE1,NBDY,EDC3,TTC37
GO Process	GO:0019538	Protein metabolic process	598	3910	0.06	0.0146	NDUFAF7,DCN,TLL1,MRPS35,DERL2,PIGB,FAP,DLD,G2E3,KLHL20,CSNK2A1,PIGU,MMP2,PLAT,EIF3E,RAB3D,CPA4,CEP41,PSMA2,CHMP5,FKTN,LAP3,MLEC,LTA4H,PARP11,USP5,RARS1,CRBN,EIF1B,GGCX,TMEM59,PRDM2,VPS4B,FAM98A,NFYB,CAT,ACVR2A,BMP4,SOX9,FNTB,NR1D1,EIF3K,STYXL1,PMPCB,PARP2,DAD1,TSG101,PPIL4,PTCD3,PTPRE,DPH2,AP3B1,USPL1,MED10,EIF2S1,CDK7,EDEM1,NARS1,PDGFRA,APC,ESPL1,USP37,MRPS9,IGF2BP3,HUS1,GALNT5,MRPS18B,SULF1,CTD…
GO Process	GO:0051053	Negative regulation of DNA metabolic process	40	149	0.31	0.0166	MLH1,RIF1,H1-1,HELB,THOC1,XRCC1,SMG6,ZRANB3,XRN1,ATM,SHLD2,PINX1,TTF1,ZNF93,ATR,BLM,MCRS1,SMARCAL1,POT1,GTPBP4,GNL3L,ZNF830,TNKS2,RADX,DFFA,LIG3,BRCA2,TP53BP1,TRIP12,XRCC5,SLFN11,PARP3,TFIP11,CHEK1,GMNC,RAD17,UBR5,HNRNPC,HNRNPU,CTC1
GO Process	GO:0043412	Macromolecule modification	455	2898	0.08	0.0167	NDUFAF7,DCN,PIGB,DLD,OSGEP,G2E3,KLHL20,ALKBH1,APEX1,CSNK2A1,CDK5RAP1,PIGU,PLAT,EXOSC5,RAB3D,CPA4,CEP41,FKTN,PUS3,MLEC,PARP11,USP5,THG1L,CRBN,GGCX,TMEM59,PRDM2,FAM98A,NFYB,ACVR2A,MRM2,BMP4,SOX9,FNTB,STYXL1,PARP2,DAD1,TSG101,PPIL4,PTPRE,DPH2,AP3B1,USPL1,MED10,EIF2S1,ELP3,CDK7,EDEM1,PDGFRA,USP37,HUS1,GALNT5,TGS1,CTDSPL2,ADAM10,PPIG,PPWD1,MAN2A1,MIB1,BFAR,NAA25,AARS1,CCNT1,PIK3C3,ARFGEF1,ALG6,P4HA1,T…
GO Process	GO:0043039	tRNA aminoacylation	19	47	0.49	0.017	RARS1,NARS1,AARS1,MARS1,GATB,QARS1,KARS1,WARS1,EPRS1,QRSL1,TARS2,RARS2,SARS1,IARS1,CARS1,LARS1,TARS1,DARS2,LARS2
GO Process	GO:0006351	Transcription, DNA-templated	103	518	0.18	0.0173	RRN3,SUPT16H,SETX,SUPT4H1,DDX5,POLR3B,TCEANC2,TBPL1,MED28,H4C6,BMP4,SOX9,THAP1,AP3B1,USPL1,MED10,CDK7,TFCP2,MED4,ICE2,CCNT1,MARS1,PHF3,PIH1D1,PAX8,TAF1B,GTF3C3,TAF12,ATF2,CCNT2,PPARGC1A,MED20,GTF2H1,TRIP11,MED21,GTF2E1,ERCC3,COPS2,LEO1,MED1,HLTF,TAF7,HINFP,PRMT5,PLAG1,NCBP2,LIN9,ZNRD1,TTF1,ANG,TAF9B,TAF1A,CREB3,POLR2K,GPBP1L1,ARID4A,WWP2,GTF3C2,CTR9,TFB1M,RO60,DHX9,MED23,TTF2,NPM3,GTF2B,MMS19,SUP…
GO Process	GO:0071103	DNA conformation change	31	104	0.35	0.0191	SETX,HELB,BRIP1,ZRANB3,TOP2B,FANCM,GINS4,ERCC3,WRN,MCM7,MRE11,ASCC1,BLM,POT1,DNA2,SMARCAD1,XRCC6,DHX9,CHD6,ATRX,DDX1,XRCC5,RFC4,CHD2,RAD54L2,CHD9,RECQL,SSBP1,MCM3,DDX3X,CHD8
GO Process	GO:2000112	Regulation of cellular macromolecule biosynthetic process	106	539	0.17	0.0195	ALKBH1,CDK5RAP1,EIF3E,EXOSC5,FKTN,CNOT2,MLH1,EIF1B,RGS2,TARDBP,SOX4,EIF3K,PTCD3,DPH2,EIF2S1,ELP3,IGF2BP3,IREB2,AARS1,DCPS,MTIF2,FASTKD3,XRN1,EIF2B2,EFL1,RABL3,UPF3B,ZFP36L2,NCSTN,ELP6,ABCE1,ITGA2,RPUSD4,TSC1,ZCCHC4,INSR,EIF2AK3,PPP1R3B,ABCF1,GBA,NSUN3,PKM,CNOT1,EIF4A2,NCBP2,SHMT2,CHP1,ANG,FXR1,COPS5,RAB3GAP2,EIF2B3,QKI,EPRS1,DHX9,HBS1L,DPH5,FMR1,MCTS1,EXOSC2,TRUB2,AGO1,AGO4,TUT7,PAN3,MTIF3,DDX1,M…
GO Process	GO:0006622	Protein targeting to lysosome	14	28	0.58	0.0226	M6PR,AP3B1,PIK3C3,GCC2,CLU,AP3M1,PIK3R4,BECN1,SNX16,LAMP2,NEDD4,ZFYVE16,HSPA8,NCOA4
GO Process	GO:0006508	Proteolysis	214	1247	0.11	0.0246	TLL1,DERL2,FAP,DLD,KLHL20,MMP2,PLAT,CPA4,PSMA2,CHMP5,LAP3,LTA4H,USP5,CRBN,VPS4B,NR1D1,PMPCB,TSG101,USPL1,EDEM1,APC,ESPL1,USP37,ADAM10,IFT172,PSMC1,MIB1,BFAR,PSMD11,TRIP4,FAF2,PIK3C3,SCPEP1,CHMP3,TAF12,CBL,AGA,FBXL20,ERCC8,CASP6,PCNP,MINDY4,USP4,FBXO3,ADAM28,C1RL,UQCRC2,PGPEP1,CTSK,MARCHF6,YIPF5,MINDY3,MMP10,USP15,AMN1,DISP1,UBR1,ZYG11B,USP24,NCSTN,SENP2,NEMF,ABRAXAS2,COPS2,C2,TPP1,HSP90B1,MMP3,DD…
GO Process	GO:0007034	Vacuolar transport	42	164	0.29	0.0252	M6PR,CHMP5,VPS4B,TSG101,RBSN,AP3B1,PIK3C3,CHMP3,VPS33A,ATP6V0D1,VPS35,STX8,GCC2,VPS41,CLU,VPS39,AP3S2,AP3M1,PIK3R4,BECN1,TMEM50A,STAM,VPS16,LYST,AP1G1,PSAP,UEVLD,SNX16,SNX27,LAMP2,NEDD4,ZFYVE16,CHMP1B,HSPA8,VIPAS39,ANKFY1,NCOA4,CHMP2A,VPS13D,RAB7B,LEPROT,VPS13C
GO Process	GO:0007005	Mitochondrion organization	90	445	0.19	0.0258	NDUFAF7,TIMM21,TIGAR,TOMM22,FIS1,THG1L,ADCK1,PMPCB,RRM2B,TIMM10B,AP3B1,MAN2A1,MTFR1,ATF2,CNTNAP1,FASTKD3,PPARGC1A,CASP6,CTSK,HIGD2A,GGCT,ARMC1,NDUFC2,OXA1L,AIFM1,NDUFS4,TRMT10B,VPS35,SDHAF2,CEP89,GBA,CLU,YME1L1,TMEM11,MICOS10,COX14,TRAK2,TMEM186,HSPD1,ARMCX3,SAMM50,SLC35F6,ATP7A,DNA2,MT-ND6,MT-ND5,MT-ND4,BECN1,RAB29,TOMM40L,MTX1,NDUFAF4,SDHAF4,GHITM,NDUFS5,APOOL,OGT,MTFR1L,UQCC1,STPG1,HMGCL,NDUFA…
GO Process	GO:0006260	DNA replication	49	203	0.26	0.0259	RTF2,SUPT16H,CINP,ORC2,POLK,HELB,RRM2B,ORC3,THOC1,POLD3,ZRANB3,POLB,FANCM,GINS4,ORC5,WRN,MCM7,DDX23,MRE11,ATR,BLM,SMARCAL1,PRIM1,DNA2,WDHD1,RFWD3,ZNF830,DTL,DHX9,NFIA,NOC3L,ORC1,ATRX,LIG3,KIN,BRCA2,NFIB,RFC1,RFC4,SLFN11,ING4,CHEK1,GMNC,RECQL,SSBP1,ORC4,POLG2,MCM3,LIG4
GO Process	GO:0051173	Positive regulation of nitrogen compound metabolic process	490	3166	0.07	0.026	GPRC5A,DCN,TIGAR,ACTR6,RRN3,RBM22,PHF5A,SUPT16H,APEX1,CSNK2A1,CDK5RAP1,PSMD10,MGA,SFRP1,EIF3E,EXOSC5,HGF,NAMPT,FIS1,SETX,SUPT4H1,DDX5,CNOT2,USP5,MLH1,PPP1R7,CEBPZ,PRDM2,MED28,TGFB3,NFYB,TARDBP,ACVR2A,RIF1,SNAI1,SOX4,BMP4,SOX9,NUP85,NR1D1,TSG101,DPF2,NOL11,AP3B1,CHI3L1,MED10,CDK7,SLC38A2,APC,GDF11,TFCP2,MED4,TTC5,TANK,PSMC1,ICE2,LPIN2,THOC1,RTRAF,ERP29,TRIP4,CCNT1,MARS1,ZNF175,PIH1D1,PIK3R3,XRCC1,…
GO Process	GO:0006623	Protein targeting to vacuole	17	41	0.5	0.0273	M6PR,AP3B1,PIK3C3,GCC2,VPS41,CLU,AP3M1,PIK3R4,BECN1,SNX16,LAMP2,NEDD4,ZFYVE16,HSPA8,NCOA4,VPS13D,VPS13C
GO Process	GO:0006906	Vesicle fusion	30	102	0.35	0.0274	VAMP3,BET1,CHMP5,SNAP23,STX17,CHMP3,PIKFYVE,USO1,VPS33A,YIPF5,STX5,STX8,VPS41,RAB8B,VPS39,STX7,SYT11,RAB13,STX12,SAMD9,VPS16,VAMP1,CHMP1B,VIPAS39,ANKFY1,GOSR2,SEC22B,CHMP2A,RAB7B,VPS8
GO Process	GO:0034645	Cellular macromolecule biosynthetic process	142	778	0.14	0.0308	MRPS35,PIGB,PIGU,EIF3E,FKTN,MLEC,RARS1,EIF1B,TMEM59,NR1D1,EIF3K,DAD1,PTCD3,EIF2S1,NARS1,MRPS9,IGF2BP3,GALNT5,MRPS18B,RSL24D1,MAN2A1,AARS1,GLCE,TRIP4,MARS1,PIK3C3,ARFGEF1,ALG6,MTIF2,SRBD1,GATB,GALNT7,EIF2B2,TMTC3,TRIP11,EFL1,RPS11,PIGT,MRPL49,MRPL10,POGLUT1,ABCE1,NEMF,ALG8,C1GALT1C1,QARS1,ABCF1,B3GNT5,SLC35C2,B3GNT4,KARS1,PSEN1,EIF4A2,NCBP2,FTSJ1,DRG1,POMK,FUT10,MRPL30,MRPL35,UGP2,MRRF,TMTC4,GALNT…
GO Process	GO:0007041	Lysosomal transport	35	129	0.31	0.0317	M6PR,CHMP5,VPS4B,TSG101,RBSN,AP3B1,PIK3C3,CHMP3,VPS33A,VPS35,STX8,GCC2,VPS41,CLU,VPS39,AP3M1,PIK3R4,BECN1,VPS16,LYST,AP1G1,PSAP,UEVLD,SNX16,SNX27,LAMP2,NEDD4,ZFYVE16,CHMP1B,HSPA8,VIPAS39,ANKFY1,NCOA4,CHMP2A,RAB7B
GO Process	GO:0032200	Telomere organization	35	129	0.31	0.0317	APEX1,RIF1,H4C6,HUS1,XRCC1,HAT1,ATM,NSMCE2,WRN,SHLD2,PINX1,MRE11,RAD51C,ACTR8,SP100,ATR,BLM,MCRS1,SMARCAL1,POT1,DNA2,XRCC6,DCLRE1A,HSP90AB1,BRCA2,RFC1,XRCC5,PARP3,INO80D,TFIP11,ACTL6A,EZH1,NFRKB,DCLRE1B,CTC1
GO Process	GO:0043933	Protein-containing complex organization	245	1465	0.1	0.0317	NDUFAF7,SKAP2,COX15,VAMP3,TIMM21,ACTR6,RRN3,PHF5A,SUPT16H,PSMD10,ZFAND1,EIF3E,CHMP5,SETX,NUP107,RSPH4A,THG1L,MED28,VPS4B,PDZD11,WASHC3,COIL,MRM2,H4C6,H1-1,SOX9,SNRPB2,EIF3K,VIL1,SNAP23,TSG101,MED10,APC,MED4,STX17,PDCL,TGS1,ADAM10,PSMD11,PIK3C3,PIH1D1,VMP1,DHX8,CAPZA1,TAF1B,CHMP3,CAPG,TAF12,FASTKD3,PPARGC1A,NUP54,MED20,USP4,PIK3C2A,DAXX,VPS33A,SF3B4,POGZ,ISY1,CENPC,HIGD2A,SHPRH,NDUFC2,GEMIN6,MED21…
GO Process	GO:0001510	RNA methylation	27	89	0.36	0.0351	MRM2,TGS1,VIRMA,TRMT10B,TRMT61B,ZCCHC4,METTL2A,NSUN3,FTSJ1,TRMT11,BCDIN3D,TFB1M,TRMT13,NSUN6,NOP2,METTL14,WDR6,METTL15,THADA,ALKBH8,CBLL1,MTO1,METTL6,NSUN4,TRMT112,RNMT,EMG1
GO Process	GO:0048284	Organelle fusion	34	125	0.31	0.0356	VAMP3,BET1,FIS1,CHMP5,THG1L,SNAP23,STX17,CHMP3,PIKFYVE,USO1,VPS33A,YIPF5,STX5,STX8,VPS41,RAB8B,VPS39,STX7,SYT11,RAB13,STX12,SAMD9,VPS16,VAMP1,MIGA1,MFN1,CHMP1B,VIPAS39,ANKFY1,GOSR2,SEC22B,CHMP2A,RAB7B,VPS8
GO Process	GO:0006418	tRNA aminoacylation for protein translation	17	43	0.48	0.0396	RARS1,NARS1,AARS1,MARS1,QARS1,KARS1,WARS1,EPRS1,TARS2,RARS2,SARS1,IARS1,CARS1,LARS1,TARS1,DARS2,LARS2
GO Process	GO:0006518	Peptide metabolic process	105	547	0.16	0.0396	MRPS35,AASDH,EIF3E,LTA4H,RARS1,EIF1B,EIF3K,PTCD3,EIF2S1,NARS1,MRPS9,IGF2BP3,MRPS18B,ADAM10,RSL24D1,AARS1,TRIP4,MARS1,MTIF2,SRBD1,GATB,EIF2B2,EFL1,RPS11,ARL6IP5,YIPF5,MRPL49,DISP1,MRPL10,NCSTN,BDH2,ABCE1,NEMF,TPP1,QARS1,PCSK1,ABCF1,KARS1,PSEN1,EIF4A2,NCBP2,FTSJ1,DRG1,MRPL30,MRPL35,MRRF,WARS1,ECE2,COPS5,EIF2B3,DPP4,BECN1,PSEN2,EPRS1,HBS1L,DAP3,QRSL1,TARS2,CLIC2,RARS2,SARS1,GSTA4,MCTS1,CHCHD1,MRPS16…
GO Process	GO:0009894	Regulation of catabolic process	173	988	0.12	0.0396	DCN,TIGAR,FAP,ATP6V1D,APEX1,CSNK2A1,PSMD10,TIMP1,EXOSC5,HGF,CNOT2,USP5,MLH1,TMEM59,TARDBP,SOX9,GFAP,ATP6V1E1,EXOC4,APC,IGF2BP3,TBRG4,TTC5,PSMC1,PIK3C3,SPTLC1,VPS26A,DCPS,WNT5A,FBXL20,FASTKD3,PIK3C2A,TIMP3,TMTC3,ATP6V1A,ATM,NBAS,ZFP36L2,AIFM1,HMGCR,ATP6V0D1,STX5,ZYG11B,WDR41,PHAX,TSC1,VPS35,MAP1A,TRIM68,DDB1,INSR,SF3B3,PPP1R3B,GBA,ZFAND2A,CLU,FMN2,RNF185,CNOT1,RCHY1,RNF144A,PRKAG1,RNF14,MTMR4,TMEM…
GO Process	GO:0016192	Vesicle-mediated transport	219	1298	0.11	0.0418	M6PR,VAMP3,YIPF1,ICAM3,KLHL20,AP4S1,CNIH1,RAB3D,BET1,CHMP5,GOLT1B,HEATR5B,DOP1A,VPS4B,WASHC3,SYS1,RAB22A,SNAP23,COPB1,VPS35L,TSG101,RBSN,EXOC4,AP3B1,IER3IP1,STX17,CLCN3,MIB1,AP5M1,ARL1,RAB11A,PIK3C3,RAB27B,ARFGEF1,ARFGAP3,VPS26A,CHMP3,EHBP1,CBL,PIKFYVE,KIAA1109,USO1,AHI1,EXPH5,PIK3C2A,LMBR1L,VPS33A,TRIP11,SCAMP2,FNBP1L,SFT2D2,GOLPH3L,YIPF5,ANK3,NBAS,ELMO2,STX5,TMEM79,COG5,VPS35,TRAPPC1,TMED10,INS…
GO Process	GO:0010604	Positive regulation of macromolecule metabolic process	538	3533	0.06	0.0422	GPRC5A,DCN,VAMP3,TIGAR,ACTR6,RRN3,RBM22,PHF5A,SUPT16H,APEX1,CSNK2A1,CDK5RAP1,PSMD10,MGA,SFRP1,EIF3E,EXOSC5,HGF,NAMPT,ITGB8,FIS1,SETX,SUPT4H1,DDX5,POLR3B,CNOT2,USP5,MLH1,IL1RL1,PPP1R7,CEBPZ,PRDM2,MED28,TGFB3,FAM98A,NFYB,TARDBP,ACVR2A,RIF1,TTC21B,SNAI1,SOX4,BMP4,SOX9,NUP85,NR1D1,DHX58,TSG101,DPF2,NOL11,AP3B1,CHI3L1,MED10,CDK7,LAMTOR5,SLC38A2,APC,GDF11,TFCP2,MED4,IGF2BP3,TTC5,TANK,SULF1,PSMC1,ICE2,L…
GO Process	GO:0051298	Centrosome duplication	15	35	0.51	0.0429	SASS6,CEP295,CHORDC1,POC1B,C2CD3,KIAA0753,CETN2,STIL,BRCA2,CCP110,CENPJ,CEP44,ARHGEF10,CKAP5,RTTN
GO Process	GO:0031325	Positive regulation of cellular metabolic process	479	3114	0.07	0.0445	GPRC5A,DCN,VAMP3,TIGAR,ACTR6,RRN3,RBM22,PHF5A,SUPT16H,APEX1,CDK5RAP1,PSMD10,MGA,SFRP1,EIF3E,EXOSC5,HGF,NAMPT,SETX,SUPT4H1,DDX5,CNOT2,USP5,MLH1,PPP1R7,CEBPZ,TMEM59,PRDM2,MED28,TGFB3,NFYB,TARDBP,ACVR2A,RIF1,SNAI1,SOX4,BMP4,SOX9,NUP85,NR1D1,TSG101,DPF2,NOL11,AP3B1,CHI3L1,MED10,CDK7,SLC38A2,PDGFRA,GDF11,TFCP2,MED4,TTC5,CLCN3,ICE2,LPIN2,THOC1,RTRAF,ERP29,TRIP4,CCNT1,MARS1,ZNF175,PIH1D1,SPTLC1,PIK3R3,X…
GO Process	GO:1902115	Regulation of organelle assembly	49	210	0.25	0.0445	CHMP5,CNOT2,VPS4B,STYXL1,TSG101,CHMP3,PIKFYVE,BBS4,SASS6,SPICE1,MDM1,CEP295,CNOT1,TMEM39A,DRG1,KIF9,INTU,CEP97,PRKAA1,RAB3GAP2,MSN,BECN1,SDCCAG8,STIL,SDC4,STAM,CDKL5,GDI2,PAN3,CCP110,CENPJ,NUPR1,LCP1,SMCR8,SCFD1,CYLD,RAB3GAP1,SEPTIN7,PATL2,CNOT6L,SDCBP,CHMP1B,SEC22B,CHMP2A,DYNC2LI1,MPHOSPH9,YAP1,NBDY,HNRNPU
GO Process	GO:2001020	Regulation of response to DNA damage stimulus	67	316	0.21	0.0463	TIGAR,PSMD10,DDX5,RIF1,SNAI1,SOX4,HELB,DPF2,THOC1,XRCC1,TAF12,ERCC8,SLF1,POGZ,ATM,SHLD2,SF3B3,WDR48,TAF7,CLU,FMN2,RNF168,SMARCE1,KDM4D,ARID2,SUPT7L,ACTR8,TAF9B,ATR,MCRS1,FXR1,POT1,PARP9,RFWD3,ARMT1,DHX9,SF3B5,TADA1,FMR1,MMS19,SUPT3H,RADX,ZMPSTE24,EYA3,HNRNPK,ACTR2,TAF2,EEF1E1,BRCA2,TP53BP1,TRIP12,ING4,PARP3,INO80D,TFIP11,CHEK1,ACTL6A,TRIM32,SKIL,UBR5,ENY2,BCLAF1,NFRKB,TRIAP1,TTI2,PPP4R3B,ARID1B
GO Function	GO:0003676	Nucleic acid binding	791	4003	0.18	1.81e-26	RTF2,DCN,MRPS35,AQR,TNS1,HEATR6,RRN3,RBM22,ESF1,ZNF184,RTCB,PHF5A,SUPT16H,ALKBH1,APEX1,CSTF1,KNOP1,MGA,EIF3E,EXOSC5,ZNF432,HBP1,SETX,NUFIP2,DDX5,PUS3,POLR3B,LTA4H,KRR1,MTREX,THG1L,RARS1,MLH1,EIF1B,CEBPZ,ORC2,PRDM2,SYF2,TBPL1,CPSF3,PAPOLG,FAM98A,NFYB,TARDBP,COIL,POLK,ZNF350,SNAI1,MPHOSPH10,H4C6,H1-1,SOX4,SOX9,THOC2,SNRPB2,NR1D1,NSRP1,HELB,ZNF317,ZNF10,EIF3K,LSM8,PARP2,TRNT1,DHX58,TSG101,DHX35,ZNF5…
GO Function	GO:1901363	Heterocyclic compound binding	1043	5977	0.12	5.22e-20	COX15,RTF2,DCN,MRPS35,AQR,TNS1,HEATR6,RRN3,RBM22,ESF1,AASDH,DLD,ZNF184,TCN2,RTCB,PHF5A,SUPT16H,ALKBH1,APEX1,CYP24A1,CSTF1,CSNK2A1,KNOP1,MGA,DECR1,EIF3E,EXOSC5,ZNF432,RAB3D,ABCF2,HBP1,SETX,NUFIP2,DDX5,PUS3,POLR3B,LTA4H,KRR1,MTREX,THG1L,RARS1,MLH1,PFKFB4,EIF1B,CEBPZ,ORC2,PRDM2,SYF2,TBPL1,CPSF3,VPS4B,ADCK1,PAPOLG,TP53I3,FAM98A,PANK3,NFYB,TARDBP,COIL,CAT,ACVR2A,POLK,ZNF350,RAB22A,SNAI1,MPHOSPH10,H4C6…
GO Function	GO:0097159	Organic cyclic compound binding	1049	6050	0.12	1.77e-19	COX15,RTF2,DCN,MRPS35,AQR,TNS1,HEATR6,RRN3,RBM22,ESF1,AASDH,DLD,ZNF184,TCN2,RTCB,PHF5A,SUPT16H,ALKBH1,APEX1,CYP24A1,CSTF1,CSNK2A1,KNOP1,MGA,DECR1,EIF3E,EXOSC5,ZNF432,RAB3D,ABCF2,HBP1,SETX,NUFIP2,DDX5,PUS3,POLR3B,LTA4H,KRR1,MTREX,THG1L,RARS1,MLH1,PFKFB4,EIF1B,CEBPZ,ORC2,PRDM2,SYF2,TBPL1,CPSF3,VPS4B,ADCK1,PAPOLG,TP53I3,FAM98A,PANK3,NFYB,TARDBP,COIL,CAT,ACVR2A,POLK,ZNF350,RAB22A,SNAI1,MPHOSPH10,H4C6…
GO Function	GO:0003723	RNA binding	367	1672	0.22	8.30e-16	DCN,MRPS35,AQR,TNS1,HEATR6,RBM22,ESF1,RTCB,PHF5A,SUPT16H,ALKBH1,APEX1,CSTF1,KNOP1,EIF3E,EXOSC5,HBP1,SETX,NUFIP2,DDX5,PUS3,LTA4H,KRR1,MTREX,THG1L,RARS1,EIF1B,CEBPZ,SYF2,CPSF3,PAPOLG,FAM98A,TARDBP,COIL,MPHOSPH10,H4C6,SOX4,SOX9,THOC2,SNRPB2,NSRP1,HELB,EIF3K,LSM8,TRNT1,DHX58,DHX35,NOL11,PPIL4,PTCD3,EIF2S1,ELP3,PRPF38A,MRPS9,IGF2BP3,TBRG4,DDX56,IREB2,KYAT3,PPIG,PSMC1,THOC1,UTP20,RTRAF,UTP6,AARS1,CCNT1…
GO Function	GO:0140640	Catalytic activity, acting on a nucleic acid	157	575	0.32	1.20e-11	AQR,RTCB,ALKBH1,APEX1,EXOSC5,SETX,DDX5,PUS3,POLR3B,MTREX,NUDT12,RARS1,MLH1,CPSF3,POLK,MRM2,HELB,TRNT1,DHX58,DHX35,CDK7,NARS1,DDX56,BRIP1,TGS1,AARS1,MARS1,DHX8,XRCC1,SMG6,DDX18,DCPS,GATB,ZRANB3,TOP2B,XRN1,MED20,POLB,PMS2,FANCM,NOB1,SHPRH,MED21,ERCC3,SLU7,TRMT10B,WRN,TRMT61B,ZCCHC4,N6AMT1,DDX19A,MCM7,QARS1,HLTF,METTL2A,DDX23,PPP1R8,SNRNP200,NSUN3,ISG20L2,KARS1,MRE11,PUS10,EIF4A2,FTSJ1,TRMT11,BCDIN3…
GO Function	GO:0043167	Ion binding	989	6033	0.09	2.03e-11	TLL1,AQR,RBM22,AASDH,DLD,OSGEP,G2E3,ZNF184,TCN2,RTCB,CABP7,PHF5A,ACO2,ALKBH1,APEX1,CYP24A1,CSNK2A1,CDK5RAP1,TIMP1,ACP5,MMP2,ZFAND1,DECR1,ZNF432,RAB3D,ABCF2,CPA4,FKBP14,SETX,SUPT4H1,DDX5,LAP3,POLR3B,LTA4H,MGP,USP5,MTREX,NUDT12,SPARC,THG1L,RARS1,MLH1,CRBN,PFKFB4,PRDM2,CPSF3,VPS4B,ADCK1,PAPOLG,TP53I3,PANK3,CAT,ACVR2A,POLK,TNFAIP6,ZNF350,RAB22A,SNAI1,MT2A,FNTB,NR1D1,HELB,ZNF317,ZNF10,VIL1,PMPCB,CDO1,…
GO Function	GO:0003677	DNA binding	473	2498	0.16	3.08e-11	RTF2,RRN3,ZNF184,PHF5A,APEX1,MGA,ZNF432,HBP1,SETX,POLR3B,MLH1,ORC2,PRDM2,TBPL1,NFYB,TARDBP,POLK,ZNF350,SNAI1,H4C6,H1-1,SOX4,SOX9,NR1D1,ZNF317,ZNF10,PARP2,DHX58,TSG101,ZNF557,ZNF426,ZNF132,THAP1,BHLHE40,ORC3,TFCP2,TTC5,BRIP1,ZNF430,THOC1,CCNT1,ZNF175,PIH1D1,UBN1,XRCC1,ZNF225,SMG6,PAX8,TAF1B,GTF3C3,TAF12,ATF2,ZRANB3,TOP2B,RBBP5,MECOM,PPARGC1A,XRN1,ZFR,POLB,PMS2,CCAR1,FANCM,ZNF544,ZNF45,SETDB1,POGZ,…
GO Function	GO:0005488	Binding	1882	12838	0.05	3.81e-11
GO Function	GO:0140098	Catalytic activity, acting on RNA	109	380	0.34	7.07e-09	AQR,RTCB,ALKBH1,APEX1,EXOSC5,DDX5,PUS3,POLR3B,MTREX,NUDT12,RARS1,CPSF3,MRM2,TRNT1,DHX58,DHX35,NARS1,DDX56,BRIP1,TGS1,AARS1,MARS1,DHX8,SMG6,DDX18,DCPS,GATB,XRN1,MED20,FANCM,NOB1,MED21,SLU7,TRMT10B,TRMT61B,ZCCHC4,DDX19A,QARS1,METTL2A,DDX23,PPP1R8,SNRNP200,NSUN3,ISG20L2,KARS1,PUS10,EIF4A2,FTSJ1,TRMT11,BCDIN3D,DHX15,ANG,POLR2K,WARS1,PRIM1,TSNAX,EPRS1,TFB1M,DHX9,RNASEL,QRSL1,TARS2,RARS2,SARS1,TRMT13,E…
GO Function	GO:0046872	Metal ion binding	705	4250	0.1	1.04e-07	TLL1,RBM22,OSGEP,G2E3,ZNF184,TCN2,RTCB,CABP7,PHF5A,ACO2,ALKBH1,APEX1,CYP24A1,CDK5RAP1,TIMP1,ACP5,MMP2,ZFAND1,ZNF432,CPA4,FKBP14,SUPT4H1,LAP3,POLR3B,LTA4H,MGP,USP5,NUDT12,SPARC,THG1L,CRBN,PRDM2,CPSF3,PAPOLG,CAT,ACVR2A,POLK,TNFAIP6,ZNF350,SNAI1,MT2A,FNTB,NR1D1,ZNF317,ZNF10,VIL1,PMPCB,CDO1,ZFYVE26,DHX58,RRM2B,DPF2,ZNF557,ZNF426,RBSN,AOC2,ZNF132,THAP1,TIMM10B,ZSWIM3,ELP3,EDEM1,TRAFD1,IREB2,BRIP1,GALN…
GO Function	GO:0043169	Cation binding	715	4335	0.1	1.67e-07	TLL1,RBM22,OSGEP,G2E3,ZNF184,TCN2,RTCB,CABP7,PHF5A,ACO2,ALKBH1,APEX1,CYP24A1,CDK5RAP1,TIMP1,ACP5,MMP2,ZFAND1,ZNF432,CPA4,FKBP14,SUPT4H1,LAP3,POLR3B,LTA4H,MGP,USP5,NUDT12,SPARC,THG1L,RARS1,CRBN,PRDM2,CPSF3,PAPOLG,CAT,ACVR2A,POLK,TNFAIP6,ZNF350,SNAI1,MT2A,FNTB,NR1D1,ZNF317,ZNF10,VIL1,PMPCB,CDO1,ZFYVE26,DHX58,RRM2B,DPF2,ZNF557,ZNF426,RBSN,AOC2,ZNF132,THAP1,TIMM10B,ZSWIM3,ELP3,EDEM1,TRAFD1,IREB2,BRIP…
GO Function	GO:0003690	Double-stranded DNA binding	317	1661	0.16	2.95e-07	RRN3,ZNF184,APEX1,MGA,ZNF432,HBP1,SETX,MLH1,ORC2,PRDM2,TBPL1,NFYB,TARDBP,ZNF350,SNAI1,H1-1,SOX4,SOX9,NR1D1,ZNF317,ZNF10,ZNF557,ZNF426,ZNF132,THAP1,BHLHE40,ORC3,TFCP2,ZNF430,CCNT1,ZNF175,PIH1D1,ZNF225,PAX8,TAF1B,ATF2,RBBP5,MECOM,PMS2,CCAR1,ZNF544,ZNF45,MEIS1,CENPC,ZNF16,ZNF214,ARID5B,ZNF385D,ZNF547,ZNF117,XPC,ZNF19,ZSCAN23,CIART,RFX5,ZNF235,ZSCAN21,ZNF250,ZNF585A,ZNF613,ZNF563,ZNF514,ZNF502,ORC5,Z…
GO Function	GO:1990837	Sequence-specific double-stranded DNA binding	298	1564	0.16	1.10e-06	RRN3,ZNF184,MGA,ZNF432,HBP1,SETX,ORC2,PRDM2,TBPL1,NFYB,TARDBP,ZNF350,SNAI1,SOX4,SOX9,NR1D1,ZNF317,ZNF10,ZNF557,ZNF426,ZNF132,THAP1,BHLHE40,ORC3,TFCP2,ZNF430,CCNT1,ZNF175,PIH1D1,ZNF225,PAX8,TAF1B,ATF2,RBBP5,MECOM,CCAR1,ZNF544,ZNF45,MEIS1,CENPC,ZNF16,ZNF214,ARID5B,ZNF385D,ZNF547,ZNF117,ZNF19,ZSCAN23,CIART,RFX5,ZNF235,ZSCAN21,ZNF250,ZNF585A,ZNF613,ZNF563,ZNF514,ZNF502,ORC5,ZBTB39,STAT6,ZNF267,ZNF577…
GO Function	GO:0043565	Sequence-specific DNA binding	313	1666	0.15	1.39e-06	RRN3,ZNF184,APEX1,MGA,ZNF432,HBP1,SETX,ORC2,PRDM2,TBPL1,NFYB,TARDBP,ZNF350,SNAI1,SOX4,SOX9,NR1D1,ZNF317,ZNF10,ZNF557,ZNF426,ZNF132,THAP1,BHLHE40,ORC3,TFCP2,ZNF430,CCNT1,ZNF175,PIH1D1,ZNF225,SMG6,PAX8,TAF1B,ATF2,RBBP5,MECOM,PPARGC1A,CCAR1,ZNF544,ZNF45,MEIS1,CENPC,ZNF16,ZNF214,ARID5B,ZNF385D,ZNF547,ZNF117,ZNF19,ZSCAN23,CIART,RFX5,ZNF235,ZSCAN21,ZNF250,ZNF585A,ZNF613,ZNF563,ZNF514,ZNF502,ORC5,WRN,ZB…
GO Function	GO:0000976	Transcription cis-regulatory region binding	286	1506	0.16	2.73e-06	RRN3,ZNF184,MGA,ZNF432,HBP1,SETX,PRDM2,TBPL1,NFYB,TARDBP,ZNF350,SNAI1,SOX4,SOX9,NR1D1,ZNF317,ZNF10,ZNF557,ZNF426,ZNF132,THAP1,BHLHE40,TFCP2,ZNF430,CCNT1,ZNF175,PIH1D1,ZNF225,PAX8,TAF1B,ATF2,RBBP5,MECOM,CCAR1,ZNF544,ZNF45,MEIS1,ZNF16,ZNF214,ARID5B,ZNF547,ZNF117,ZNF19,ZSCAN23,CIART,RFX5,ZNF235,ZSCAN21,ZNF250,ZNF585A,ZNF613,ZNF563,ZNF514,ZNF502,ZBTB39,STAT6,ZNF267,ZNF577,ZNF443,ZNF561,ZNF33A,ZNF3,HO…
GO Function	GO:0000977	RNA polymerase II transcription regulatory region sequence-specific DNA binding	270	1409	0.16	3.24e-06	ZNF184,MGA,ZNF432,HBP1,PRDM2,TBPL1,NFYB,TARDBP,ZNF350,SNAI1,SOX4,SOX9,NR1D1,ZNF317,ZNF10,ZNF557,ZNF426,ZNF132,THAP1,BHLHE40,TFCP2,ZNF430,ZNF175,ZNF225,PAX8,ATF2,MECOM,CCAR1,ZNF544,ZNF45,MEIS1,ZNF16,ZNF214,ZNF547,ZNF117,ZNF19,ZSCAN23,CIART,RFX5,ZNF235,ZSCAN21,ZNF250,ZNF585A,ZNF613,ZNF563,ZNF514,ZNF502,ZBTB39,STAT6,ZNF267,ZNF577,ZNF443,ZNF561,ZNF33A,ZNF3,HOXC10,ZNF239,ZNF431,ZNF680,KLF7,ZNF624,PPAR…
GO Function	GO:0140110	Transcription regulator activity	347	1931	0.13	9.42e-06	ZNF184,APEX1,MGA,ZNF432,HBP1,CNOT2,CEBPZ,PRDM2,NFYB,ZNF350,SNAI1,SOX4,SOX9,NR1D1,ZNF317,ZNF10,TSG101,DPF2,ZNF557,ZNF426,ZNF132,THAP1,MED10,BHLHE40,TFCP2,MED4,ZNF430,LPIN2,TRIP4,ZNF175,ZNF225,PAX8,TAF12,ATF2,MECOM,PPARGC1A,MED20,CCAR1,DAXX,TRIP11,ZNF544,ZNF45,MEIS1,ZNF16,ZNF214,NPAT,ARID5B,MED13L,ZNF547,ZNF117,MED21,XPC,ZNF19,ZSCAN23,RFX5,ZNF235,ZSCAN21,ZNF250,ZNF585A,ZNF613,ZNF563,ZNF514,ZNF502,C…
GO Function	GO:0004386	Helicase activity	51	149	0.41	1.11e-05	AQR,SETX,DDX5,MTREX,HELB,DHX58,DHX35,DDX56,BRIP1,DHX8,DDX18,ZRANB3,FANCM,SHPRH,ERCC3,WRN,DDX19A,MCM7,HLTF,DDX23,SNRNP200,EIF4A2,DHX15,BLM,SMARCAL1,DNA2,SMARCAD1,XRCC6,DHX9,TTF2,CHD6,ATRX,DDX50,SKIV2L,DDX1,XRCC5,CHD2,SLFN11,RAD54L2,CHD9,DHX57,DDX46,RECQL,DICER1,HELZ,DDX52,MCM3,DDX24,DDX27,DDX3X,CHD8
GO Function	GO:0000978	RNA polymerase II cis-regulatory region sequence-specific DNA binding	232	1196	0.17	1.40e-05	ZNF184,MGA,ZNF432,HBP1,NFYB,TARDBP,ZNF350,SNAI1,SOX4,SOX9,NR1D1,ZNF317,ZNF426,ZNF132,THAP1,BHLHE40,TFCP2,ZNF430,ZNF175,ZNF225,PAX8,ATF2,MECOM,CCAR1,ZNF544,ZNF45,MEIS1,ZNF16,ZNF214,ZNF547,ZNF117,ZSCAN23,CIART,RFX5,ZNF235,ZSCAN21,ZNF250,ZNF585A,ZNF613,ZNF514,ZNF502,ZBTB39,STAT6,ZNF267,ZNF577,ZNF561,ZNF33A,HOXC10,ZNF239,ZNF431,ZNF680,KLF7,ZNF624,PPARD,STAT2,ZFP42,HINFP,PRMT5,ZKSCAN1,ZNF771,PLAG1,MYN…
GO Function	GO:0000987	Cis-regulatory region sequence-specific DNA binding	233	1218	0.16	3.26e-05	ZNF184,MGA,ZNF432,HBP1,NFYB,TARDBP,ZNF350,SNAI1,SOX4,SOX9,NR1D1,ZNF317,ZNF426,ZNF132,THAP1,BHLHE40,TFCP2,ZNF430,ZNF175,ZNF225,PAX8,ATF2,MECOM,CCAR1,ZNF544,ZNF45,MEIS1,ZNF16,ZNF214,ZNF547,ZNF117,ZSCAN23,CIART,RFX5,ZNF235,ZSCAN21,ZNF250,ZNF585A,ZNF613,ZNF514,ZNF502,ZBTB39,STAT6,ZNF267,ZNF577,ZNF561,ZNF33A,HOXC10,ZNF239,ZNF431,ZNF680,KLF7,ZNF624,PPARD,STAT2,ZFP42,HINFP,PRMT5,ZKSCAN1,ZNF771,PLAG1,MYN…
GO Function	GO:0003824	Catalytic activity	854	5522	0.07	5.28e-05	NDUFAF7,COX15,TLL1,AQR,PIGB,TIGAR,FAP,AASDH,DLD,OSGEP,G2E3,KLHL20,TECR,RTCB,ACO2,ALKBH1,APEX1,CINP,CYP24A1,CSNK2A1,CDK5RAP1,GLA,ACP5,MMP2,DECR1,SFRP1,PLAT,EXOSC5,ECH1,RAB3D,CPA4,NAMPT,FKBP14,FKTN,SETX,DDX5,LAP3,PUS3,PDHX,POLR3B,LTA4H,PARP11,USP5,MTREX,NUDT12,THG1L,RARS1,MLH1,PFKFB4,UMPS,GGCX,IL1RL1,TMEM59,PRDM2,RGS2,LDAH,CPSF3,VPS4B,ADCK1,PAPOLG,TP53I3,FAM98A,PANK3,CAT,ACVR2A,POLK,MRM2,TNFAIP6,RA…
GO Function	GO:0003700	DNA-binding transcription factor activity	259	1420	0.14	0.00018	ZNF184,MGA,ZNF432,HBP1,PRDM2,NFYB,ZNF350,SNAI1,SOX4,SOX9,NR1D1,ZNF317,ZNF10,ZNF557,ZNF426,ZNF132,THAP1,BHLHE40,TFCP2,ZNF430,ZNF175,ZNF225,PAX8,ATF2,MECOM,ZNF544,ZNF45,MEIS1,ZNF16,ZNF214,ZNF547,ZNF117,ZNF19,ZSCAN23,RFX5,ZNF235,ZSCAN21,ZNF250,ZNF585A,ZNF613,ZNF563,ZNF514,ZNF502,ZBTB39,STAT6,ZNF267,ZNF577,ZNF443,ZNF561,ZNF33A,ZNF3,HOXC10,ZNF239,ZNF431,ZNF680,KLF7,ZNF624,PPARD,STAT2,ZFP42,HINFP,CSRNP…
GO Function	GO:0000981	DNA-binding transcription factor activity, RNA polymerase II-specific	249	1368	0.14	0.00033	ZNF184,MGA,ZNF432,HBP1,PRDM2,NFYB,ZNF350,SNAI1,SOX4,SOX9,NR1D1,ZNF317,ZNF10,ZNF557,ZNF426,ZNF132,THAP1,BHLHE40,TFCP2,ZNF430,ZNF175,ZNF225,PAX8,ATF2,MECOM,ZNF544,ZNF45,MEIS1,ZNF16,ZNF214,ZNF547,ZNF117,ZNF19,ZSCAN23,RFX5,ZNF235,ZSCAN21,ZNF250,ZNF585A,ZNF563,ZNF514,ZNF502,ZBTB39,STAT6,ZNF267,ZNF577,ZNF443,ZNF561,ZNF33A,ZNF3,HOXC10,ZNF239,ZNF431,ZNF680,KLF7,ZNF624,PPARD,STAT2,ZFP42,HINFP,CSRNP3,BBX,Z…
GO Function	GO:0043021	Ribonucleoprotein complex binding	46	152	0.36	0.00063	DERL2,CBX5,CINP,DDX5,EIF1B,EIF3K,PTCD3,EIF2S1,TTC5,WDR12,SMG6,MTIF2,EFL1,OLA1,OXA1L,ABCE1,RICTOR,NEMF,CD2BP2,ABCF1,PRMT5,PHF6,MRRF,DHX9,RNASEL,FMR1,LETM2,MTIF3,NOLC1,EIF4B,LETMD1,C12orf65,EIF2A,NMD3,MRPS27,STAU2,CKAP5,SRP54,LTN1,TMCO1,MTRES1,HNRNPU,DDX3X,SRP72,PQBP1,ITCH
GO Function	GO:0000049	tRNA binding	29	74	0.47	0.00078	ALKBH1,THG1L,RARS1,TRNT1,ELP3,AARS1,MARS1,TRMT10B,NEMF,RPUSD4,NSUN3,KARS1,TRMT11,SARS1,IFIT5,IARS1,NSUN6,CARS1,SLFN11,AIMP1,TARS1,C12orf65,ALKBH8,EIF2A,MRPS27,DUS2,MTRES1,RPL35A,DARS2
GO Function	GO:0140657	ATP-dependent activity	115	543	0.21	0.00095	AQR,DNAL4,ATP6V1D,SETX,DDX5,MTREX,MLH1,VPS4B,HELB,DHX58,DHX35,ATP6V1E1,CDK7,DDX56,ACSBG1,BRIP1,ABCC9,PSMC1,DHX8,DDX18,ZRANB3,TOP2B,PMS2,FANCM,ABCA10,ATP6V1A,ATP10D,SHPRH,NUBP1,ABCA6,OLA1,ERCC3,HSPA13,SMC2,CCT8,STARD9,ATP6V0D1,CCT3,KIF27,WRN,CCT2,HSP90B1,DDX19A,MCM7,ATP6V0A4,HLTF,DDX23,SNRNP200,YME1L1,SMC1A,EIF4A2,ATP11C,FIGN,KIF9,RAD51C,DHX15,ATAD1,HSPD1,ABCA9,ATP7A,BLM,MLH3,ABCD4,DYNLRB1,SMARCAL…
GO Function	GO:0008094	ATP-dependent activity, acting on DNA	36	110	0.39	0.0016	SETX,MLH1,HELB,CDK7,BRIP1,ZRANB3,TOP2B,PMS2,FANCM,SHPRH,ERCC3,WRN,MCM7,HLTF,RAD51C,BLM,MLH3,SMARCAL1,DNA2,SMARCAD1,XRCC6,DHX9,TTF2,CHD6,ATRX,DDX1,RFC1,XRCC5,CHD2,RAD54L2,CHD9,RECQL,RAD17,MCM3,DDX3X,CHD8
GO Function	GO:0140101	Catalytic activity, acting on a tRNA	39	131	0.35	0.004	ALKBH1,PUS3,RARS1,TRNT1,NARS1,AARS1,MARS1,GATB,TRMT10B,TRMT61B,QARS1,METTL2A,NSUN3,KARS1,PUS10,FTSJ1,TRMT11,BCDIN3D,WARS1,EPRS1,QRSL1,TARS2,RARS2,SARS1,TRMT13,IARS1,NSUN6,CARS1,LARS1,POP1,PTRH2,TARS1,ALKBH8,METTL6,FTO,QTRT2,DUS2,DARS2,LARS2
GO Function	GO:0016887	ATP hydrolysis activity	76	333	0.24	0.0041	AQR,DDX5,MTREX,MLH1,VPS4B,HELB,DHX58,DHX35,DDX56,BRIP1,PSMC1,DHX8,DDX18,PMS2,FANCM,ATP10D,OLA1,ERCC3,HSPA13,SMC2,CCT8,CCT3,KIF27,WRN,CCT2,HSP90B1,DDX19A,MCM7,DDX23,SNRNP200,YME1L1,SMC1A,EIF4A2,ATP11C,FIGN,KIF9,DHX15,ATAD1,HSPD1,ATP7A,BLM,MLH3,ATP2B4,DNA2,SMARCAD1,DHX9,HSP90AB1,ORC1,CHD6,ATRX,DDX50,HSPA14,DDX1,RFC1,RFC4,CHD2,SLFN11,NAV3,ATP5F1A,MORC3,RAD54L2,PSMC2,CHD9,DHX57,ATP13A3,DDX46,RECQL,HS…
GO Function	GO:0140097	Catalytic activity, acting on DNA	56	221	0.28	0.0041	ALKBH1,APEX1,SETX,MLH1,POLK,HELB,CDK7,BRIP1,XRCC1,ZRANB3,TOP2B,POLB,PMS2,FANCM,SHPRH,ERCC3,WRN,N6AMT1,MCM7,HLTF,MRE11,RAD51C,BLM,MLH3,SMARCAL1,DNA2,SMARCAD1,XRCC6,FAN1,DCLRE1A,DHX9,TTF2,CHD6,ATRX,APEX2,TDP2,LIG3,APTX,DDX1,RFC1,RAD1,XRCC5,CHD2,RAD54L2,CHD9,ALKBH2,RECQL,FTO,RAD17,DICER1,POLG2,MCM3,LIG4,DDX3X,CHD8,DCLRE1B
GO Function	GO:0000166	Nucleotide binding	355	2168	0.09	0.0076	AQR,AASDH,DLD,RTCB,CSNK2A1,DECR1,RAB3D,ABCF2,SETX,DDX5,MTREX,THG1L,RARS1,MLH1,PFKFB4,VPS4B,ADCK1,PAPOLG,TP53I3,PANK3,CAT,ACVR2A,RAB22A,HELB,TRNT1,DHX58,DHX35,CDK7,NARS1,PDGFRA,PNPLA8,DYNC1LI2,DDX56,ACSBG1,BRIP1,ABCC9,PSMC1,CLCN3,ARL1,MPP5,AARS1,RAB11A,MARS1,PIK3C3,RAB27B,DHX8,MTPAP,DDX18,ITPKC,MTIF2,GATB,DGUOK,ZRANB3,TOP2B,PIKFYVE,PAPSS1,LSG1,PMS2,PIK3C2A,EIF2B2,FANCM,EFL1,ABCA10,PGD,RABL3,ATP6V1…
GO Function	GO:0035639	Purine ribonucleoside triphosphate binding	306	1834	0.1	0.0078	AQR,AASDH,RTCB,CSNK2A1,RAB3D,ABCF2,SETX,DDX5,MTREX,THG1L,RARS1,MLH1,PFKFB4,VPS4B,ADCK1,PAPOLG,PANK3,ACVR2A,RAB22A,HELB,TRNT1,DHX58,DHX35,CDK7,NARS1,PDGFRA,PNPLA8,DYNC1LI2,DDX56,ACSBG1,BRIP1,ABCC9,PSMC1,CLCN3,ARL1,MPP5,AARS1,RAB11A,MARS1,PIK3C3,RAB27B,DHX8,MTPAP,DDX18,ITPKC,MTIF2,GATB,DGUOK,ZRANB3,TOP2B,PIKFYVE,PAPSS1,LSG1,PMS2,PIK3C2A,EIF2B2,FANCM,EFL1,ABCA10,RABL3,ATP6V1A,ATP10D,SHPRH,ATM,FER,EP…
GO Function	GO:0005524	ATP binding	255	1491	0.11	0.0083	AQR,AASDH,CSNK2A1,ABCF2,SETX,DDX5,MTREX,THG1L,RARS1,MLH1,PFKFB4,VPS4B,ADCK1,PAPOLG,PANK3,ACVR2A,HELB,TRNT1,DHX58,DHX35,CDK7,NARS1,PDGFRA,PNPLA8,DYNC1LI2,DDX56,ACSBG1,BRIP1,ABCC9,PSMC1,CLCN3,MPP5,AARS1,MARS1,PIK3C3,DHX8,MTPAP,DDX18,ITPKC,GATB,DGUOK,ZRANB3,TOP2B,PIKFYVE,PAPSS1,PMS2,PIK3C2A,EIF2B2,FANCM,ABCA10,ATP6V1A,ATP10D,SHPRH,ATM,FER,EPHA4,NUBP1,RIOK2,ABCA6,OLA1,ERCC3,HSPA13,SMC2,CCT8,NMNAT2,DG…
GO Function	GO:0032553	Ribonucleotide binding	318	1920	0.1	0.0084	AQR,AASDH,RTCB,CSNK2A1,RAB3D,ABCF2,SETX,DDX5,MTREX,THG1L,RARS1,MLH1,PFKFB4,VPS4B,ADCK1,PAPOLG,PANK3,ACVR2A,RAB22A,HELB,TRNT1,DHX58,DHX35,CDK7,NARS1,PDGFRA,PNPLA8,DYNC1LI2,DDX56,ACSBG1,BRIP1,ABCC9,PSMC1,CLCN3,ARL1,MPP5,AARS1,RAB11A,MARS1,PIK3C3,RAB27B,DHX8,MTPAP,DDX18,ITPKC,MTIF2,GATB,DGUOK,ZRANB3,TOP2B,PIKFYVE,PAPSS1,LSG1,PMS2,PIK3C2A,EIF2B2,FANCM,EFL1,ABCA10,RABL3,ATP6V1A,ATP10D,SHPRH,ATM,FER,EP…
GO Function	GO:0030554	Adenyl nucleotide binding	265	1566	0.11	0.0105	AQR,AASDH,CSNK2A1,ABCF2,SETX,DDX5,MTREX,THG1L,RARS1,MLH1,PFKFB4,VPS4B,ADCK1,PAPOLG,PANK3,ACVR2A,HELB,TRNT1,DHX58,DHX35,CDK7,NARS1,PDGFRA,PNPLA8,DYNC1LI2,DDX56,ACSBG1,BRIP1,ABCC9,PSMC1,CLCN3,MPP5,AARS1,MARS1,PIK3C3,DHX8,MTPAP,DDX18,ITPKC,GATB,DGUOK,ZRANB3,TOP2B,PIKFYVE,PAPSS1,PMS2,PIK3C2A,EIF2B2,FANCM,ABCA10,ATP6V1A,ATP10D,SHPRH,ATM,FER,EPHA4,NUBP1,RIOK2,ABCA6,OLA1,ERCC3,HSPA13,SMC2,CCT8,BAG4,NMNA…
GO Function	GO:0032559	Adenyl ribonucleotide binding	263	1554	0.11	0.0108	AQR,AASDH,CSNK2A1,ABCF2,SETX,DDX5,MTREX,THG1L,RARS1,MLH1,PFKFB4,VPS4B,ADCK1,PAPOLG,PANK3,ACVR2A,HELB,TRNT1,DHX58,DHX35,CDK7,NARS1,PDGFRA,PNPLA8,DYNC1LI2,DDX56,ACSBG1,BRIP1,ABCC9,PSMC1,CLCN3,MPP5,AARS1,MARS1,PIK3C3,DHX8,MTPAP,DDX18,ITPKC,GATB,DGUOK,ZRANB3,TOP2B,PIKFYVE,PAPSS1,PMS2,PIK3C2A,EIF2B2,FANCM,ABCA10,ATP6V1A,ATP10D,SHPRH,ATM,FER,EPHA4,NUBP1,RIOK2,ABCA6,OLA1,ERCC3,HSPA13,SMC2,CCT8,NMNAT2,HM…
GO Function	GO:0017076	Purine nucleotide binding	316	1917	0.1	0.0111	AQR,AASDH,RTCB,CSNK2A1,RAB3D,ABCF2,SETX,DDX5,MTREX,THG1L,RARS1,MLH1,PFKFB4,VPS4B,ADCK1,PAPOLG,PANK3,ACVR2A,RAB22A,HELB,TRNT1,DHX58,DHX35,CDK7,NARS1,PDGFRA,PNPLA8,DYNC1LI2,DDX56,ACSBG1,BRIP1,ABCC9,PSMC1,CLCN3,ARL1,MPP5,AARS1,RAB11A,MARS1,PIK3C3,RAB27B,DHX8,MTPAP,DDX18,ITPKC,MTIF2,GATB,DGUOK,ZRANB3,TOP2B,PIKFYVE,PAPSS1,LSG1,PMS2,PIK3C2A,EIF2B2,FANCM,EFL1,ABCA10,RABL3,ATP6V1A,ATP10D,SHPRH,ATM,FER,EP…
GO Function	GO:0032555	Purine ribonucleotide binding	314	1903	0.1	0.0111	AQR,AASDH,RTCB,CSNK2A1,RAB3D,ABCF2,SETX,DDX5,MTREX,THG1L,RARS1,MLH1,PFKFB4,VPS4B,ADCK1,PAPOLG,PANK3,ACVR2A,RAB22A,HELB,TRNT1,DHX58,DHX35,CDK7,NARS1,PDGFRA,PNPLA8,DYNC1LI2,DDX56,ACSBG1,BRIP1,ABCC9,PSMC1,CLCN3,ARL1,MPP5,AARS1,RAB11A,MARS1,PIK3C3,RAB27B,DHX8,MTPAP,DDX18,ITPKC,MTIF2,GATB,DGUOK,ZRANB3,TOP2B,PIKFYVE,PAPSS1,LSG1,PMS2,PIK3C2A,EIF2B2,FANCM,EFL1,ABCA10,RABL3,ATP6V1A,ATP10D,SHPRH,ATM,FER,EP…
GO Function	GO:0003724	RNA helicase activity	25	76	0.4	0.0224	AQR,DDX5,MTREX,DHX58,DHX35,DDX56,BRIP1,DHX8,DDX18,FANCM,DDX19A,DDX23,SNRNP200,EIF4A2,DHX15,DHX9,DDX50,SKIV2L,DDX1,DHX57,DDX46,DDX52,DDX24,DDX27,DDX3X
GO Function	GO:0003678	DNA helicase activity	22	63	0.42	0.0256	SETX,HELB,BRIP1,FANCM,ERCC3,WRN,MCM7,BLM,DNA2,SMARCAD1,XRCC6,DHX9,CHD6,ATRX,XRCC5,CHD2,RAD54L2,CHD9,RECQL,MCM3,DDX3X,CHD8
GO Function	GO:0043168	Anion binding	382	2404	0.08	0.0256	AQR,AASDH,DLD,RTCB,CSNK2A1,DECR1,RAB3D,ABCF2,SETX,DDX5,MTREX,THG1L,RARS1,MLH1,PFKFB4,VPS4B,ADCK1,PAPOLG,TP53I3,PANK3,ACVR2A,RAB22A,HELB,VIL1,TRNT1,DHX58,DHX35,CDK7,NARS1,PDGFRA,PNPLA8,DYNC1LI2,DDX56,ACSBG1,BRIP1,KYAT3,ABCC9,PSMC1,CLCN3,ARL1,MPP5,AARS1,RAB11A,MARS1,PIK3C3,RAB27B,DHX8,SPTLC1,MTPAP,DDX18,ITPKC,P4HA1,MTIF2,CHMP3,CAPG,GATB,DGUOK,ZRANB3,KYNU,TOP2B,PIKFYVE,PAPSS1,LSG1,PMS2,PIK3C2A,EIF2B…
GO Function	GO:0097367	Carbohydrate derivative binding	363	2278	0.08	0.0291	DCN,AQR,AASDH,RTCB,CSNK2A1,GLA,SFRP1,RAB3D,ABCF2,SETX,DDX5,POLR3B,MTREX,THG1L,RARS1,MLH1,PFKFB4,VPS4B,ADCK1,PAPOLG,PANK3,ACVR2A,TNFAIP6,RAB22A,H1-1,BMP4,HELB,VIL1,TRNT1,DHX58,DHX35,CHI3L1,CDK7,NARS1,PDGFRA,PNPLA8,DYNC1LI2,DDX56,ACSBG1,BRIP1,SULF1,ABCC9,PSMC1,CLCN3,ARL1,MPP5,AARS1,RAB11A,MARS1,PIK3C3,RAB27B,DHX8,MTPAP,DDX18,ITPKC,MTIF2,GATB,DGUOK,ZRANB3,TOP2B,PIKFYVE,VCAN,TNC,PAPSS1,LSG1,PMS2,PIK3…
GO Function	GO:0004812	aminoacyl-tRNA ligase activity	17	43	0.48	0.0384	RARS1,NARS1,AARS1,MARS1,QARS1,KARS1,WARS1,EPRS1,TARS2,RARS2,SARS1,IARS1,CARS1,LARS1,TARS1,DARS2,LARS2
GO Function	GO:0016818	Hydrolase activity, acting on acid anhydrides, in phosphorus-containing anhydrides	130	708	0.14	0.0391	AQR,RAB3D,DDX5,MTREX,NUDT12,MLH1,RGS2,VPS4B,RAB22A,HELB,DHX58,DHX35,DDX56,BRIP1,PSMC1,ARL1,RAB11A,RAB27B,DHX8,DDX18,DCPS,MTIF2,LSG1,PMS2,FANCM,EFL1,PRUNE1,RABL3,ATP10D,MMUT,OLA1,ERCC3,HSPA13,RHOC,SMC2,CCT8,CCT3,KIF27,WRN,CCT2,HSP90B1,NUDT9,ARF4,DDX19A,MCM7,HLTF,DDX23,RAB8B,RHOJ,SNRNP200,YME1L1,RAP2B,IFT22,DCTPP1,SMC1A,EIF4A2,DRG1,ATP11C,FIGN,KIF9,DHX15,ATAD1,HSPD1,SEPTIN6,ATP7A,BLM,MLH3,ATP2B4,DN…
GO Function	GO:0017111	Nucleoside-triphosphatase activity	121	650	0.15	0.0391	AQR,RAB3D,DDX5,MTREX,MLH1,RGS2,VPS4B,RAB22A,HELB,DHX58,DHX35,DDX56,BRIP1,PSMC1,ARL1,RAB11A,RAB27B,DHX8,DDX18,MTIF2,LSG1,PMS2,FANCM,EFL1,RABL3,ATP10D,MMUT,OLA1,ERCC3,HSPA13,RHOC,SMC2,CCT8,CCT3,KIF27,WRN,CCT2,HSP90B1,ARF4,DDX19A,MCM7,DDX23,RAB8B,RHOJ,SNRNP200,YME1L1,RAP2B,IFT22,SMC1A,EIF4A2,DRG1,ATP11C,FIGN,KIF9,DHX15,ATAD1,HSPD1,SEPTIN6,ATP7A,BLM,MLH3,ATP2B4,DNA2,SMARCAD1,RAB5B,GTPBP4,RAB29,DHX9,H…
GO Function	GO:0008168	Methyltransferase activity	49	210	0.25	0.0403	NDUFAF7,PRDM2,FAM98A,MRM2,TGS1,MECOM,SETDB1,SETD7,HNMT,TRMT10B,TRMT61B,ZCCHC4,N6AMT1,METTL2A,NSUN3,PRMT5,FTSJ1,SHMT2,TRMT11,BCDIN3D,ECE2,ETFBKMT,TFB1M,ARMT1,DPH5,TRMT13,NSUN6,NDUFAF5,NOP2,EEF1AKMT1,METTL14,SMYD5,ASH1L,CIAPIN1,LCMT1,SETD4,METTL15,ALKBH8,EZH1,HEMK1,METTL6,NSUN4,ATPSCKMT,CSKMT,TRMT112,NNMT,METTL7A,RNMT,EMG1
GO Function	GO:0016462	Pyrophosphatase activity	129	705	0.14	0.0429	AQR,RAB3D,DDX5,MTREX,NUDT12,MLH1,RGS2,VPS4B,RAB22A,HELB,DHX58,DHX35,DDX56,BRIP1,PSMC1,ARL1,RAB11A,RAB27B,DHX8,DDX18,DCPS,MTIF2,LSG1,PMS2,FANCM,EFL1,PRUNE1,RABL3,ATP10D,MMUT,OLA1,ERCC3,HSPA13,RHOC,SMC2,CCT8,CCT3,KIF27,WRN,CCT2,HSP90B1,NUDT9,ARF4,DDX19A,MCM7,DDX23,RAB8B,RHOJ,SNRNP200,YME1L1,RAP2B,IFT22,DCTPP1,SMC1A,EIF4A2,DRG1,ATP11C,FIGN,KIF9,DHX15,ATAD1,HSPD1,SEPTIN6,ATP7A,BLM,MLH3,ATP2B4,DNA2,SM…
GO Component	GO:0043227	Membrane-bounded organelle	2135	13188	0.09	1.71e-57
GO Component	GO:0005622	Intracellular anatomical structure	2307	14891	0.07	2.30e-55
GO Component	GO:0043229	Intracellular organelle	2129	13231	0.09	1.43e-54
GO Component	GO:0043231	Intracellular membrane-bounded organelle	2003	12149	0.1	1.04e-53
GO Component	GO:0043226	Organelle	2208	14017	0.08	8.87e-53
GO Component	GO:0070013	Intracellular organelle lumen	1045	5660	0.15	2.18e-29	NDUFAF7,SKAP2,GPRC5A,COX15,AKAP11,DCN,YIPF1,MRPS35,AQR,NTN1,ACTR6,RRN3,RBM22,ESF1,DLD,OSGEP,G2E3,AAAS,CBX5,KLHL20,TCN2,RTCB,PHF5A,ACO2,SUPT16H,AP4S1,ALKBH1,APEX1,CSTF1,CSNK2A1,PSMD10,NXT2,STAG2,TIMP1,GLA,KNOP1,MGA,DECR1,EIF3E,EXOSC5,ZNF432,ECH1,HGF,LAMB1,NAMPT,HBP1,FKBP14,PSMA2,SETX,NUFIP2,SUPT4H1,TAX1BP3,DDX5,LAP3,PDHX,POLR3B,LTA4H,ITFG2,PARP11,NUP107,CNOT2,KRR1,C12orf57,RSPH4A,MTREX,NUDT12,SPAR…
GO Component	GO:0005634	Nucleus	1318	7672	0.11	6.39e-28	SKAP2,GPRC5A,COX15,RTF2,AKAP11,YIPF1,AQR,NTN1,TIGAR,ACTR6,RRN3,RBM22,ESF1,DLD,OSGEP,G2E3,AAAS,CBX5,KLHL20,ZNF184,TECR,RTCB,PHF5A,SUPT16H,ALKBH1,APEX1,CINP,CSTF1,CSNK2A1,PSMD10,NXT2,STAG2,MMP2,KNOP1,MGA,DECR1,EIF3E,EXOSC5,ZNF432,NAMPT,HBP1,PSMA2,CHMP5,FKTN,SETX,NUFIP2,SUPT4H1,TAX1BP3,DDX5,LAP3,PUS3,POLR3B,LTA4H,ITFG2,PARP11,ARPC3,NUP107,CNOT2,KRR1,USP5,C12orf57,RSPH4A,MTREX,NUDT12,SPARC,RARS1,MLH1…
GO Component	GO:0031981	Nuclear lumen	859	4526	0.16	9.64e-26	SKAP2,GPRC5A,COX15,AKAP11,YIPF1,AQR,NTN1,ACTR6,RRN3,RBM22,ESF1,OSGEP,G2E3,AAAS,CBX5,KLHL20,RTCB,PHF5A,SUPT16H,ALKBH1,APEX1,CSTF1,CSNK2A1,PSMD10,NXT2,STAG2,KNOP1,MGA,DECR1,EIF3E,EXOSC5,ZNF432,NAMPT,HBP1,PSMA2,SETX,NUFIP2,SUPT4H1,TAX1BP3,DDX5,LAP3,POLR3B,LTA4H,ITFG2,PARP11,NUP107,CNOT2,KRR1,C12orf57,RSPH4A,MTREX,SPARC,RARS1,MLH1,HEATR5B,ORC2,PRDM2,RGS2,SYF2,TBPL1,MED28,CPSF3,PAPOLG,NUDCD1,NFYB,TARD…
GO Component	GO:0005654	Nucleoplasm	792	4169	0.16	3.46e-23	SKAP2,COX15,YIPF1,AQR,NTN1,ACTR6,RRN3,RBM22,ESF1,OSGEP,AAAS,CBX5,KLHL20,RTCB,PHF5A,SUPT16H,ALKBH1,APEX1,CSTF1,CSNK2A1,PSMD10,NXT2,STAG2,MGA,DECR1,EIF3E,EXOSC5,ZNF432,NAMPT,HBP1,PSMA2,SETX,NUFIP2,SUPT4H1,DDX5,LAP3,POLR3B,LTA4H,ITFG2,PARP11,CNOT2,KRR1,C12orf57,RSPH4A,MTREX,RARS1,MLH1,HEATR5B,ORC2,PRDM2,SYF2,TBPL1,MED28,CPSF3,PAPOLG,NUDCD1,NFYB,TARDBP,COIL,POLK,RIF1,ZNF350,SNAI1,MPHOSPH10,H4C6,H1-1,…
GO Component	GO:0032991	Protein-containing complex	966	5506	0.12	1.58e-19	RPAP3,GPRC5A,COX15,VAMP3,MRPS35,AQR,DERL2,TIMM21,ACTR6,FAP,RBM22,DLD,OSGEP,AAAS,CBX5,KLHL20,TOMM22,RTCB,DNAL4,PHF5A,SUPT16H,AP4S1,ATP6V1D,APEX1,CSTF1,CSNK2A1,PIGU,PSMD10,NXT2,STAG2,TIMP1,MGA,DECR1,PLAT,EIF3E,EMC2,DCTN6,EXOSC5,LAMB1,BET1,ITGB8,FIS1,PSMA2,CHMP5,NUFIP2,SUPT4H1,DDX5,PDHX,POLR3B,MLEC,ITFG2,PARP11,ARPC3,NUP107,CNOT2,KRR1,GOLT1B,RSPH4A,MTREX,THG1L,RARS1,MLH1,CRBN,EIF1B,PPP1R7,CEBPZ,ORC2…
GO Component	GO:0140513	Nuclear protein-containing complex	297	1290	0.24	1.78e-15	AQR,ACTR6,RBM22,AAAS,CBX5,PHF5A,SUPT16H,CSTF1,CSNK2A1,NXT2,STAG2,MGA,EXOSC5,CHMP5,SUPT4H1,DDX5,POLR3B,PARP11,NUP107,MTREX,MLH1,CEBPZ,ORC2,SYF2,TBPL1,MED28,CPSF3,VPS4B,NFYB,MPHOSPH10,NUP85,THOC2,SNRPB2,LSM8,DHX35,DPF2,XPO7,NOL11,XPO4,MED10,CDK7,PRPF38A,ORC3,MED4,HUS1,BRIP1,TGS1,WDR12,INTS13,PPWD1,ICE2,THOC1,UTP6,TRIP4,CCNT1,ARFGEF1,DHX8,XRCC1,SMG6,TAF1B,POLD3,CHMP3,TAF12,ATF2,CCNT2,RBBP5,NUP54,ERC…
GO Component	GO:0005737	Cytoplasm	1804	12056	0.05	1.85e-14
GO Component	GO:0110165	Cellular anatomical entity	2509	18293	0.02	2.50e-12
GO Component	GO:0005730	Nucleolus	228	996	0.24	2.16e-11	GPRC5A,AKAP11,ACTR6,RRN3,ESF1,G2E3,CBX5,APEX1,STAG2,KNOP1,EXOSC5,SETX,TAX1BP3,DDX5,KRR1,RSPH4A,MTREX,RARS1,RGS2,COIL,MRM2,SNAI1,MPHOSPH10,SNRPB2,HELB,PARP2,TSG101,CEP85,NOL11,THAP1,ELP3,CDK7,MRPS9,DDX56,HUS1,TGS1,RSL24D1,WDR12,UTP20,UTP6,MARS1,MTUS1,ARFGEF1,ZNF175,PIH1D1,VMP1,XRCC1,SMG6,DDX18,FAM32A,TAF1B,CAPG,GTF3C3,TOP2B,RBBP5,USO1,CASP6,DAXX,RPS11,SETD7,NONO,UPF3B,ZNF16,ATM,ARL14EP,OLA1,XPC,SM…
GO Component	GO:1902494	Catalytic complex	315	1539	0.19	9.15e-11	AQR,DERL2,ACTR6,FAP,RBM22,DLD,CBX5,KLHL20,DNAL4,CSNK2A1,PIGU,PSMD10,MGA,DECR1,EXOSC5,PSMA2,DDX5,PDHX,POLR3B,MLEC,MTREX,THG1L,CRBN,PPP1R7,SYF2,TBPL1,VPS4B,TGFB3,CAT,ACVR2A,ORMDL2,SNRPB2,FNTB,DAD1,DHX35,DPF2,MED10,CDK7,DYNC1LI2,TANK,PSMC1,PPWD1,PSMD11,NAA25,CCNT1,PIK3C3,DHX8,SPTLC1,PIK3R3,P4HA1,POLD3,TAF12,ATF2,CCNT2,RBBP5,FBXL20,ERCC8,SLF1,CASP6,GTF2H1,PIK3C2A,UQCRC2,ISY1,MARCHF6,NRBF2,PIGT,NDUFC2…
GO Component	GO:0005829	Cytosol	886	5438	0.09	7.58e-10	RPAP3,SKAP2,AKAP11,VAMP3,NTN1,TIGAR,G2E3,AAAS,KLHL20,RTCB,ACO2,ATP6V1D,CSNK2A1,CDK5RAP1,PSMD10,NXT2,STAG2,ACP5,DECR1,SFRP1,EIF3E,DCTN6,EXOSC5,ECH1,NAMPT,FIS1,CEP41,PSMA2,CHMP5,NUFIP2,TAX1BP3,DDX5,LAP3,PUS3,POLR3B,LTA4H,ITFG2,PARP11,ARPC3,NUP107,CNOT2,USP5,GOLT1B,THG1L,RARS1,CRBN,PFKFB4,UMPS,HEATR5B,IL1RL1,RGS2,DOP1A,VPS4B,PAPOLG,TP53I3,PANK3,PDZD11,NUDCD1,CAT,BBS9,SYS1,SNAI1,MT2A,NUP85,FNTB,UROD,…
GO Component	GO:1990904	Ribonucleoprotein complex	166	687	0.26	1.28e-09	MRPS35,AQR,RBM22,CBX5,PHF5A,EIF3E,NUFIP2,DDX5,KRR1,MTREX,EIF1B,SYF2,MPHOSPH10,SNRPB2,NSRP1,EIF3K,LSM8,DHX35,PTCD3,EIF2S1,PRPF38A,MRPS9,MRPS18B,TGS1,WDR12,PPWD1,UTP20,UTP6,ARFGEF1,PIH1D1,DHX8,SMG6,TOP2B,MFAP1,SRP14,IQGAP1,EFL1,TXNL4B,NOB1,RPS11,SF3B4,ISY1,ZMAT2,MRPL49,CWF19L2,RIOK2,MRPL10,SLU7,PHAX,DCAF13,RPP25L,CD2BP2,SF3B3,WDR3,DDX23,PPP1R8,ABCF1,PRPF3,SNRNP200,SF3B2,NSUN3,SRRM1,CWF19L1,DRG1,SF3…
GO Component	GO:0005681	Spliceosomal complex	70	197	0.43	3.73e-09	AQR,RBM22,PHF5A,DDX5,MTREX,SYF2,SNRPB2,LSM8,DHX35,PRPF38A,PPWD1,DHX8,MFAP1,TXNL4B,SF3B4,ISY1,ZMAT2,CWF19L2,SLU7,SF3B3,DDX23,PPP1R8,PRPF3,SNRNP200,SF3B2,SRRM1,CWF19L1,SF3B1,DHX15,PRPF4B,RBM5,ZMAT5,ZNF830,CTNNBL1,SF3B5,ADAR,CDC40,TTF2,RNF113A,CDC5L,C9orf78,RBM41,SF3A3,AAR2,PRPF4,HNRNPR,HNRNPK,CRNKL1,PRPF18,CWC27,LUC7L3,SNU13,TFIP11,CWC22,EFTUD2,IK,HNRNPF,WDR83,DDX46,PLRG1,API5,RNPC3,HSPA8,RBMXL1,SN…
GO Component	GO:0031090	Organelle membrane	623	3673	0.11	1.52e-08	M6PR,SYPL1,GPRC5A,COX15,VAMP3,YIPF1,SLC2A3,MRPS35,DERL2,PIGB,TIMM21,LAPTM4A,TIGAR,AAAS,TECR,TOMM22,RTCB,CABP7,AP4S1,CNIH1,ATP6V1D,CYP24A1,PIGU,EMC2,RAB3D,BET1,FIS1,CHMP5,FKTN,MLEC,ITFG2,NUP107,GOLT1B,SPARC,THG1L,GGCX,TMEM59,DOP1A,VPS4B,ADCK1,WASHC3,CAT,BBS9,ORMDL2,RIF1,SYS1,RAB22A,SSR1,EMC3,NUP85,INSIG2,CYTH4,PMPCB,SNAP23,COPB1,DAD1,ZFYVE26,VPS35L,TSG101,GFAP,ATP6V1E1,RBSN,WDR44,TIMM10B,PTCD3,AP3…
GO Component	GO:0016604	Nuclear body	178	833	0.21	7.42e-07	OSGEP,KLHL20,PHF5A,APEX1,EIF3E,NAMPT,HBP1,SETX,NUFIP2,DDX5,PARP11,C12orf57,MTREX,HEATR5B,SYF2,PAPOLG,COIL,POLK,RIF1,ZNF350,THOC2,SNRPB2,NR1D1,NSRP1,THAP1,USPL1,BHLHE40,ORC3,TGS1,PPIG,INTS13,PPWD1,ICE2,THOC1,AAGAB,TRIP4,RBM25,UBN1,DHX8,ITPKC,MECOM,PPARGC1A,LSG1,PCNP,RBM27,DAXX,TRIP11,CENPC,NONO,NPAT,USP15,GEMIN6,NSMCE2,CIART,SLU7,PHAX,VIRMA,WRN,NUDT21,SCN1A,NUDT9,CD2BP2,HOXC10,PPP1R8,PRPF3,HINFP,Y…
GO Component	GO:0098588	Bounding membrane of organelle	378	2125	0.13	1.80e-06	M6PR,SYPL1,VAMP3,YIPF1,SLC2A3,LAPTM4A,TIGAR,TOMM22,CNIH1,ATP6V1D,RAB3D,BET1,FIS1,CHMP5,FKTN,MLEC,ITFG2,GOLT1B,SPARC,THG1L,TMEM59,DOP1A,VPS4B,WASHC3,CAT,BBS9,SYS1,RAB22A,CYTH4,SNAP23,COPB1,ZFYVE26,VPS35L,TSG101,GFAP,ATP6V1E1,RBSN,WDR44,AP3B1,SYNJ2BP,IER3IP1,LAMTOR5,PNPLA8,GALNT5,STX17,ADAM10,SLC3A1,C12orf49,MAN2A1,CLCN3,AP5M1,ARL1,GLCE,SLC30A4,RAB11A,PIK3C3,RAB27B,ARFGEF1,VMP1,ARFGAP3,VPS26A,CHMP3…
GO Component	GO:0005739	Mitochondrion	309	1681	0.14	2.85e-06	NDUFAF7,COX15,MRPS35,TIMM21,TIGAR,DLD,TOMM22,ACO2,ALKBH1,APEX1,CYP24A1,CDK5RAP1,MMP2,DECR1,ECH1,FIS1,PDHX,THG1L,RGS2,ADCK1,TARDBP,CAT,MRM2,SOX4,STYXL1,PMPCB,SNAP23,TRNT1,RRM2B,TIMM10B,PTCD3,AP3B1,SYNJ2BP,PNPLA8,MRPS9,TBRG4,TTC5,IREB2,STX17,MRPS18B,KYAT3,AARS1,MTUS1,MTFR1,MTPAP,P4HA1,DCPS,MTIF2,GATB,DGUOK,HAT1,ATF2,OSGEPL1,KYNU,FASTKD3,CASP6,GPAM,ADAM28,UQCRC2,PNKD,HIGD2A,MMUT,ARMC1,TMX2,MRPL49,US…
GO Component	GO:0012505	Endomembrane system	748	4721	0.08	5.94e-06	M6PR,SYPL1,DCN,VAMP3,YIPF1,SLC2A3,DERL2,PIGB,LAPTM4A,DLD,G2E3,AAAS,CBX5,KLHL20,TECR,TCN2,RTCB,CABP7,AP4S1,CNIH1,ATP6V1D,ALKBH1,APEX1,PIGU,NXT2,TIMP1,GLA,PLAT,EMC2,RAB3D,HGF,LAMB1,BET1,FKBP14,FIS1,PSMA2,CHMP5,FKTN,LAP3,MLEC,LTA4H,PARP11,NUP107,GOLT1B,SPARC,TFPI,GGCX,TMEM59,PRDM2,DOP1A,LDAH,VPS4B,TGFB3,WASHC3,CAT,ORMDL2,RIF1,TNFAIP6,SYS1,RAB22A,SSR1,EMC3,BMP4,NUP85,INSIG2,SDF2,FGL2,CYTH4,SNAP23,ISL…
GO Component	GO:0071013	Catalytic step 2 spliceosome	37	90	0.49	6.25e-06	AQR,RBM22,DDX5,MTREX,SYF2,SNRPB2,DHX35,PPWD1,DHX8,ISY1,SLU7,SF3B3,DDX23,SNRNP200,SF3B2,SRRM1,SF3B1,PRPF4B,CDC40,CDC5L,SF3A3,HNRNPR,HNRNPK,CRNKL1,CWC27,TFIP11,CWC22,EFTUD2,HNRNPF,WDR83,PLRG1,SNW1,HNRNPC,PRPF8,PPIL2,HNRNPU,SNRPN
GO Component	GO:0005684	U2-type spliceosomal complex	36	93	0.47	2.90e-05	AQR,RBM22,PHF5A,SYF2,SNRPB2,LSM8,PRPF38A,DHX8,MFAP1,SF3B4,ISY1,ZMAT2,SF3B3,PRPF3,SNRNP200,SF3B2,SF3B1,SF3B5,CDC40,RNF113A,CDC5L,SF3A3,PRPF4,CRNKL1,PRPF18,CWC27,LUC7L3,SNU13,TFIP11,CWC22,EFTUD2,IK,PLRG1,SNW1,PRPF8,SNRPN
GO Component	GO:0031984	Organelle subcompartment	269	1479	0.14	4.52e-05	M6PR,VAMP3,YIPF1,DERL2,PIGB,KLHL20,TECR,RTCB,CABP7,AP4S1,CNIH1,PIGU,EMC2,BET1,LAP3,MLEC,GGCX,TMEM59,DOP1A,ORMDL2,SYS1,SSR1,EMC3,INSIG2,COPB1,DAD1,WDR44,ERG28,IER3IP1,EDEM1,EMC7,PDGFRA,PNPLA8,STX17,SULF1,SELENOI,MAN2A1,LPIN2,ARL1,BFAR,RAB11A,FAF2,RAB27B,ARFGEF1,VMP1,ERP44,SPTLC1,ALG6,USO1,PIK3C2A,LMBR1L,SCAMP2,GOLPH3L,ARL6IP5,ATP10D,MARCHF6,YIPF5,TMX2,PIGT,NBAS,GJA1,RHOC,NMNAT2,HMGCR,STX5,NCSTN,TM…
GO Component	GO:0140535	Intracellular protein-containing complex	157	784	0.18	0.00013	DERL2,KLHL20,RTCB,CSNK2A1,PSMD10,PSMA2,POLR3B,CNOT2,CRBN,TBPL1,FAM98A,MED10,ELP3,CDK7,LAMTOR5,C2orf49,PSMC1,RTRAF,PSMD11,NAA25,POLD3,TAF12,GATB,ATF2,FBXL20,ERCC8,GTF2H1,MARCHF6,AMN1,KANSL1L,GTF2E1,ERCC3,DGKI,UBR1,DCUN1D1,ZYG11B,ELP6,WDR41,RICTOR,DCAF13,LEO1,DDB1,TRAPPC1,MAT2A,SF3B3,UBE3C,MSL3,TAF7,ZFAND2A,OS9,RNF168,CNOT1,RCHY1,RNF144A,FBXL13,PRKAG1,RNF14,MAT2B,NCBP2,TRAPPC6B,ZNRD1,STRADA,SUPT7L,…
GO Component	GO:0030135	Coated vesicle	75	307	0.27	0.00026	M6PR,VAMP3,CNIH1,ATP6V1D,HEATR5B,COPB1,ATP6V1E1,AP3B1,IER3IP1,STX17,ADAM10,RAB27B,WNT5A,USO1,PIK3C2A,VPS33A,ATP6V1A,YIPF5,ATP6V0D1,STX5,TMED10,VPS41,RAB8B,COPG1,HAX1,COPB2,AP1S1,SEC23B,HSPD1,SEC24C,ATP7A,ERGIC3,ERGIC2,RASSF9,COPA,SYT11,RAB13,SEC23IP,TMED5,SGIP1,SAR1A,PEF1,LMAN2L,VPS16,CD9,SEC13,TYRP1,TFRC,AP1G1,STEAP2,SEC31A,STON1,SAR1B,TGOLN2,MCFD2,NECAP2,BCAP31,COPG2,AP2M1,SERPINA1,ATP6V1F,YIPF…
GO Component	GO:1990234	Transferase complex	165	847	0.17	0.00027	DERL2,DLD,CBX5,KLHL20,MGA,POLR3B,MLEC,THG1L,CRBN,TBPL1,TGFB3,ACVR2A,ORMDL2,FNTB,DAD1,MED10,CDK7,TANK,NAA25,CCNT1,PIK3C3,SPTLC1,PIK3R3,POLD3,TAF12,ATF2,CCNT2,RBBP5,FBXL20,ERCC8,SLF1,GTF2H1,PIK3C2A,MARCHF6,NRBF2,AMN1,KANSL1L,GTF2E1,ERCC3,NSMCE2,UBR1,DCUN1D1,ZYG11B,DCAF13,VIRMA,SPTSSA,LEO1,DDB1,TRMT61B,MAT2A,N6AMT1,INSR,SF3B3,MSL3,TAF7,OS9,PRMT5,RNF168,RCHY1,RNF144A,FBXL13,PRKAG1,RNF14,MAT2B,TBK1,WD…
GO Component	GO:0030117	Membrane coat	32	91	0.43	0.00054	AP4S1,COPB1,AP3B1,AP5M1,COPG1,COPB2,VPS39,AP1S1,AP3S2,SEC23B,SEC24C,AP3M1,COPA,AP4B1,SGIP1,EPS15,SAR1A,PEF1,SEC13,AP1G1,SEC31A,SAR1B,NECAP2,COPG2,AP2M1,ARL6,AP3M2,CHMP1B,COPZ1,CHMP2A,AP2B1,NECAP1
GO Component	GO:0071005	U2-type precatalytic spliceosome	22	50	0.52	0.00085	PHF5A,SNRPB2,LSM8,PRPF38A,MFAP1,SF3B4,ZMAT2,SF3B3,PRPF3,SNRNP200,SF3B2,SF3B1,SF3B5,RNF113A,SF3A3,PRPF4,CWC27,SNU13,CWC22,EFTUD2,IK,PRPF8
GO Component	GO:0005794	Golgi apparatus	283	1650	0.11	0.0011	M6PR,DCN,VAMP3,YIPF1,LAPTM4A,G2E3,KLHL20,CABP7,AP4S1,CNIH1,ATP6V1D,GLA,BET1,FKTN,LAP3,GOLT1B,TMEM59,PRDM2,DOP1A,CAT,SYS1,CYTH4,COPB1,CEP85,WDR44,AP3B1,IER3IP1,PDGFRA,APC,GALNT5,SULF1,ADAM10,SELENOI,C12orf49,MAN2A1,CLCN3,ARL1,MPP5,NAA25,GLCE,RAB11A,RAB27B,MTUS1,ARFGEF1,ARFGAP3,CBL,PIKFYVE,WNT5A,USO1,GALNT7,VCAN,PIK3C2A,LUM,TRIP11,SCAMP2,GOLPH3L,ATP6V1A,YIPF5,ANK3,EPHA4,GJA1,ABCA6,NMNAT2,STX5,VCAM1…
GO Component	GO:0030532	Small nuclear ribonucleoprotein complex	27	74	0.44	0.0013	PHF5A,SNRPB2,LSM8,TGS1,ARFGEF1,TXNL4B,SF3B4,ZMAT2,SLU7,CD2BP2,SF3B3,DDX23,PRPF3,SNRNP200,SF3B2,SF3B1,SF3B5,SF3A3,AAR2,PRPF4,PRPF18,LUC7L3,SNU13,EFTUD2,DDX46,PRPF8,SNRPN
GO Component	GO:0043232	Intracellular non-membrane-bounded organelle	784	5191	0.06	0.0013	GPRC5A,RTF2,AKAP11,MRPS35,TNS1,NTN1,ACTR6,RRN3,ESF1,G2E3,AAAS,CBX5,KLHL20,DNAL4,SUPT16H,ATP6V1D,ALKBH1,APEX1,CSNK2A1,PSMD10,STAG2,MMP2,KNOP1,MGA,ZFAND1,DCTN6,EXOSC5,RAB3D,HBP1,CEP41,PSMA2,CHMP5,SETX,NUFIP2,TAX1BP3,DDX5,ARPC3,NUP107,CNOT2,KRR1,RSPH4A,MTREX,RARS1,MLH1,PPP1R7,ORC2,RGS2,MED28,LDAH,VPS4B,CCDC77,NFYB,TARDBP,COIL,BBS9,MRM2,IFT81,RIF1,TTC21B,RAB22A,SNAI1,MPHOSPH10,H4C6,H1-1,SOX4,SOX9,NUP…
GO Component	GO:0031410	Cytoplasmic vesicle	403	2482	0.09	0.0014	M6PR,SYPL1,GPRC5A,VAMP3,YIPF1,SLC2A3,DERL2,LAPTM4A,DLD,TCN2,AP4S1,CNIH1,ATP6V1D,TIMP1,GLA,PLAT,RAB3D,HGF,BET1,PSMA2,CHMP5,MLEC,LTA4H,SPARC,HEATR5B,TMEM59,DOP1A,VPS4B,TGFB3,WASHC3,CAT,TNFAIP6,RAB22A,FGL2,SNAP23,ISLR,COPB1,ZFYVE26,VPS35L,TSG101,ATP6V1E1,RBSN,WDR44,SERPINF1,AP3B1,CHI3L1,ERG28,IER3IP1,LAMTOR5,KIDINS220,DYNC1LI2,TTC5,ACSBG1,STX17,ADAM10,IFT172,CLCN3,MIB1,AP5M1,PSMD11,ERP29,SLC30A4,RAB…
GO Component	GO:0005813	Centrosome	121	609	0.18	0.0018	AAAS,APEX1,DCTN6,CEP41,ORC2,VPS4B,CCDC77,BBS9,IFT81,CYTH4,ZFYVE26,DPF2,CEP85,APC,ESPL1,DYNC1LI2,MIB1,RTRAF,RAB11A,UBN1,IFT46,CEP70,SLF1,ANKRD7,AHI1,MFAP1,BBS4,UPF3B,ATM,HNMT,HAUS1,OLA1,CCT8,SASS6,SPICE1,PHAX,DCAF13,WRN,LEO1,DCTN5,NUDT21,MDM1,CEP89,IQCB1,IFT80,WDR35,CEP295,PIBF1,HARBI1,CEP57,IFT22,POC1B,PLAG1,PSEN1,C2CD3,ACTR8,CEP97,PDE4B,CLUAP1,DYNLRB1,CD2AP,KIFAP3,CTNNBL1,KIAA0753,PSMB5,SDCCAG8,…
GO Component	GO:0032040	Small-subunit processome	18	39	0.54	0.0025	KRR1,MPHOSPH10,UTP20,UTP6,DCAF13,WDR3,FCF1,HEATR1,PDCD11,WDR46,NOL10,XRCC5,SNU13,NGDN,UTP25,WDR36,UTP14C,EMG1
GO Component	GO:0097525	Spliceosomal snRNP complex	24	65	0.45	0.0027	PHF5A,SNRPB2,LSM8,TXNL4B,SF3B4,ZMAT2,CD2BP2,SF3B3,DDX23,PRPF3,SNRNP200,SF3B2,SF3B1,SF3B5,SF3A3,AAR2,PRPF4,PRPF18,LUC7L3,SNU13,EFTUD2,DDX46,PRPF8,SNRPN
GO Component	GO:0140534	Endoplasmic reticulum protein-containing complex	37	129	0.34	0.0033	DERL2,PIGU,EMC2,MLEC,ORMDL2,EMC3,INSIG2,DAD1,EMC7,FAF2,SPTLC1,P4HA1,MARCHF6,PIGT,NBAS,SPTSSA,HSP90B1,PPIB,ARL6IP1,SSR4,OS9,GANAB,MAGT1,PIGC,PIGM,PIGK,PIGA,STT3A,ORMDL3,DDOST,SRPRB,EMC1,TMEM258,SEC11A,GET3,HYOU1,GET1
GO Component	GO:0030662	Coated vesicle membrane	49	193	0.28	0.0034	M6PR,VAMP3,CNIH1,ATP6V1D,COPB1,ATP6V1E1,AP3B1,STX17,WNT5A,USO1,ATP6V1A,ATP6V0D1,STX5,TMED10,COPG1,COPB2,AP1S1,SEC23B,SEC24C,RASSF9,COPA,SYT11,SEC23IP,SGIP1,SAR1A,PEF1,CD9,SEC13,TYRP1,TFRC,AP1G1,SEC31A,SAR1B,TGOLN2,MCFD2,NECAP2,COPG2,AP2M1,ATP6V1F,ATP6V1C1,FZD4,HSPA8,COPZ1,GOSR2,SEC22B,AP2B1,NECAP1,SLC18A2,CD59
GO Component	GO:0120114	Sm-like protein family complex	28	85	0.4	0.0034	PHF5A,SNRPB2,LSM8,TGS1,ARFGEF1,TXNL4B,SF3B4,ZMAT2,GEMIN6,SLU7,CD2BP2,SF3B3,DDX23,PRPF3,SNRNP200,SF3B2,SF3B1,SF3B5,SF3A3,AAR2,PRPF4,PRPF18,LUC7L3,SNU13,EFTUD2,DDX46,PRPF8,SNRPN
GO Component	GO:0016607	Nuclear speck	88	420	0.2	0.0038	OSGEP,PHF5A,APEX1,NAMPT,HBP1,DDX5,C12orf57,MTREX,HEATR5B,SYF2,THOC2,SNRPB2,NSRP1,PPIG,THOC1,AAGAB,RBM25,ITPKC,MECOM,RBM27,TRIP11,NONO,SLU7,VIRMA,WRN,CD2BP2,PPP1R8,PRPF3,SF3B2,RCHY1,PLAG1,SRRM1,SF3B1,DHX15,PRPF4B,ASCC1,CIR1,NUP43,PRKAA1,NRDE2,THRAP3,ZNF830,CTR9,IFI16,PIP5K1A,CDC40,NOC3L,RNF113A,ZNF217,CDC5L,RADX,SF3A3,S100PBP,SRPK1,PRPF4,CRNKL1,PRPF18,BNIP3L,TRIP12,SUMO1,RNF34,LUC7L3,SPOP,TFIP11,Z…
GO Component	GO:0000139	Golgi membrane	126	664	0.16	0.0061	CNIH1,ATP6V1D,BET1,FKTN,GOLT1B,TMEM59,DOP1A,SYS1,CYTH4,COPB1,IER3IP1,GALNT5,ADAM10,C12orf49,MAN2A1,CLCN3,ARL1,GLCE,ARFGEF1,ARFGAP3,PIKFYVE,USO1,GALNT7,TRIP11,GOLPH3L,ATP6V1A,GJA1,ABCA6,NMNAT2,STX5,NCSTN,ARFIP1,COG5,TMED10,C1GALT1C1,TVP23B,ADAM17,B3GNT5,KIAA0319L,B3GNT4,GPR89A,AGTRAP,COPG1,PSEN1,COPB2,FUT10,CHP1,AP1S1,SERINC3,HUWE1,RNF13,CREB3,TMEM167B,GALNT15,C6orf89,CLCC1,ZDHHC9,ERGIC3,ECE2,VPS1…
GO Component	GO:0098827	Endoplasmic reticulum subcompartment	202	1159	0.12	0.0061	DERL2,PIGB,TECR,RTCB,CNIH1,PIGU,EMC2,BET1,MLEC,GGCX,ORMDL2,SSR1,EMC3,INSIG2,COPB1,DAD1,ERG28,IER3IP1,EDEM1,EMC7,PDGFRA,PNPLA8,STX17,SELENOI,LPIN2,BFAR,FAF2,VMP1,ERP44,SPTLC1,ALG6,LMBR1L,ARL6IP5,ATP10D,MARCHF6,YIPF5,TMX2,PIGT,NBAS,GJA1,RHOC,HMGCR,STX5,NCSTN,SSR2,RETSAT,SMIM14,SLC51A,SPTSSA,TMX3,ALG8,HSP90B1,DNAJC18,TMED10,ARL6IP1,EIF2AK3,DST,SEC22A,LCLAT1,ARV1,AGPAT4,SSR4,OS9,FMN2,AGTRAP,RNF185,FA…
GO Component	GO:0010008	Endosome membrane	106	540	0.17	0.0066	VAMP3,YIPF1,LAPTM4A,ATP6V1D,CHMP5,TMEM59,VPS4B,WASHC3,RAB22A,TSG101,RBSN,WDR44,LAMTOR5,CLCN3,AP5M1,SLC30A4,RAB11A,RAB27B,VPS26A,CHMP3,PIKFYVE,VPS33A,SCAMP2,ATP6V1A,EPHA4,MITD1,ATP6V0D1,NEU3,NCSTN,STEAP1,VPS35,INSR,STX8,ATP6V0A4,VPS41,ARHGAP1,RAB8B,RAP2B,RNF144A,MTMR4,PSEN1,ATP11C,VPS39,RNF13,ATP7A,WDR91,RAB5B,BECN1,TMEM9,STX7,SYT11,RAB13,RAB11FIP2,EPS15,INPP5B,SLC29A3,RABEPK,STX12,GRIPAP1,STAM,SN…
GO Component	GO:0005783	Endoplasmic reticulum	328	2021	0.09	0.0069	DERL2,PIGB,TECR,RTCB,CNIH1,ALKBH1,APEX1,PIGU,TIMP1,EMC2,LAMB1,BET1,FKBP14,FIS1,FKTN,MLEC,GOLT1B,TFPI,GGCX,LDAH,CAT,ORMDL2,SSR1,EMC3,BMP4,INSIG2,SDF2,COPB1,DAD1,CHI3L1,CCDC134,ERG28,IER3IP1,EDEM1,EMC7,PDGFRA,PNPLA8,ACSBG1,STX17,SULF1,ADAM10,SELENOI,CLEC2D,LPIN2,BFAR,ERP29,FAF2,VMP1,ERP44,SPTLC1,ALG6,P4HA1,AGA,WNT5A,USO1,VCAN,TNC,LSG1,TMTC3,LMBR1L,ARL6IP5,ATP10D,MARCHF6,YIPF5,PLIN2,SERPING1,TMX2,PI…
GO Component	GO:0005789	Endoplasmic reticulum membrane	201	1157	0.12	0.0069	DERL2,PIGB,TECR,RTCB,CNIH1,PIGU,EMC2,BET1,MLEC,GGCX,ORMDL2,SSR1,EMC3,INSIG2,COPB1,DAD1,ERG28,IER3IP1,EDEM1,EMC7,PDGFRA,PNPLA8,STX17,SELENOI,LPIN2,BFAR,FAF2,VMP1,ERP44,SPTLC1,ALG6,LMBR1L,ARL6IP5,ATP10D,MARCHF6,YIPF5,TMX2,PIGT,NBAS,GJA1,RHOC,HMGCR,STX5,NCSTN,SSR2,RETSAT,SMIM14,SLC51A,SPTSSA,TMX3,ALG8,HSP90B1,DNAJC18,TMED10,ARL6IP1,EIF2AK3,DST,SEC22A,LCLAT1,ARV1,AGPAT4,SSR4,OS9,FMN2,AGTRAP,RNF185,FA…
GO Component	GO:0042175	Nuclear outer membrane-endoplasmic reticulum membrane network	204	1179	0.12	0.0072	DERL2,PIGB,TECR,RTCB,CNIH1,PIGU,EMC2,BET1,MLEC,GGCX,ORMDL2,SSR1,EMC3,INSIG2,COPB1,DAD1,ERG28,IER3IP1,EDEM1,EMC7,PDGFRA,PNPLA8,STX17,SELENOI,LPIN2,BFAR,FAF2,VMP1,ERP44,SPTLC1,ALG6,TNPO3,LMBR1L,ARL6IP5,ATP10D,MARCHF6,YIPF5,TMX2,PIGT,NBAS,GJA1,RHOC,HMGCR,STX5,NCSTN,SSR2,RETSAT,SMIM14,SLC51A,SPTSSA,TMX3,ALG8,HSP90B1,DNAJC18,TMED10,ARL6IP1,EIF2AK3,DST,SEC22A,LCLAT1,ARV1,AGPAT4,SSR4,OS9,FMN2,AGTRAP,RNF…
GO Component	GO:0017101	aminoacyl-tRNA synthetase multienzyme complex	9	11	0.79	0.0073	RARS1,MARS1,QARS1,KARS1,EPRS1,IARS1,EEF1E1,LARS1,AIMP1
GO Component	GO:0030659	Cytoplasmic vesicle membrane	205	1190	0.12	0.0083	M6PR,SYPL1,GPRC5A,VAMP3,YIPF1,SLC2A3,LAPTM4A,CNIH1,ATP6V1D,RAB3D,CHMP5,MLEC,SPARC,TMEM59,VPS4B,WASHC3,RAB22A,SNAP23,COPB1,VPS35L,TSG101,ATP6V1E1,RBSN,WDR44,AP3B1,LAMTOR5,STX17,ADAM10,CLCN3,AP5M1,SLC30A4,RAB11A,PIK3C3,RAB27B,VPS26A,CHMP3,PIKFYVE,WNT5A,USO1,GLIPR1,VPS33A,TRIP11,SCAMP2,IQGAP1,PLA1A,ATP6V1A,IQGAP2,NDUFC2,EPHA4,GJA1,NMNAT2,DGKI,MITD1,ATP6V0D1,NEU3,STX5,NCSTN,STEAP1,VPS35,TMX3,TMED10,I…
GO Component	GO:0005765	Lysosomal membrane	85	417	0.19	0.0091	M6PR,LAPTM4A,ATP6V1D,RAB3D,CHMP5,ITFG2,TMEM59,ZFYVE26,GFAP,ATP6V1E1,AP3B1,LAMTOR5,CLCN3,AP5M1,SLC30A4,CHMP3,GLIPR1,VPS33A,ATP6V1A,NDUFC2,ATP6V0D1,NEU3,NCSTN,TMEM79,WDR41,VPS35,TMEM192,STX8,ATP6V0A4,VPS41,GBA,CYBRD1,PSEN1,IFITM1,ATP11C,VPS39,AP1S1,RNF13,MEAK7,SLC35F6,AP3M1,ABCD4,DPP4,GLMP,MAGT1,PSEN2,TRAF3IP3,TMEM9,STX7,SYT11,GDAP2,HSP90AB1,SLC29A3,NEU1,VPS16,SEC13,PRCP,AP1G1,SLC11A2,PSAP,SLC38A9,…
GO Component	GO:0098687	Chromosomal region	76	365	0.2	0.0105	CBX5,APEX1,STAG2,DCTN6,CHMP5,SETX,NUP107,ORC2,RIF1,SNAI1,H4C6,NUP85,APC,ORC3,DYNC1LI2,XRCC1,SMG6,CHMP3,HAT1,SLF1,DAXX,CENPC,CFDP1,NSMCE2,ORC5,WRN,DCTN5,DDB1,MCM7,PDS5B,PINX1,SMC1A,SMARCE1,MRE11,PSEN1,KNTC1,PHF6,KDM4D,ARID2,SEPTIN6,NUP43,SP100,POT1,DNA2,XRCC6,AHCTF1,PSEN2,FMR1,ORC1,TNKS2,ATRX,SUGT1,DYNLT3,BRCA2,TP53BP1,STAG1,XRCC5,ZNF207,TFIP11,NGDN,GPATCH11,ACTL6A,ATF7,EZH1,SEPTIN7,DCTN4,HMBOX1,C…
GO Component	GO:0031982	Vesicle	598	3957	0.06	0.0112	M6PR,SYPL1,GPRC5A,VAMP3,YIPF1,SLC2A3,DERL2,ICAM3,LAPTM4A,DLD,TCN2,AP4S1,CNIH1,ATP6V1D,TIMP1,GLA,SFRP1,PLAT,EIF3E,ECH1,RAB3D,HGF,LAMB1,BET1,NAMPT,ITGB8,PSMA2,CHMP5,TAX1BP3,DDX5,IBSP,LAP3,MLEC,LTA4H,ARPC3,MGP,SPARC,RARS1,HEATR5B,PPP1R7,TMEM59,DOP1A,VPS4B,TGFB3,WASHC3,CAT,TNFAIP6,RAB22A,H4C6,H1-1,VIL1,FGL2,SNAP23,ISLR,COPB1,ZFYVE26,VPS35L,TSG101,ATP6V1E1,RBSN,WDR44,SERPINF1,AP3B1,CHI3L1,ERG28,EIF2S1…
GO Component	GO:0005770	Late endosome	63	289	0.22	0.0116	M6PR,YIPF1,DERL2,LAPTM4A,CHMP5,TMEM59,VPS4B,RAB22A,ZFYVE26,TSG101,LAMTOR5,KIDINS220,DYNC1LI2,CLCN3,AP5M1,SLC30A4,RAB11A,PIK3C3,RAB27B,CHMP3,PIKFYVE,VPS33A,NMNAT2,MITD1,VPS35,INSR,TMEM192,STX8,WDR48,VPS41,VPS39,RNF13,NBR1,ATP7A,WDR91,PIK3R4,TMEM9,STX7,CTSS,SLC29A3,SLC31A1,VPS16,SLC11A2,PSAP,SNX16,SLC38A9,IFITM3,NEDD4L,LAMP2,OSBPL9,ATP13A3,LAMTOR3,CHMP1B,HSPA8,CD63,DDIT3,VIPAS39,LITAF,GOSR2,CHMP2A,…
GO Component	GO:0005774	Vacuolar membrane	91	459	0.18	0.0116	M6PR,LAPTM4A,ATP6V1D,RAB3D,CHMP5,ITFG2,TMEM59,ZFYVE26,GFAP,ATP6V1E1,AP3B1,LAMTOR5,STX17,SLC3A1,CLCN3,AP5M1,SLC30A4,VMP1,CHMP3,GLIPR1,VPS33A,ATP6V1A,NDUFC2,ATP6V0D1,NEU3,NCSTN,TMEM79,WDR41,VPS35,TMEM192,STX8,ATP6V0A4,VPS41,GBA,CYBRD1,PSEN1,IFITM1,ATP11C,VPS39,AP1S1,RNF13,MEAK7,SLC35F6,AP3M1,ABCD4,DPP4,GLMP,MAGT1,PSEN2,TRAF3IP3,TMEM9,STX7,SYT11,GDAP2,HSP90AB1,SLC29A3,NEU1,VPS16,SEC13,PRCP,AP1G1,SLC…
GO Component	GO:1990391	DNA repair complex	17	43	0.48	0.0116	MLH1,XRCC1,ERCC8,PMS2,ATM,XPC,ERCC3,FANCI,ASCC1,MLH3,XRCC6,CETN2,BRCA2,TP53BP1,XRCC5,PHF21A,LIG4
GO Component	GO:0005764	Lysosome	136	746	0.14	0.0117	M6PR,DCN,LAPTM4A,TCN2,ATP6V1D,GLA,ACP5,RAB3D,CHMP5,ITFG2,USP5,TMEM59,CAT,SNAP23,ZFYVE26,GFAP,ATP6V1E1,AP3B1,LAMTOR5,DYNC1LI2,CLCN3,AP5M1,SLC30A4,FAF2,PIK3C3,VPS26A,SIAE,CHMP3,AGA,VCAN,ARRDC3,USP4,GLIPR1,LUM,VPS33A,CTSK,ATP6V1A,ANK3,NDUFC2,CCT8,ATP6V0D1,NEU3,NCSTN,TMEM79,WDR41,VPS35,CCT2,TPP1,TRAPPC1,INSR,TMEM192,STX8,GLB1,WDR48,ATP6V0A4,VPS41,CTSW,GBA,CYBRD1,PSEN1,IFITM1,ATP11C,FUT10,VPS39,AP1S1,…
GO Component	GO:0005778	Peroxisomal membrane	22	66	0.4	0.0117	FIS1,CAT,PNPLA8,HMGCR,ACOX1,PEX13,PEX11A,RAB8B,CNOT1,ATAD1,NBR1,ABCD4,GNPAT,PEX19,PEX11B,TMEM35A,MPV17,DHRS7B,MAVS,HSD17B4,PEX5L,PEX12
GO Component	GO:0012506	Vesicle membrane	206	1209	0.11	0.0117	M6PR,SYPL1,GPRC5A,VAMP3,YIPF1,SLC2A3,LAPTM4A,CNIH1,ATP6V1D,RAB3D,CHMP5,MLEC,SPARC,TMEM59,VPS4B,WASHC3,RAB22A,SNAP23,COPB1,VPS35L,TSG101,ATP6V1E1,RBSN,WDR44,AP3B1,LAMTOR5,STX17,ADAM10,CLCN3,AP5M1,SLC30A4,RAB11A,PIK3C3,RAB27B,VPS26A,CHMP3,PIKFYVE,WNT5A,USO1,GLIPR1,VPS33A,TRIP11,SCAMP2,IQGAP1,PLA1A,ATP6V1A,IQGAP2,NDUFC2,EPHA4,GJA1,NMNAT2,DGKI,MITD1,ATP6V0D1,NEU3,STX5,NCSTN,STEAP1,VPS35,TMX3,TMED10,I…
GO Component	GO:0000781	Chromosome, telomeric region	37	143	0.29	0.012	CBX5,APEX1,SETX,ORC2,RIF1,H4C6,ORC3,XRCC1,SMG6,HAT1,SLF1,NSMCE2,ORC5,WRN,DDB1,MCM7,PINX1,MRE11,SP100,POT1,DNA2,XRCC6,ORC1,TNKS2,ATRX,BRCA2,TP53BP1,XRCC5,TFIP11,ATF7,EZH1,HMBOX1,ORC4,MCM3,LIG4,DCLRE1B,CTC1
GO Component	GO:0005777	Peroxisome	37	143	0.29	0.012	ECH1,FIS1,NUDT12,CAT,PNPLA8,PIK3C3,ATM,HMGCR,ACOX1,PEX13,PEX11A,ACOX2,RAB8B,CNOT1,HACL1,ATAD1,NBR1,ABCD4,GNPAT,PEX19,DDO,PEX11B,SCP2,TMEM35A,HMGCL,XDH,MPV17,ECI2,DHRS7B,IDH1,MAVS,HSD17B4,PEX5L,GSTK1,DNM1L,PEX12,STING1
GO Component	GO:0030120	Vesicle coat	20	57	0.42	0.012	COPB1,COPG1,COPB2,AP1S1,SEC23B,SEC24C,COPA,SGIP1,SAR1A,PEF1,SEC13,AP1G1,SEC31A,SAR1B,NECAP2,COPG2,AP2M1,COPZ1,AP2B1,NECAP1
GO Component	GO:0030684	Preribosome	24	76	0.38	0.012	KRR1,MPHOSPH10,WDR12,UTP20,UTP6,NOB1,RIOK2,DCAF13,WDR3,FCF1,MAK16,HEATR1,PDCD11,BMS1,WDR46,NOL10,XRCC5,SNU13,NGDN,UTP25,WDR36,UTP14C,RSL1D1,EMG1
GO Component	GO:0005740	Mitochondrial envelope	144	802	0.13	0.0122	COX15,MRPS35,TIMM21,TIGAR,TOMM22,CYP24A1,FIS1,THG1L,ADCK1,CAT,PMPCB,TIMM10B,PTCD3,SYNJ2BP,PNPLA8,MRPS9,MRPS18B,ATF2,GPAM,UQCRC2,HIGD2A,ARMC1,TMX2,MRPL49,NDUFC2,EPHA4,ATP5MC3,OXA1L,AIFM1,MRPL10,NDUFS4,TRMT10B,ATP5MG,CEP89,CYB5B,GPD2,AGPAT4,CLU,YME1L1,DHFR2,TMEM11,RNF185,HADHB,MICOS10,COX14,SLC25A20,PSEN1,HAX1,TMEM186,SHMT2,MRPL30,MRPL35,ATAD1,HSPD1,ARMCX3,MAOA,NBR1,SLC25A40,SAMM50,SLC25A26,ARMCX2,…
GO Component	GO:0031967	Organelle envelope	213	1262	0.11	0.0124	COX15,MRPS35,TIMM21,TIGAR,AAAS,CBX5,TOMM22,RTCB,CYP24A1,NXT2,FIS1,CHMP5,PARP11,NUP107,THG1L,VPS4B,ADCK1,CAT,RIF1,NUP85,PMPCB,XPO7,TIMM10B,PTCD3,XPO4,IPO8,SYNJ2BP,PNPLA8,MRPS9,BRIP1,MRPS18B,CHMP3,GTF3C3,ATF2,NUP54,GPAM,TNPO3,CCAR1,UQCRC2,HIGD2A,ARMC1,MINDY3,TMX2,MRPL49,NDUFC2,EPHA4,ATP5MC3,OXA1L,NUP205,AIFM1,MRPL10,RETSAT,SENP2,NDUFS4,TRMT10B,DCTN5,NEMP1,ATP5MG,NUDT9,CEP89,DST,WDR3,CYB5B,GPD2,ABCF…
GO Component	GO:0005768	Endosome	178	1030	0.12	0.0135	M6PR,VAMP3,YIPF1,DERL2,LAPTM4A,TCN2,AP4S1,ATP6V1D,RAB3D,CHMP5,TMEM59,DOP1A,VPS4B,WASHC3,RAB22A,ZFYVE26,VPS35L,TSG101,ATP6V1E1,RBSN,WDR44,AP3B1,LAMTOR5,KIDINS220,DYNC1LI2,CLCN3,AP5M1,SLC30A4,RAB11A,PIK3C3,RAB27B,VPS26A,CHMP3,EHBP1,PIKFYVE,ARRDC3,EXPH5,HPS5,VPS33A,SCAMP2,CTSK,ATP6V1A,EPHA4,NMNAT2,MITD1,ATP6V0D1,NEU3,VCAM1,NCSTN,STEAP1,VPS35,TPP1,TRAPPC1,INSR,TMEM192,STX8,S1PR1,WDR48,VPS50,ATP6V0A4,…
GO Component	GO:0005815	Microtubule organizing center	147	825	0.13	0.0135	AKAP11,AAAS,ATP6V1D,APEX1,DCTN6,CEP41,ORC2,VPS4B,CCDC77,BBS9,IFT81,CYTH4,ZFYVE26,TSG101,DPF2,CEP85,APC,ESPL1,DYNC1LI2,IFT172,MIB1,RTRAF,TRIP4,RAB11A,MTUS1,UBN1,CAPG,EHBP1,IFT46,USO1,CEP70,SLF1,ANKRD7,AHI1,MFAP1,BBS4,UPF3B,ATM,HNMT,HAUS1,NUBP1,OLA1,CCT8,SASS6,STARD9,SPICE1,PHAX,DCAF13,WRN,LEO1,DCTN5,NUDT21,MDM1,CEP89,IQCB1,IFT80,WDR35,CEP295,PIBF1,HARBI1,CEP57,IFT22,POC1B,PLAG1,PSEN1,FIGN,INTU,C2C…
GO Component	GO:0005773	Vacuole	149	839	0.13	0.0138	M6PR,DCN,LAPTM4A,DLD,TCN2,ATP6V1D,GLA,ACP5,RAB3D,CHMP5,ITFG2,USP5,TMEM59,CAT,SNAP23,ZFYVE26,GFAP,ATP6V1E1,AP3B1,LAMTOR5,DYNC1LI2,STX17,SLC3A1,CLCN3,AP5M1,SLC30A4,FAF2,PIK3C3,VMP1,VPS26A,SIAE,CHMP3,AGA,VCAN,ARRDC3,USP4,GLIPR1,LUM,VPS33A,CTSK,ATP6V1A,NRBF2,ANK3,NDUFC2,CCT8,ATP6V0D1,NEU3,NCSTN,TMEM79,WDR41,VPS35,CCT2,TPP1,TRAPPC1,INSR,TMEM192,STX8,GLB1,WDR48,ATP6V0A4,VPS41,CTSW,GBA,CYBRD1,PSEN1,IFIT…
GO Component	GO:0031902	Late endosome membrane	39	157	0.27	0.0144	YIPF1,LAPTM4A,CHMP5,TMEM59,VPS4B,TSG101,LAMTOR5,CLCN3,AP5M1,SLC30A4,RAB27B,CHMP3,PIKFYVE,VPS33A,MITD1,STX8,VPS41,VPS39,RNF13,WDR91,TMEM9,SLC29A3,VPS16,SLC11A2,SNX16,SLC38A9,IFITM3,LAMP2,OSBPL9,ATP13A3,LAMTOR3,CHMP1B,CD63,LITAF,GOSR2,CHMP2A,RAB7B,IFITM2,VPS13C
GO Component	GO:0098791	Golgi apparatus subcompartment	77	384	0.18	0.0182	M6PR,VAMP3,YIPF1,KLHL20,CABP7,AP4S1,BET1,LAP3,TMEM59,DOP1A,SYS1,WDR44,SULF1,MAN2A1,ARL1,RAB11A,RAB27B,ARFGEF1,USO1,PIK3C2A,SCAMP2,GOLPH3L,YIPF5,NMNAT2,TMEM79,ARFIP1,COG5,STX8,GCC2,PCSK1,GBA,MOB4,GPR89A,TRAPPC6B,ATP11C,AP1S1,ATP7A,VPS13B,GAL3ST4,FUT8,BECN1,COG2,RAB29,SYT11,RAB13,GPR89B,AP4B1,B4GALT5,RABEPK,SLC30A6,POSTN,TMEM87A,AP1G1,GOLGB1,TBC1D23,SLC11A2,SAR1B,TGOLN2,PREPL,SCFD1,BCAP31,BIRC6,LAM…
GO Component	GO:0031966	Mitochondrial membrane	134	752	0.13	0.0221	COX15,MRPS35,TIMM21,TIGAR,TOMM22,CYP24A1,FIS1,THG1L,ADCK1,PMPCB,TIMM10B,PTCD3,SYNJ2BP,PNPLA8,MRPS9,MRPS18B,ATF2,GPAM,UQCRC2,HIGD2A,ARMC1,TMX2,MRPL49,NDUFC2,EPHA4,ATP5MC3,OXA1L,AIFM1,MRPL10,NDUFS4,TRMT10B,ATP5MG,CYB5B,GPD2,AGPAT4,CLU,YME1L1,DHFR2,TMEM11,RNF185,HADHB,MICOS10,COX14,SLC25A20,PSEN1,HAX1,TMEM186,SHMT2,MRPL30,MRPL35,ATAD1,HSPD1,ARMCX3,MAOA,SLC25A40,SAMM50,SLC25A26,ARMCX2,CASP8,MT-CYB,MT…
GO Component	GO:0071007	U2-type catalytic step 2 spliceosome	13	30	0.52	0.0221	AQR,RBM22,SYF2,SNRPB2,DHX8,CDC40,CDC5L,CRNKL1,CWC22,EFTUD2,PLRG1,SNW1,PRPF8
GO Component	GO:0090734	Site of DNA damage	28	102	0.32	0.0223	CBX5,ARPC3,RIF1,HELB,PARP2,HUS1,ATF2,WDR70,SLF1,XPC,SHLD2,DDB1,RNF168,MRE11,KDM4D,SMARCAL1,SMARCAD1,PARP9,RFWD3,INIP,ACTR2,TP53BP1,XRCC5,SLFN11,PARP3,HPF1,OARD1,CNTD1
GO Component	GO:0098798	Mitochondrial protein-containing complex	62	296	0.2	0.0223	MRPS35,TIMM21,DLD,TOMM22,PDHX,PMPCB,TIMM10B,PTCD3,MRPS9,MRPS18B,UQCRC2,MRPL49,NDUFC2,ATP5MC3,MRPL10,NDUFS4,TRMT10B,IDH3A,ATP5MG,NSUN3,HADHB,MICOS10,MRPL30,MRPL35,SAMM50,MT-CYB,MT-ND6,MT-ND4L,MT-ND5,MT-ND4,MT-CO3,SDHC,TOMM40L,DAP3,MTX1,DBT,CHCHD1,MRPS16,NDUFS5,APOOL,COX7A2L,APOO,HADHA,TIMM17B,ATP5F1A,NDUFS1,PNPT1,NDUFA5,MRPL47,NDUFA3,SUCLG2,NSUN4,MFN1,NDUFA13,MRPS27,POLG2,COX4I1,MRPS21,MTERF4,MRPL…
GO Component	GO:1904813	ficolin-1-rich granule lumen	32	124	0.29	0.0236	PSMA2,LTA4H,CAT,TNFAIP6,FGL2,PSMD11,SRP14,CCT8,GLB1,PKM,HUWE1,XRCC6,ILF2,DYNLT1,CTSS,HSP90AB1,CSNK2B,COMMD3,ACTR2,YPEL5,PGM2,AMPD3,GSTP1,ALAD,IDH1,PSMC2,PSMD13,GPI,SERPINA1,HSPA8,ACLY,DDX3X
GO Component	GO:0055029	Nuclear DNA-directed RNA polymerase complex	31	121	0.29	0.0306	POLR3B,TBPL1,CDK7,TAF12,GTF2H1,GTF2E1,ERCC3,LEO1,TAF7,ZNRD1,TAF9B,POLR2K,PRIM1,CTR9,GTF2B,MMS19,SUPT3H,POLR3A,TAF8,POLR3F,TAF2,POLR2B,CRCP,TAF1,ENY2,POLR1B,WDR61,CD3EAP,RPAP2,MCM3,CCNH
GO Component	GO:0030134	COPII-coated ER to Golgi transport vesicle	25	90	0.32	0.0339	CNIH1,IER3IP1,STX17,USO1,YIPF5,STX5,TMED10,SEC23B,SEC24C,ERGIC3,ERGIC2,SEC23IP,TMED5,SAR1A,PEF1,LMAN2L,SEC13,SEC31A,SAR1B,MCFD2,SERPINA1,YIPF6,GOSR2,SEC22B,CD59
GO Component	GO:0000974	Prp19 complex	8	13	0.67	0.0388	RBM22,SYF2,ISY1,CTNNBL1,CDC5L,CRNKL1,PLRG1,HSPA8
GO Component	GO:0005759	Mitochondrial matrix	92	494	0.15	0.0405	NDUFAF7,MRPS35,DLD,ACO2,DECR1,PDHX,MRM2,STYXL1,PMPCB,TRNT1,PTCD3,MRPS9,TBRG4,TTC5,MRPS18B,DGUOK,FASTKD3,MMUT,MRPL49,OXA1L,PDPR,MRPL10,FLAD1,ABCE1,RPUSD4,IDH3A,SDHAF2,TRMT61B,CBR4,NUDT9,QARS1,PDP2,CA5B,NSUN3,DHFR2,HADHB,KARS1,SHMT2,TMLHE,DLST,MRPL30,MRPL35,HSPD1,MRRF,ETFB,ETFBKMT,DNA2,HIBCH,TFB1M,RNASEL,DAP3,OAT,TARS2,RARS2,DBT,SDHAF4,ACADM,CHCHD1,TRUB2,MRPS16,HMGCL,NUDT2,FASTKD5,HADHA,MTHFD2,SUOX…
GO Component	GO:0016605	PML body	27	103	0.3	0.0441	KLHL20,EIF3E,THAP1,UBN1,PPARGC1A,DAXX,NSMCE2,CIART,MRE11,SP100,ATR,BLM,RFWD3,ZNF451,ATRX,TDP2,SP140,SUMO1,MORC3,CALCOCO2,SUMO2,SKIL,HMBOX1,PIAS1,NFE2,CASP8AP2,ZMYM2
Reactome	HSA-8953854	Metabolism of RNA	199	705	0.33	3.08e-16	AQR,RBM22,OSGEP,AAAS,RTCB,PHF5A,CSTF1,PSMD10,EXOSC5,PSMA2,DDX5,PUS3,NUP107,CNOT2,KRR1,MTREX,THG1L,SYF2,CPSF3,MRM2,MPHOSPH10,NUP85,THOC2,SNRPB2,NSRP1,LSM8,TRNT1,DHX35,NOL11,PPIL4,CDK7,PRPF38A,C2orf49,IGF2BP3,TGS1,PPIG,WDR12,PSMC1,PPWD1,THOC1,UTP20,RTRAF,UTP6,PSMD11,RBM25,DHX8,SMG6,FAM32A,DCPS,DNAJC8,NUP54,XRN1,WDR70,CCAR1,GTF2H1,MFAP1,NOB1,RPS11,SF3B4,ZMAT2,UPF3B,GEMIN6,CWF19L2,RIOK2,ERCC3,NUP205,…
Reactome	HSA-74160	Gene expression (Transcription)	329	1476	0.23	1.04e-14	SLC2A3,TIGAR,RRN3,AAAS,CBX5,ZNF184,SUPT16H,CSTF1,CSNK2A1,PSMD10,MGA,ZNF432,NAMPT,PSMA2,SUPT4H1,POLR3B,NUP107,CNOT2,MLH1,CPSF3,TP53I3,NFYB,CAT,ZNF350,H4C6,SOX9,NUP85,THOC2,NR1D1,ZNF317,ZNF10,RRM2B,ZNF557,ZNF426,MED10,IPO8,CDK7,LAMTOR5,MED4,HUS1,TTC5,BRIP1,INTS13,PSMC1,ICE2,ZNF430,THOC1,PSMD11,CCNT1,ZNF175,PRDX1,ZNF225,TAF1B,GTF3C3,TAF12,ATF2,CCNT2,RBBP5,PPARGC1A,NUP54,CASP6,GPAM,MED20,PMS2,GTF2H1,…
Reactome	HSA-73857	RNA Polymerase II Transcription	294	1337	0.22	2.22e-12	SLC2A3,TIGAR,CBX5,ZNF184,SUPT16H,CSTF1,CSNK2A1,PSMD10,MGA,ZNF432,NAMPT,PSMA2,SUPT4H1,CNOT2,MLH1,CPSF3,TP53I3,NFYB,CAT,ZNF350,H4C6,SOX9,THOC2,NR1D1,ZNF317,ZNF10,RRM2B,ZNF557,ZNF426,MED10,CDK7,LAMTOR5,MED4,HUS1,TTC5,BRIP1,INTS13,PSMC1,ICE2,ZNF430,THOC1,PSMD11,CCNT1,ZNF175,PRDX1,ZNF225,TAF12,ATF2,CCNT2,RBBP5,PPARGC1A,CASP6,GPAM,MED20,PMS2,GTF2H1,DAXX,ZNF544,ZNF45,CTSK,UPF3B,NRBF2,ZNF214,ATM,ZNF547,G…
Reactome	HSA-72203	Processing of Capped Intron-Containing Pre-mRNA	99	281	0.43	2.90e-12	AQR,RBM22,AAAS,PHF5A,CSTF1,DDX5,NUP107,MTREX,SYF2,CPSF3,NUP85,THOC2,SNRPB2,NSRP1,LSM8,DHX35,PPIL4,PRPF38A,PPIG,PPWD1,THOC1,RBM25,DHX8,FAM32A,DNAJC8,NUP54,WDR70,CCAR1,MFAP1,SF3B4,ZMAT2,UPF3B,CWF19L2,NUP205,SLU7,CPSF2,NUDT21,SF3B3,DDX23,PPP1R8,PRPF3,CSTF3,SNRNP200,SF3B2,WDR33,SRRM1,NCBP2,CSTF2T,SF3B1,DHX15,PRPF4B,NUP43,POLR2K,RBM5,ZMAT5,ZNF830,CTNNBL1,DHX9,SF3B5,CDC40,RNF113A,CDC5L,C9orf78,HNRNPH2,…
Reactome	HSA-72163	mRNA Splicing - Major Pathway	77	203	0.46	1.07e-10	AQR,RBM22,PHF5A,DDX5,MTREX,SYF2,SNRPB2,NSRP1,LSM8,DHX35,PPIL4,PRPF38A,PPIG,PPWD1,RBM25,DHX8,FAM32A,DNAJC8,WDR70,CCAR1,MFAP1,SF3B4,ZMAT2,UPF3B,CWF19L2,SLU7,SF3B3,DDX23,PPP1R8,PRPF3,SNRNP200,SF3B2,SRRM1,NCBP2,SF3B1,DHX15,PRPF4B,POLR2K,RBM5,ZNF830,CTNNBL1,DHX9,SF3B5,CDC40,RNF113A,CDC5L,C9orf78,HNRNPH2,SF3A3,PRPF4,HNRNPR,RBM7,HNRNPK,CRNKL1,PRPF18,CWC27,POLR2B,LUC7L3,SNU13,TFIP11,CWC22,EFTUD2,IK,HNRNP…
Reactome	HSA-72172	mRNA Splicing	79	211	0.45	1.07e-10	AQR,RBM22,PHF5A,DDX5,MTREX,SYF2,SNRPB2,NSRP1,LSM8,DHX35,PPIL4,PRPF38A,PPIG,PPWD1,RBM25,DHX8,FAM32A,DNAJC8,WDR70,CCAR1,MFAP1,SF3B4,ZMAT2,UPF3B,CWF19L2,SLU7,SF3B3,DDX23,PPP1R8,PRPF3,SNRNP200,SF3B2,SRRM1,NCBP2,SF3B1,DHX15,PRPF4B,POLR2K,RBM5,ZMAT5,ZNF830,CTNNBL1,DHX9,SF3B5,CDC40,RNF113A,CDC5L,C9orf78,HNRNPH2,SF3A3,PRPF4,HNRNPR,RBM7,HNRNPK,CRNKL1,PRPF18,CWC27,POLR2B,LUC7L3,SNU13,TFIP11,CWC22,EFTUD2,IK…
Reactome	HSA-212436	Generic Transcription Pathway	260	1215	0.21	6.03e-10	SLC2A3,TIGAR,CBX5,ZNF184,SUPT16H,CSNK2A1,PSMD10,MGA,ZNF432,NAMPT,PSMA2,SUPT4H1,CNOT2,MLH1,TP53I3,NFYB,CAT,ZNF350,H4C6,SOX9,NR1D1,ZNF317,ZNF10,RRM2B,ZNF557,ZNF426,MED10,CDK7,LAMTOR5,MED4,HUS1,TTC5,BRIP1,PSMC1,ZNF430,PSMD11,CCNT1,ZNF175,PRDX1,ZNF225,TAF12,ATF2,CCNT2,RBBP5,PPARGC1A,CASP6,GPAM,MED20,PMS2,GTF2H1,DAXX,ZNF544,ZNF45,CTSK,NRBF2,ZNF214,ATM,ZNF547,ABCA6,ERCC3,ZNF19,ZNF235,ZNF250,ZNF585A,ZNF…
Reactome	HSA-1852241	Organelle biogenesis and maintenance	77	293	0.3	7.59e-05	CEP41,BBS9,IFT81,TTC21B,NR1D1,EXOC4,TGS1,IFT172,RAB11A,IFT46,ATF2,PPARGC1A,CEP70,AHI1,TRIP11,BBS4,HAUS1,ATP5MC3,CCT8,CCT3,LZTFL1,CCT2,MED1,ATP5MG,ARF4,CEP89,IQCB1,IFT80,NPHP1,WDR35,CEP57,TMEM11,IFT22,PRKAG1,MICOS10,C2CD3,CEP97,CLUAP1,SAMM50,DYNLRB1,KIFAP3,SDCCAG8,TCTE3,TFB1M,MTX1,ACTR1A,CETN2,IFT52,APOOL,CNTRL,APOO,CCP110,CENPJ,ARL13B,ALAS1,DYNC1I2,ATP5F1A,WDR19,CEP162,CREB1,CHD9,CC2D2A,TBL1XR1,A…
Reactome	HSA-392499	Metabolism of proteins	338	1917	0.13	7.59e-05	MRPS35,DERL2,PIGB,AAAS,CBX5,KLHL20,CNIH1,CSNK2A1,PIGU,PSMD10,STAG2,TIMP1,MMP2,EIF3E,DCTN6,RAB3D,LAMB1,BET1,PSMA2,DDX5,MLEC,NUP107,USP5,RARS1,GGCX,ZNF350,RAB22A,H4C6,SSR1,BMP4,NUP85,EIF3K,COPB1,DAD1,EXOC4,PTCD3,DPH2,EIF2S1,EDEM1,NARS1,APC,DYNC1LI2,USP37,MRPS9,GALNT5,STX17,PDCL,MRPS18B,ADAM10,PSMC1,MAN2A1,PSMD11,AARS1,RAB11A,MARS1,RAB27B,CAPZA1,ARFGAP3,ALG6,MTIF2,TOP2B,RBBP5,FBXL20,PPARGC1A,NUP54,U…
Reactome	HSA-597592	Post-translational protein modification	257	1405	0.14	0.00017	DERL2,PIGB,AAAS,CBX5,KLHL20,CNIH1,PIGU,PSMD10,STAG2,TIMP1,DCTN6,RAB3D,LAMB1,BET1,PSMA2,DDX5,MLEC,NUP107,USP5,GGCX,ZNF350,RAB22A,H4C6,BMP4,NUP85,COPB1,DAD1,DPH2,EDEM1,APC,DYNC1LI2,USP37,GALNT5,STX17,ADAM10,PSMC1,MAN2A1,PSMD11,RAB11A,RAB27B,CAPZA1,ARFGAP3,ALG6,TOP2B,RBBP5,FBXL20,PPARGC1A,NUP54,USO1,GALNT7,ERCC8,VCAN,TNC,POLB,USP4,DAXX,MARCHF6,SHPRH,PIGT,USP15,ANK3,XPC,NUP205,NSMCE2,DCUN1D1,NEU3,STX…
Reactome	HSA-446203	Asparagine N-linked glycosylation	76	304	0.28	0.00033	DERL2,CNIH1,DCTN6,BET1,MLEC,COPB1,DAD1,EDEM1,DYNC1LI2,STX17,PSMC1,MAN2A1,CAPZA1,ARFGAP3,ALG6,USO1,MARCHF6,ANK3,NEU3,STX5,COG5,ALG8,DCTN5,TRAPPC1,TMED10,ARF4,GLB1,SEC22A,OS9,RNF185,COPG1,COPB2,TRAPPC6B,GANAB,SEC24C,MANEA,FUT8,MAGT1,COG2,COPA,SEC23IP,SLC35A1,ACTR1A,DPM1,B4GALT5,NEU1,LMAN2L,SEC13,STT3A,GOLGB1,SEC31A,DYNC1I2,ANKRD28,SAR1B,DPAGT1,MCFD2,UBA52,SCFD1,DDOST,COPG2,DCTN4,SERPINA1,B4GALT4,PG…
Reactome	HSA-199991	Membrane Trafficking	129	626	0.19	0.00088	M6PR,VAMP3,AP4S1,CNIH1,DCTN6,BET1,CHMP5,ARPC3,VPS4B,SYS1,CYTH4,SNAP23,COPB1,TSG101,EXOC4,AP3B1,DYNC1LI2,STX17,KLC4,MAN2A1,ARL1,RAB11A,RAB27B,CAPZA1,ARFGAP3,CHMP3,CBL,WNT5A,USO1,PIK3C2A,TRIP11,FNBP1L,ANK3,NBAS,GJA1,STX5,COG5,KIF27,TSC1,COPS2,DCTN5,TRAPPC1,TMED10,ARF4,GCC2,SEC22A,MADD,RAB8B,PRKAG1,COPG1,COPB2,TRAPPC6B,KIF9,AP1S1,SEC24C,SYNJ2,TBC1D8B,REPS2,CHM,COPS5,RAB3GAP2,RAB5B,KIFAP3,CHML,COG2,P…
Reactome	HSA-199977	ER to Golgi Anterograde Transport	45	154	0.35	0.0014	CNIH1,DCTN6,BET1,COPB1,DYNC1LI2,STX17,CAPZA1,ARFGAP3,USO1,ANK3,STX5,COG5,DCTN5,TRAPPC1,TMED10,ARF4,SEC22A,COPG1,COPB2,TRAPPC6B,SEC24C,COG2,COPA,SEC23IP,ACTR1A,LMAN2L,SEC13,GOLGB1,SEC31A,DYNC1I2,ANKRD28,SAR1B,MCFD2,SCFD1,COPG2,DCTN4,SERPINA1,ARFGAP2,TRAPPC4,COPZ1,GOSR2,SEC22B,SPTAN1,MIA2,CD59
Reactome	HSA-5617833	Cilium Assembly	54	200	0.31	0.0014	CEP41,BBS9,IFT81,TTC21B,EXOC4,IFT172,RAB11A,IFT46,CEP70,AHI1,TRIP11,BBS4,HAUS1,CCT8,CCT3,LZTFL1,CCT2,ARF4,CEP89,IQCB1,IFT80,NPHP1,WDR35,CEP57,IFT22,C2CD3,CEP97,CLUAP1,DYNLRB1,KIFAP3,SDCCAG8,TCTE3,ACTR1A,CETN2,IFT52,CNTRL,CCP110,CENPJ,ARL13B,DYNC1I2,WDR19,CEP162,CC2D2A,ARL6,CKAP5,BBS12,CEP290,NEDD1,DYNC2LI1,TTC8,TCTN3,RPGRIP1L,DYNC2H1,BBS10
Reactome	HSA-5653656	Vesicle-mediated transport	134	666	0.18	0.0014	M6PR,VAMP3,AP4S1,CNIH1,DCTN6,BET1,CHMP5,ARPC3,SPARC,VPS4B,SYS1,CYTH4,SNAP23,COPB1,TSG101,EXOC4,AP3B1,DYNC1LI2,STX17,KLC4,MAN2A1,ARL1,RAB11A,RAB27B,CAPZA1,ARFGAP3,CHMP3,CBL,WNT5A,USO1,PIK3C2A,TRIP11,FNBP1L,ANK3,NBAS,GJA1,STX5,COG5,KIF27,TSC1,COPS2,HSP90B1,DCTN5,TRAPPC1,TMED10,COL3A1,ARF4,GCC2,SEC22A,MADD,RAB8B,APOL1,PRKAG1,COPG1,COPB2,TRAPPC6B,KIF9,AP1S1,SEC24C,SYNJ2,TBC1D8B,REPS2,CHM,COPS5,RAB3GA…
Reactome	HSA-948021	Transport to the Golgi and subsequent modification	51	185	0.32	0.0014	CNIH1,DCTN6,BET1,COPB1,DYNC1LI2,STX17,MAN2A1,CAPZA1,ARFGAP3,USO1,ANK3,STX5,COG5,DCTN5,TRAPPC1,TMED10,ARF4,SEC22A,COPG1,COPB2,TRAPPC6B,SEC24C,MANEA,FUT8,COG2,COPA,SEC23IP,ACTR1A,B4GALT5,LMAN2L,SEC13,GOLGB1,SEC31A,DYNC1I2,ANKRD28,SAR1B,MCFD2,SCFD1,COPG2,DCTN4,SERPINA1,B4GALT4,ARFGAP2,TRAPPC4,COPZ1,GOSR2,SEC22B,B4GALT3,SPTAN1,MIA2,CD59
Reactome	HSA-379716	Cytosolic tRNA aminoacylation	15	24	0.68	0.002	RARS1,NARS1,AARS1,MARS1,QARS1,KARS1,WARS1,EPRS1,SARS1,IARS1,EEF1E1,CARS1,LARS1,AIMP1,TARS1
Reactome	HSA-73894	DNA Repair	73	310	0.25	0.002	AQR,APEX1,MLH1,POLK,RIF1,H4C6,PARP2,CDK7,HUS1,BRIP1,XRCC1,POLD3,ERCC8,POLB,PMS2,GTF2H1,FANCM,ATM,XPC,ERCC3,WRN,COPS2,DDB1,WDR48,FANCI,CLSPN,RNF168,RCHY1,MRE11,USP45,RAD51C,ACTR8,ASCC1,POLR2K,ATR,BLM,MCRS1,POT1,COPS5,DNA2,XRCC6,FAN1,ZNF830,DCLRE1A,DTL,CETN2,EYA3,TDP2,LIG3,BRCA2,POLR2B,RFC1,RAD1,TP53BP1,XRCC5,SUMO1,RFC4,CUL4B,INO80D,FANCL,COPS7B,UBA52,CHEK1,ACTL6A,ALKBH2,SUMO2,FTO,RAD17,NFRKB,PIAS1…
Reactome	HSA-379724	tRNA Aminoacylation	19	42	0.54	0.0048	RARS1,NARS1,AARS1,MARS1,QARS1,KARS1,WARS1,EPRS1,TARS2,RARS2,SARS1,IARS1,EEF1E1,CARS1,LARS1,AIMP1,TARS1,DARS2,LARS2
Reactome	HSA-5696399	Global Genome Nucleotide Excision Repair (GG-NER)	28	83	0.41	0.0063	POLK,PARP2,CDK7,XRCC1,POLD3,GTF2H1,XPC,ERCC3,COPS2,DDB1,USP45,ACTR8,MCRS1,COPS5,CETN2,LIG3,RFC1,SUMO1,RFC4,CUL4B,INO80D,COPS7B,UBA52,ACTL6A,SUMO2,NFRKB,PIAS1,CCNH
Reactome	HSA-5696398	Nucleotide Excision Repair	33	109	0.36	0.008	AQR,POLK,PARP2,CDK7,XRCC1,POLD3,ERCC8,GTF2H1,XPC,ERCC3,COPS2,DDB1,USP45,ACTR8,POLR2K,MCRS1,COPS5,ZNF830,CETN2,LIG3,POLR2B,RFC1,SUMO1,RFC4,CUL4B,INO80D,COPS7B,UBA52,ACTL6A,SUMO2,NFRKB,PIAS1,CCNH
Reactome	HSA-6790901	rRNA modification in the nucleus and cytosol	22	60	0.44	0.0132	KRR1,MPHOSPH10,NOL11,UTP20,UTP6,UTP15,DCAF13,WDR3,WDR75,FCF1,HEATR1,PDCD11,BMS1,WDR46,NOP2,SNU13,UTP25,WDR36,UTP14C,TRMT112,EMG1,DDX52
Reactome	HSA-162906	HIV Infection	54	229	0.25	0.0174	AAAS,SUPT16H,PSMD10,PSMA2,CHMP5,SUPT4H1,NUP107,VPS4B,NUP85,TSG101,CDK7,PSMC1,PSMD11,CCNT1,CHMP3,TAF12,CCNT2,NUP54,GTF2H1,GTF2E1,ERCC3,NUP205,TAF7,NCBP2,AP1S1,TAF9B,NUP43,POLR2K,XRCC6,PSMB5,BTRC,GTF2B,PSMB2,PSMB8,TAF2,POLR2B,SEC13,XRCC5,AP1G1,RAE1,NEDD4L,UBA52,PSMC2,PSMD13,AP2M1,TAF1,PSMA1,DOCK2,RNMT,CHMP2A,AP2B1,LIG4,PSMC6,CCNH
Reactome	HSA-204005	COPII-mediated vesicle transport	23	68	0.41	0.0226	CNIH1,BET1,STX17,USO1,STX5,TRAPPC1,TMED10,SEC22A,TRAPPC6B,SEC24C,SEC23IP,LMAN2L,SEC13,SEC31A,ANKRD28,SAR1B,MCFD2,SCFD1,SERPINA1,TRAPPC4,GOSR2,SEC22B,CD59
Reactome	HSA-1430728	Metabolism	333	2092	0.08	0.0475	NDUFAF7,COX15,DCN,SLC2A3,DLD,AAAS,TECR,TCN2,ACO2,CYP24A1,CSNK2A1,PSMD10,GLA,ACP5,DECR1,NAMPT,PSMA2,PDHX,LTA4H,NUP107,NUDT12,RARS1,PFKFB4,UMPS,MED28,PANK3,PDZD11,NFYB,ORMDL2,NUP85,INSIG2,UROD,NR1D1,CDO1,RRM2B,AOC2,MED10,PNPLA8,MED4,ACSBG1,BRIP1,TGS1,KYAT3,SELENOI,HAL,PSMC1,LPIN2,PSMD11,GLCE,MARS1,PIK3C3,SPTLC1,PIK3R3,ITPKC,DGUOK,KYNU,PIKFYVE,PPARGC1A,NUP54,VCAN,PAPSS1,GPAM,MED20,PIK3C2A,GLIPR1,LUM…
Reactome	HSA-72306	tRNA processing	30	108	0.32	0.0475	OSGEP,AAAS,RTCB,PUS3,NUP107,THG1L,NUP85,TRNT1,C2orf49,RTRAF,NUP54,NUP205,TRMT61B,ADAT1,FTSJ1,TRMT11,NUP43,EPRS1,TRMT13,NSUN6,DDX1,SEC13,RAE1,POP1,THADA,ALKBH8,MTO1,QTRT2,TRMT112,DUS2
WikiPathways	WP411	mRNA processing	48	125	0.46	4.57e-06	PHF5A,CSTF1,CPSF3,SNRPB2,DHX8,DNAJC8,SF3B4,NONO,CPSF2,NUDT21,TMED10,CD2BP2,SF3B3,PRPF3,CSTF3,CLK4,SF3B2,SMC1A,SRRM1,NCBP2,CSTF2T,SF3B1,DHX15,PRPF4B,RBM5,DHX9,SF3B5,CDC40,HNRNPH2,SF3A3,SRPK1,PRPF4,HNRNPR,HNRNPK,XRN2,PRPF18,DDX1,SPOP,SNU13,EFTUD2,CLK1,DICER1,HNRNPC,SRP54,PRPF8,RNMT,HNRNPU,SNRPN
WikiPathways	WP4536	Genes related to primary cilium development (based on CRISPR)	38	103	0.45	0.00019	BBS9,IFT81,TTC21B,IFT172,MIB1,IFT46,BBS4,SASS6,LZTFL1,IFT80,TMEM107,WDR35,CEP295,PIBF1,CDK20,C2CD3,CEP97,CLUAP1,KIFAP3,KIAA0753,DYNLT1,EFCAB7,IFT52,TTC23,ARL13B,TULP3,WDR19,CEP162,CEP44,CC2D2A,ARL6,BBS12,DYNC2LI1,TTC8,TCTN3,RPGRIP1L,DYNC2H1,BBS10
WikiPathways	WP4352	Ciliary landscape	58	214	0.31	0.0009	GLA,DDX5,BBS9,IFT81,SNRPB2,EXOC4,APC,IFT172,ARFGAP3,EHBP1,IFT46,MFAP1,BBS4,IQGAP1,IQGAP2,ZYG11B,LZTFL1,ANKS6,COPS2,CD2BP2,GLB1,MCM7,IQCB1,IFT80,IFT22,CNOT1,INTU,WNK1,CEP97,CLUAP1,UBE2H,XPNPEP3,DYNLRB1,COPS5,DYNLT1,EXOSC2,IFT52,HDAC1,AAR2,UQCC1,DYNLT3,YPEL5,LCA5,AIMP1,DYNC1I2,COPS7B,EFTUD2,PSMD13,NDUFA5,CNOT6L,BBIP1,CEP290,MYL6B,YAP1,MCM3,TTC8,PSMC6,RPGR
WikiPathways	WP4946	DNA repair pathways, full network	37	120	0.37	0.0039	APEX1,MLH1,POLK,PARP2,CDK7,BRIP1,XRCC1,POLD3,ERCC8,POLB,PMS2,GTF2H1,FANCM,ATM,XPC,ERCC3,WRN,DDB1,WDR48,FANCI,MRE11,RAD51C,ATR,XRCC6,FAN1,CETN2,APEX2,LIG3,BRCA2,RFC1,XRCC5,RFC4,CUL4B,FANCL,CHEK1,LIG4,CCNH
WikiPathways	WP5234	Bardet-Biedl syndrome	28	88	0.38	0.0197	CEP41,BBS9,IFT81,TTC21B,IFT172,BBS4,LZTFL1,IQCB1,IFT80,TMEM107,WDR35,CLUAP1,SDCCAG8,IFT52,LCA5,ARL13B,WDR19,TRIM32,ARL6,BBIP1,BBS12,GPR161,CEP290,SCAPER,DYNC2LI1,TTC8,DYNC2H1,BBS10
WikiPathways	WP3925	Amino acid metabolism	28	90	0.37	0.0224	DLD,ACO2,PDHX,RARS1,HAL,MMUT,HNMT,PKM,DLST,MAOA,WARS1,HIBCH,EPRS1,OAT,ACADM,CTH,ALDH18A1,ASS1,HMGCL,IARS1,P4HA2,IDH1,CPS1,ADH4,BCAT1,LDHA,ACLY,LARS2
WikiPathways	WP4532	Intraflagellar transport proteins binding to dynein	13	27	0.56	0.0454	IFT81,DYNC1LI2,IFT46,IFT80,WDR35,IFT22,DYNLRB1,DYNLT1,DYNLT3,DYNC1I2,WDR19,DYNC2LI1,DYNC2H1

## Sheet: Suppl. table 3C
					Genes UP	Fold change	Padj		Genes DOWN	Fold change	Padj
					NIPSNAP1	4.67	0		IL1RN	0.274	0.0011
					ARRB2	2.98	0		IL1R1	0.447	0
					MAPK3	2.16	0.0255		PTGS1	0.482	0.013
					EDN1	1.95	0		BDKRB2	0.315	0
					KCNA1	4.02	0.017		POMK	0.557	0.0426
					ANO1	5.27	0		EDNRB	0.525	0.045
					CXCL12	4.56	0.0006		ITGA2	0.38	4e-05
					NR2F6	3.49	0.0043		NPY1R	0.315	0.0083
					UCHL1	4.71	0.0308		SCN1A	0.304	0.0253
					PZRX4	7.92	0		PTGES	0.381	0.0062
					NMU	105.3	0.0001		IL10	0.1	0.0029
					PTGES3	1.87	0.0003		FAM173B	0.693	0.006
					THBS1	1.78	0		CTSS	0.696	0.0082
					CAPN2	1.57	0.0015		KCNJ10	0.052	0.0202
					TSPO	29.7	0		EDRNB	0.525	0.0451
					GIT2	2.2	0		NEDD4	0.728	0.044
					GRK2	23.2	0		OPHN1	0.624	0.0437
					PRKAR1B	3.64	0		CDK5	0.687	0.0004
					ZFHX2	9.59	2e-05		PTK2B	0.448	0.0335
					APP	1.95	0.0301		GRIA3	0.421	0.0142
					ADRB2	16.4	0		SLC38A2	0.694	0.0352
					F2R	2.4	0.008		FMR1	0.656	0.0006
					VAMP2	6.1	0
					P2RX4	7.92	0
					MC1R	3.26	0.0031
					NOV	3.86	0.0014
					MGLL	1.66	0.005
					GSK3B	2.05	0.0175
					FUS	6.33	0
					FLOT2	2.08	0
					FLOT1	12.27	0
					RAB4A	4.46	0.0003
					SLC1A1	3.04	0.0114
					GRIK2	1.88	0.0014
					STX1A	2.25	0.0154
					SLC9A1	2.04	0.0325
					SLC9A3R2	4.52	5e-05
					SLC9A3R1	9.69	2e-05
					CALM3	2.01	2e-05
					PRNP	2.96	0.0002
					GIPC1	4.39	0
					STXBP1	1.78	0.0049
					PPFIA3	130.95	0

## Sheet: Suppl. table 3D
					Genes UP	Fold change	Padj		Genes DOWN	Fold change	Padj
					ATP6V1B1	14.17	0.0193		ACP5	0.425	0.0002
					ATP6AP1	11.16	0		ATP6V0A4	0.359	0.0002
					PDLIM7	18.82	0		MGP	0.197	0
					GPM6B	1.68	0.0391		SPARC	0.624	0.0106
					SUCO	1.97	0.0016		RUNX2	0.559	0.0051
					MINPP1	8.21	0		SOX9	0.57	0.0393
					OSTF1	1.36	0.0018		ECM1	0.615	0.0026
					IGF2	27.15	0.0018		DDR2	0.515	0
					EXT2	3.09	1e-05		EIF2AK3	0.546	0.0028
					TCIRG1	21.9	0		IFITM1	0.613	0.0007
					SUN1	3.75	0		COL5A2	0.486	0.009
					FOXC2	1.45	0.0179		NBR1	0.522	0.0012
					PAM16	3.52	0		S1PR1	0.345	0
					PHOSPHO1	8	0.0513		GJA1	0.441	1e-05
					MATN1	38.01	0.0009		INTU	0.68	0.0472
					CYP27B1	6.1	0.0016		RBPJ	0.626	0
					TXLNG	2.2	0.0003		SFRP1	0.296	0.0085
					BGLAP	3.88	0		TGFB3	0.473	0.0136
					MAPK3	2.16	0.0255		PTK2B	0.448	0.0335
					EGR2	32.4	0		TPP1	0.594	0.002
					DHRS3	2.42	0		RAB3D	0.697	0.0227
					SIX2	9.72	0		ZNF675	0.616	0.0262
					PTGER4	7.6	0		CTSK	0.687	0.001
					NOTCH1	10.19	0.0002		IL7	0.665	0.0016
					TGFB1	4.6	0		BMP4	0.539	3e-05
					ADRB2	16.4	0		ZMPSTE24	0.627	0.0001
					WNT16	1.57	0.0202		ACVR2A	0.383	0.0002
					LRP5	8.34	0		WNT5A	0.546	0.0016
					LTBP3	15.49	1e-05		BMPR1B	0.509	2e-05
					RAB7A	3.82	0		TFRC	0.587	0.0041
					NCDN	6.43	0		PLA2G4A	0.62	0.002
					TCIRG1	21.9	0
					GDF5	17.4	0
					RXRA	1.87	0.008
					GREM1	1.83	0.0321
					TFAP2A	2.36	0.0011
					ISG15	2.58	0.0368
					ATP2B1	2.1	0.0058
					OSR1	99.7	0
					OSR2	2.31	0.0075
					DKK1	1.65	0.0215
					TRPM4	3.86	7e-05
					FAM20C	2.79	0.0008
					TMEM119	3.15	0.0001
					MDK	18.19	0
					GPM6B	1.68	0.0391
					TNFAIP3	3.92	0
					CSK	12.1	0
					UBASH3B	2.06	0.0004

## Sheet: Suppl. table 3E
					Gene	Fold change	Padj		Gene	Fold change	Padj
					TBXA2R	3.48	0.0007		CCL26	0.377	0.0229
					MAP2K3	3.05	0.0002		SP100	0.733	0.015
					RELT	4.27	0		POLB	0.724	0.0062
					GPR68	3.63	0.0003		ITCH	0.574	0.0004
					PRKC3	11.7	0.003		NFX1	0.6	0.0077
					HDAC4	2.82	0.0079		PARP4	0.463	0.0026
					HDAC5	18.26	0		LTA4H	0.66	0.0127
					PTGER2	11.58	0		PTGS1	0.482	0.0128
					PTGFR	1.66	0.0002		PTGES	0.381	0.0062
					PTGIR	11.47	0.0022		CDO1	0.518	1e-05
					IKBKG	9.05	0		CH13L1	0.183	0
					NFKB2	1.67	0.0531		BMPR1B	0.509	2e-05
					IKBKB	4.28	0		CD27	0.555	0.0027
					RELB	7.46	0		ECM1	0.615	0.0026
					REL	2.11	0.002		IFI16	0.593	1e-05
					NFKBID	5.13	0.0017		AIMP1	0.734	0.0069
					RELA	6.58	0		BDKRB2	0.315	0
					TOLLIP	8.62	0		NFRKB	0.617	0.0438
					TNIP1	2.63	0		TLR6	0.481	0.0513
					TNIP2	2.39	0.0006		TBK1	0.649	1e-05
					TICAM1	29.95	0		HYAL3	0.518	0.0053
					TICAM2	68.43	2e-05		HRH1	0.545	0.0015
					TNFAIP3	3.92	0		CASP4	0.711	0.0002
					TNFRSF10B	2.42	0		ABCF1	0.682	0.032
					TNFRSF1A	11.94	0.0003		CXCR6	0.017	0.006
					TNFRSF14	4.3	0.0002		IL10	0.1	0.0029
					TNFRSF25	74.25	0		IL19	0.074	0.0064
					CXCL2	38.42	1e-05		IL24	0.204	6e-05
					CXCL6	5.4	0.0251		NUPR1	0.795	0.0271
					CXCL1	24.71	0		TNFAIP6	0.217	2e-05
					CXCL3	9.78	7e-05		VCAM1	0.364	0.0309
					GPER1	6.49	0.0005		GJA1	0.441	1e-05
					PXK	2.53	0
					TPST1	5.82	0.0007
					CAMK4	2.49	0.0003
					GGT5	5.9	0
					RPS6KA4	4.51	0.0005
					RPS6KA5	1.87	0.0017
					PYCARD	24.88	0
					RIPK2	8.86	0
					GSDMD	9.49	0
					NOD1	2.47	0.0051
					LTBR	4.15	0.0006
					LTB4R	14.35	0.004
					SDC1	5.95	0.0009
					THEMIS2	2.54	0.0173
					C5AR2	3.44	0
					PLAA	3.39	0
					SEMA7A	1.93	0.0022
					ITGB2	9.29	0
					THBS1	1.78	0
					PTX3	2.62	0.0046
					IL34	6.14	0
					IL17B	33.39	0.0002
					IL15	2.18	0.0021
					TGFB1	4.6	0
					MYD88	3.11	0.0001
					NRROS	3.22	0.0012
					CHST2	2.72	2e-05
					SPHK1	2.36	0.0145
					HNRNPA0	4.76	3e-05
					F2R	2.4	0.0081
					RXRA	1.87	0.008
					ZNF580	11.27	3e-05
					S1PR3	2.15	0.0056
					TUSC2	13.07	0
					MGLL	1.66	0.0049
					MIF	91.18	0
					THBS1	1.78	0
