# Supplementary material for: Investigating mechanical and inflammatory pathological mechanisms in osteoarthritis using MSC-derived osteocyte-like cells in 3D
Source: Front Endocrinol (Lausanne). 2024 Aug 2;15:1359052. doi: 10.3389/fendo.2024.1359052 (PMC11328832; doi:10.3389/fendo.2024.1359052)
Supplement: Supplementary file 10 [file Table_4.xlsx]

## Sheet: (A) OBCD phenotype 
				Key:
					not expressed
					expressed, not regulated (Padj>0.05)
					UP
					DOWN
	Ensembl ID	Gene name	Log2FC	Padj
	ENSG00000182985	CADM1	2.734	1.01789e-13
	ENSG00000189337	KAZN	0.992	0.00530233
	ENSG00000133121	STARD13	0.932	0.00280142
	ENSG00000102024	PLS3	-0.644	0.00564515
	ENSG00000048342	CC2D2A	-0.771	0.0237254
	ENSG00000049323	LTBP1	-0.98	0.000956366
	ENSG00000140948	ZCCHC14
	ENSG00000175906	ARL4D
	ENSG00000158321	AUTS2
	ENSG00000077063	CTTNBP2
	ENSG00000168675	LDLRAD4
	ENSG00000076356	PLX2
	ENSG00000150938	CRIM1
	ENSG00000132613	MTSS1L
	ENSG00000007866	TEAD3
	ENSG00000182492	BGN
	ENSG00000264230	ANXA8L1
	ENSG00000197380	DACT3
	ENSG00000146122	DAAM2
	ENSG00000058091	CDK14
	ENSG00000180592	SKIDA1
	ENSG00000183018	SLC62A2
	ENSG00000153707	PTPRD
	ENSG00000050555	LAMC3
	ENSG00000124159	MATN4

## Sheet: (B) MGI phenotype
				Key:
					not expressed
					expressed, not regulated (Padj>0.05)
					expressed, UP
					expressed, DOWN
	Human_Ensembl_ID	Human_GeneSymbol	Log2FC	Padj
	ENSG00000107984	DKK1	0.726	0.0214656
	ENSG00000111186	WNT5B	1.167	0.00389459
	ENSG00000002745	WNT16	0.646	0.0202454
	ENSG00000111799	COL12A1	2.013	1.35657e-12
	ENSG00000177706	FAM20C	1.478	0.000760073
	ENSG00000184254	ALDH1A3	1.644	0.000602312
	ENSG00000168056	LTBP3	3.953	6.14407e-06
	ENSG00000162551	ALPL	4.954	3.78896e-12
	ENSG00000167244	IGF2	4.763	0.00175857
	ENSG00000164850	GPER1	2.699	0.000478615
	ENSG00000244486	SCARF2	2.265	0.00782871
	ENSG00000108821	COL1A1	2.515	4.97436e-10
	ENSG00000157613	CREB3L1	1.401	1.28018e-07
	ENSG00000168779	SHOX2	1.082	0.00424564
	ENSG00000173917	HOXB2	3.185	0.00130626
	ENSG00000182871	COL18A1	1.06	0.0424919
	ENSG00000104635	SLC39A14	1.035	0.00944057
	ENSG00000164867	NOS3	2.701	0.000732011
	ENSG00000141756	FKBP10	1.256	0.000185455
	ENSG00000176692	FOXC2	1.256	0.000185455
	ENSG00000008283	CYB561	1.134	0.00285899
	ENSG00000105472	CLEC11A	5.68	7.74659e-07
	ENSG00000007384	RHBDF1	1.318	0.00770917
	ENSG00000006118	TMEM132A	1.863	0.0194259
	ENSG00000145423	SFRP2	1.535	0.0332876
	ENSG00000157227	MMP14	2.627	3.55618e-07
	ENSG00000183160	TMEM119	1.653	0.000129986
	ENSG00000142798	HSPG2	1.461	0.00809837
	ENSG00000173040	EVC2	0.954	0.0109179
	ENSG00000112837	TBX18	1.56	0.000958875
	ENSG00000113758	DBN1	3.418	5.88632e-11
	ENSG00000120658	ENOX1	1.559	0.00475407
	ENSG00000123989	CHPF	2.855	1.83179e-06
	ENSG00000106571	GLI3	0.663	0.00945132
	ENSG00000198719	DLL1	5.519	0.0251918
	ENSG00000078399	HOXA9	1.491	0.0184424
	ENSG00000166813	KIF7	1.299	0.0278034
	ENSG00000090776	EFNB1	1.282	0.033017
	ENSG00000117385	P3H1	1.75	0.00145619
	ENSG00000145632	PLK2	3.203	1.66164e-42
	ENSG00000166886	NAB2	1.783	0.000356251
	ENSG00000102312	PORCN	0.689	0.00375287
	ENSG00000165915	SLC39A13	3.3	6.55367e-10
	ENSG00000120833	SOCS2	2.999	4.12103e-10
	ENSG00000122877	EGR2	5.018	7.11413e-09
	ENSG00000277258	PCGF2	0.995	0.00777448
	ENSG00000169398	PTK2	0.539	0.000214759
	ENSG00000170275	CRTAP	1.574	0.00598088
	ENSG00000125968	ID1	4.229	2.75814e-05
	ENSG00000162337	LRP5	3.061	1.4447e-08
	ENSG00000092969	TGFB2	-0.762	0.00168831
	ENSG00000102174	PHEX	-1.263	0.0226372
	ENSG00000173068	BNC2	-0.678	0.0222401
	ENSG00000133110	POSTN	-0.823	0.00632988
	ENSG00000105880	DLX5	-0.758	0.0115809
	ENSG00000114251	WNT5A	-0.874	0.00164558
	ENSG00000166963	MAP1A	-0.944	0.0031445
	ENSG00000087245	MMP2	-1.092	0.000283554
	ENSG00000119699	TGFB3	-1.081	0.0135806
	ENSG00000125398	SOX9	-0.811	0.0393246
	ENSG00000139329	LUM	-0.605	0.000663064
	ENSG00000132386	SERPINF1	-1.076	0.00163895
	ENSG00000183691	NOG	-1.853	0.00949619
	ENSG00000182263	FIGN	-0.947	0.000547658
	ENSG00000143127	ITGA10	-0.843	0.0187645
	ENSG00000204262	COL5A2	-1.041	0.00902101
	ENSG00000120820	GLT8D2	-0.728	1.65282e-05
	ENSG00000011465	DCN	-0.48	0.00530596
	ENSG00000113140	SPARC	-0.681	0.010624
	ENSG00000102024	PLS3	-0.644	0.00564515
	ENSG00000129596	CDO1	-0.949	1.19138e-05
	ENSG00000174705	SH3PXD2B	-0.711	0.00623031
	ENSG00000102265	TIMP1	-1.466	4.05364e-07
	ENSG00000152661	GJA1	-1.182	9.75934e-06
	ENSG00000198121	LPAR1	-0.361	0.00750097
	ENSG00000137573	SULF1	-0.839	0.0102306
	ENSG00000111341	MGP	-2.34	1.86002e-10
	ENSG00000143387	CTSK	-0.542	0.00104098
	ENSG00000164066	INTU	-0.555	0.0472326
	ENSG00000029559	IBSP	-1.171	0.0320958
	ENSG00000162733	DDR2	-0.957	1.33757e-06
	ENSG00000134853	PDGFRA	-0.838	0.000731471
	ENSG00000125378	BMP4	-0.892	3.33548e-05
	ENSG00000198795	ZNF521	-1.003	0.00618673
	ENSG00000129009	ISLR	-1.704	0.00266686
	ENSG00000122884	P4HA1	-0.791	0.000470067
	ENSG00000049323	LTBP1	-0.98	0.000956366
	ENSG00000102678	FGF9
	ENSG00000156925	ZIC3
	ENSG00000154721	JAM2
	ENSG00000164761	TNFRSF11B
	ENSG00000005102	MEOX1
	ENSG00000003137	CYP26B1
	ENSG00000157766	ACAN
	ENSG00000136457	CHAD
	ENSG00000101144	BMP7
	ENSG00000108950	FAM20A
	ENSG00000138669	PRKG2
	ENSG00000132704	FCRL2
	ENSG00000122176	FMOD
	ENSG00000152785	BMP3
	ENSG00000090539	CHRD
	ENSG00000175356	SCUBE2
	ENSG00000077782	FGFR1
	ENSG00000166086	JAM3
	ENSG00000105974	CAV1
	ENSG00000135111	TBX3
	ENSG00000164107	HAND2
	ENSG00000135097	MSI1
	ENSG00000189120	SP6
	ENSG00000141696	P3H4
	ENSG00000186340	THBS2
	ENSG00000166033	HTRA1
	ENSG00000198353	HOXC4
	ENSG00000118785	SPP1
	ENSG00000159307	SCUBE1
	ENSG00000138829	FBN2
	ENSG00000119042	SATB2
	ENSG00000189184	PCDH18
	ENSG00000204248	COL11A2
	ENSG00000164932	CTHRC1
	ENSG00000242252	BGLAP
	ENSG00000068078	FGFR3
	ENSG00000163359	COL6A3
	ENSG00000146122	DAAM2
	ENSG00000099139	PCSK5
	ENSG00000139219	COL2A1
	ENSG00000169231	THBS3
	ENSG00000156103	MMP16
	ENSG00000111424	VDR
	ENSG00000160801	PTH1R
	ENSG00000006607	FARP2
	ENSG00000164692	COL1A2
	ENSG00000122691	TWIST1
	ENSG00000060718	COL11A1
	ENSG00000128656	CHN1
	ENSG00000103056	SMPD3
	ENSG00000105664	COMP
	ENSG00000137809	ITGA11
	ENSG00000182218	HHIPL1
	ENSG00000163132	MSX1
	ENSG00000197594	ENPP1
	ENSG00000006377	DLX6
	ENSG00000118523	CCN2
	ENSG00000169071	ROR2
	ENSG00000163785	RYK
	ENSG00000144857	BOC
	ENSG00000180447	GAS1
	ENSG00000166341	DCHS1
	ENSG00000018408	WWTR1
	ENSG00000147257	GPC3
	ENSG00000168487	BMP1
	ENSG00000125266	EFNB2
	ENSG00000117122	MFAP2
	ENSG00000128342	LIF
	ENSG00000105996	HOXA2
	ENSG00000134569	LRP4
	ENSG00000221818	EBF2
	ENSG00000074047	GLI2
	ENSG00000072840	EVC
	ENSG00000106333	PCOLCE
	ENSG00000116132	PRRX1
	ENSG00000146197	SCUBE3
	ENSG00000182492	BGN
	ENSG00000146674	IGFBP3
	ENSG00000137745	MMP13
	ENSG00000169047	IRS1
	ENSG00000253293	HOXA10
	ENSG00000120738	EGR1
	ENSG00000107957	SH3PXD2A
	ENSG00000159899	NPR2
	ENSG00000105464	GRIN2D
	ENSG00000077942	FBLN1
	ENSG00000180592	SKIDA1
	ENSG00000150051	MKX
	ENSG00000138771	SHROOM3
	ENSG00000169129	AFAP1L2
	ENSG00000138738	PRDM5
	ENSG00000001617	SEMA3F
	ENSG00000113594	LIFR
	ENSG00000196159	FAT4
	ENSG00000118495	PLAGL1
	ENSG00000169604	ANTXR1
	ENSG00000175906	ARL4D
	ENSG00000105429	MEGF8
	ENSG00000196739	COL27A1
	ENSG00000077063	CTTNBP2
	ENSG00000115170	ACVR1
	ENSG00000262655	SPON1
	ENSG00000127124	HIVEP3
	ENSG00000115318	LOXL3
	ENSG00000150938	CRIM1
	ENSG00000145431	PDGFC
	ENSG00000075420	FNDC3B
	ENSG00000054598	FOXC1
	ENSG00000167941	SOST
	ENSG00000125084	WNT1
	ENSG00000152592	DMP1
	ENSG00000141837	CACNA1A
	ENSG00000170374
	ENSG00000111452	ADGRD1
	ENSG00000118432	CNR1
	ENSG00000163501	IHH
	ENSG00000206013	IFITM5
	ENSG00000112559	MDFI
	ENSG00000183018
	ENSG00000052850	ALX4
	ENSG00000066468	FGFR2
	ENSG00000069122	ADGRF5
	ENSG00000087258	GNAO1
	ENSG00000152595	MEPE

## Sheet: (C) BML hub genes
ID	Gene	BML log2FC	BML padj	Load log2FC	Load padj		Key:
ENSG00000163430	FSTL1	2.39	3.54e-06	1.818	2.64e-21			not expressed
ENSG00000258947	TUBB3	2.13	0.00885	4.459	1.31e-19			expressed, not regulated (Padj>0.05)
ENSG00000145861	C1QTNF2	1.5	0.0495	4.564	1.31e-12			expressed, UP
ENSG00000162551	ALPL	3.03	3.19e-05	4.954	3.79e-12			expressed, DOWN
ENSG00000142156	COL6A1	2.62	5.39e-05	2.555	3.89e-12
ENSG00000169750	RAC3	2.27	4.26e-05	7.146	4.77e-12
ENSG00000142552	RCN3	2.2	0.00017	4.181	9.88e-12
ENSG00000142173	COL6A2	2.41	0.00027	4.682	1.07e-11
ENSG00000130635	COL5A1	4.73	1.84e-19	1.47	4.42e-09
ENSG00000138207	RBP4	2.96	8.37e-06	2.954	8.58e-09
ENSG00000157613	CREB3L1	4.2	7.06e-13	1.401	1.28e-07
ENSG00000149257	SERPINH1	1.33	0.0174	2.648	8.72e-07
ENSG00000132429	POPDC3	4.9	0.00285	1.848	7.62e-06
ENSG00000115641	FHL2	1.53	0.0371	1.067	2.34e-05
ENSG00000163710	PCOLCE2	1.64	0.0279	1.936	8.75e-05
ENSG00000141756	FKBP10	1.88	0.000173	1.256	0.000185455
ENSG00000083444	PLOD1	1.5	0.00658	1.061	0.000243429
ENSG00000169439	SDC2	1.8	0.00133	1.402	0.000890324
ENSG00000225968	ELFN1	2.11	0.000609	2.498	0.000936376
ENSG00000117385	P3H1	1.69	0.000278	1.75	0.00145619
ENSG00000174938	SEZ6L2	2.58	0.0191	1.277	0.00402123
ENSG00000183010	PYCR1	3.27	2.16e-09	1.063	0.0140089
ENSG00000157240	FZD1	1.64	0.0253	1	0.0173665
ENSG00000134013	LOXL2	2.07	5.92e-05	1.179	0.0211968
ENSG00000143320	CRABP2	4.06	2.99e-21	-1.511	1.28e-06
ENSG00000162694	EXTL2	1.33	0.044	-0.614	8.15e-06
ENSG00000038427	VCAN	2.71	0.00365	-0.759	0.00106205
ENSG00000114251	WNT5A	3.14	0.000134	-0.874	0.00164558
ENSG00000137573	SULF1	2.42	4.24e-07	-0.839	0.0102306
ENSG00000188501	LCTL	4.25	0.00139	-0.578	0.0238333
ENSG00000115414	FN1	2.06	2.06e-06	-1.016	0.0260108
ENSG00000188064	WNT7B	7.78	1.79e-08	-1.004	0.029103
ENSG00000103855	CD276	2.05	0.0319	0.852	0.0610128
ENSG00000166147	FBN1	1.88	0.00341	-0.383	0.0668833
ENSG00000272841	MAP3K4-AS1	2.42	1.85e-05	1.732	0.0994837
ENSG00000006016	CRLF1	1.95	0.00988	-0.543	0.151896
ENSG00000154096	THY1	3.3	8.51e-10	-0.416	0.159248
ENSG00000127083	OMD	3.46	6.82e-16	0.407768	0.166892
ENSG00000151135	TMEM263	1.88	0.0219	0.627	0.173189
ENSG00000268941	LINC01711	13.07	6.58e-06	-1.159	0.178845
ENSG00000106333	PCOLCE	2.28	0.000319	0.648	0.218289
ENSG00000168487	BMP1	1.88	0.000646	0.507	0.261089
ENSG00000230838	LINC01614	6.58	0.0202	-0.364	0.299635
ENSG00000172061	LRRC15	5.34	2.37e-15	-0.974	0.360107
ENSG00000183876	ARSI	6.36	1.59e-12	-1.13	0.368633
ENSG00000095752	IL11	6.14	1.05e-10	-0.658	0.407768
ENSG00000166250	CLMP	1.51	0.0146	-0.207	0.421132
ENSG00000112655	PTK7	1.99	0.000267	-0.208	0.485238
ENSG00000086717	PPEF1	4.4	6.66e-05	-2.656	0.511477
ENSG00000006210	CX3CL1	-2.63	8.63e-07	1.426	0.522851
ENSG00000134668	SPOCD1	2.37	0.000311	-0.155	0.686914
ENSG00000111328	CDK2AP1	1.49	0.00849	0.087	0.718333
ENSG00000066248	NGEF	3.19	2.17e-05	-0.623	0.786479
ENSG00000182218	HHIPL1	3.24	2.19e-08	0.196	0.793051
ENSG00000152952	PLOD2	2.18	5.57e-05	-0.064	0.829491
ENSG00000168078	PBK	3.02	4.37e-05	0.032	0.949666
ENSG00000260428	SCX	2.1	0.000368	NP	NA
ENSG00000185269	NOTUM	4.12	0.0135	NP	NA
ENSG00000223953	C1QTNF5	1.53	0.0057	NP	NA
ENSG00000130876	SLC7A10	3.52	0.000424	NP	NA
ENSG00000170290	SLN	3.55	0.0105	NP	NA
ENSG00000124159	MATN4	15.08	3.64e-13	NP	NP
ENSG00000186191	BPIFB4	12.72	1e-07	NP	NP
ENSG00000163394	CCKAR	10.91	0.0238	NP	NP
ENSG00000137745	MMP13	5.41	2.28e-30	NP	NP
ENSG00000129951	PLPPR3	5.1	1.85e-08	NP	NP
ENSG00000104435	STMN2	4.25	0.00266	NP	NP
ENSG00000224916	APOC4-APOC2	3.35	0.0458	NP	NP
ENSG00000052850	ALX4	2.04	0.0297	NP	NP
ENSG00000211899	IGHM	-1.81	0.00705	NP	NP
ENSG00000211637	IGLV4-69	-2.09	0.00165	NP	NP
ENSG00000168447	SCNN1B	-4.06	8.52e-07	NP	NP
ENSG00000122176	FMOD	3.65	6.07e-10	NP	NP
ENSG00000187243	MAGED4B	3.26	1.81e-07	NP	NP
ENSG00000167434	CA4	-4.3	3.16e-05	NP	NP
ENSG00000123500	COL10A1	4.07	4.24e-07	NP	NP
ENSG00000136110	CNMD	5.2	2.63e-06	NP	NP
ENSG00000198729	PPP1R14C	3.16	0.000685	NP	NP
