# Supplementary material for: Investigating mechanical and inflammatory pathological mechanisms in osteoarthritis using MSC-derived osteocyte-like cells in 3D
Source: Front Endocrinol (Lausanne). 2024 Aug 2;15:1359052. doi: 10.3389/fendo.2024.1359052 (PMC11328832; doi:10.3389/fendo.2024.1359052)
Supplement: Supplementary file 11 [file Table_5.xlsx]

## Sheet: (C) OMIM OA and BONE
OMIM Search - 'osteoarthritis AND (bone OR boney OR os OR bony OR osseous) '
Downloaded:	January 16, 2024
Copyright (c) 1966-2024 Johns Hopkins University OMIM, data are provided for research purposes only.
									Key:
MIM Number	Title	Included Titles	Cytogenetic Location	gene	Present in mechanosome	Log2FC	Padj			not expressed
#165800	SHORT STATURE AND ADVANCED BONE AGE, WITH OR WITHOUT EARLY-ONSET OSTEOARTHRITIS AND/OR OSTEOCHONDRITIS DISSECANS; SSOAOD		15q26.1	ACAN	TRUE					expressed, not regulated (Padj>0.05)
#140600	OSTEOARTHRITIS SUSCEPTIBILITY 2; OS2	HEBERDEN NODES, INCLUDED	2p24.1	MATN3	TRUE					expressed, UP
#613795	LOEYS-DIETZ SYNDROME 3; LDS3		15q22.33	SMAD3	TRUE					expressed, DOWN
#165720	OSTEOARTHRITIS SUSCEPTIBILITY 1; OS1		2q32.1	FRZB	TRUE
#604864	OSTEOARTHRITIS WITH MILD CHONDRODYSPLASIA; OSCDP		12q13.11	COL2A1	FALSE
#166600	OSTEOPETROSIS, AUTOSOMAL DOMINANT 2; OPTA2		16p13.3	CLCN7	TRUE	4.137	4.10401e-08
*601146	GROWTH/DIFFERENTIATION FACTOR 5; GDF5		20q11.22	GDF5	TRUE	4.121	5.97769e-13
*120150	COLLAGEN, TYPE I, ALPHA-1; COL1A1	COL1A1/PDGFB FUSION GENE, INCLUDED	17q21.33	COL1A1	TRUE	2.515	4.97436e-10
#313400	SPONDYLOEPIPHYSEAL DYSPLASIA TARDA, X-LINKED; SEDT		Xp22.2	TRAPPC2	TRUE
*605145	ANKH INORGANIC PYROPHOSPHATE TRANSPORT REGULATOR; ANKH		5p15.2	CHST11	TRUE
#618167	OSTEOCHONDRODYSPLASIA, BRACHYDACTYLY, AND OVERLAPPING MALFORMED DIGITS; OCBMD		12q23.3	ZNF687	TRUE
#616833	PAGET DISEASE OF BONE 6; PDB6		1q21.3	CASR	FALSE
*601199	CALCIUM-SENSING RECEPTOR; CASR		3q13.33-q21.1	CASR	FALSE
#130080	EHLERS-DANLOS SYNDROME, PERIODONTAL TYPE, 1; EDSPD1		12p13.31	C1R	TRUE	-0.988	9.90695e-05
*164160	LEPTIN; LEP		7q32.1	LEP	FALSE
#156550	KNIEST DYSPLASIA		12q13.11	COL2A1	FALSE
*133430	ESTROGEN RECEPTOR 1; ESR1		6q25.1-q25.2	ESR1	TRUE
#130000	EHLERS-DANLOS SYNDROME, CLASSIC TYPE, 1; EDSCL1		9q34.3	COL5A1	TRUE	1.47	4.42305e-09
#130060	EHLERS-DANLOS SYNDROME, ARTHROCHALASIA TYPE, 1; EDSARTH1		17q21.33	COL1A1	TRUE	2.515	4.97436e-10
#215150	OTOSPONDYLOMEGAEPIPHYSEAL DYSPLASIA, AUTOSOMAL RECESSIVE; OSMEDB		6p21.32	COL11A2	TRUE
*155760	AGGRECAN; ACAN		15q26.1	ACAN	TRUE
*120140	COLLAGEN, TYPE II, ALPHA-1; COL2A1	CHONDROCALCIN, INCLUDED	12q13.11	COL2A1	FALSE
#208230	PROGRESSIVE PSEUDORHEUMATOID DYSPLASIA; PPRD		6q21	CCN6	TRUE
#154780	MARSHALL SYNDROME; MRSHS		1p21.1	COL11A1	FALSE
*600825	RAR-RELATED ORPHAN RECEPTOR A; RORA		15q22.2	RORA	TRUE
*603109	SMAD FAMILY MEMBER 3; SMAD3		15q22.33	SMAD3	TRUE
*600726	INDIAN HEDGEHOG SIGNALING MOLECULE; IHH		2q35	IHH	FALSE
*602109	MATRILIN 3; MATN3		2p24.1	MATN3	TRUE
%142700	DEVELOPMENTAL DYSPLASIA OF THE HIP 1; DDH1		13q22
*603349	ENDOTHELIAL PAS DOMAIN PROTEIN 1; EPAS1		2p21	EPAS1	TRUE	1.149	0.0545783
*608135	ASPORIN; ASPN		9q22.31	ASPN	TRUE	-0.605	0.0195261
#132400	EPIPHYSEAL DYSPLASIA, MULTIPLE, 1; EDM1	EPIPHYSEAL DYSPLASIA, FAIRBANK TYPE, INCLUDED	19p13.11	COMP	FALSE
#251450	DESBUQUOIS DYSPLASIA 1; DBQD1	DESBUQUOIS DYSPLASIA, KIM VARIANT, INCLUDED	17q25.3	CANT1	TRUE	2.148	1.33351e-08
%612228	STATURE QUANTITATIVE TRAIT LOCUS 14; STQTL14		20q11.22	UQCC1	TRUE	-0.657	0.00189414
*605083	FRIZZLED-RELATED PROTEIN; FRZB		2q32.1	FRZB	TRUE
*313700	ANDROGEN RECEPTOR; AR		Xq12	AR	TRUE
*601663	ESTROGEN RECEPTOR 2; ESR2		14q23.2-q23.3	ESR2	FALSE
*600310	CARTILAGE OLIGOMERIC MATRIX PROTEIN; COMP		19p13.11	COMP	FALSE
*120210	COLLAGEN, TYPE IX, ALPHA-1; COL9A1		6q13	COL9A1	FALSE
*300202	TRACKING PROTEIN PARTICLE COMPLEX, SUBUNIT 2; TRAPPC2		Xp22.2	TRAPPC2	TRUE
*607930	CYTOKINE-LIKE PROTEIN 1; CYTL1		4p16.2	CYTL1	TRUE	2.081	1.83904e-05
#142669	BEUKES HIP DYSPLASIA; HDB		4q35.1	UFSP2	TRUE
#601198	HYPOCALCEMIA, AUTOSOMAL DOMINANT 1; HYPOC1	HYPOCALCEMIA, AUTOSOMAL DOMINANT 1, WITH BARTTER SYNDROME, INCLUDED	3q13.33-q21.1	CASR	FALSE
*601769	VITAMIN D RECEPTOR; VDR		12q13.11	VDR	TRUE
#307800	HYPOPHOSPHATEMIC RICKETS, X-LINKED DOMINANT; XLHR		Xp22.11	PHEX	TRUE	-1.263	0.0226372
*142461	HEPARAN SULFATE PROTEOGLYCAN OF BASEMENT MEMBRANE; HSPG2		1p36.12	HSPG2	TRUE	1.461	0.00809837
*120290	COLLAGEN, TYPE XI, ALPHA-2; COL11A2		6p21.32	COL11A2	TRUE
#177170	PSEUDOACHONDROPLASIA; PSACH		19p13.11	COMP	FALSE
#607078	EPIPHYSEAL DYSPLASIA, MULTIPLE, 5; EDM5		2p24.1	MATN3	TRUE
#190350	TRICHORHINOPHALANGEAL SYNDROME, TYPE I; TRPS1		8q23.3	TRPS1	TRUE	-0.788	0.00117929
#609192	LOEYS-DIETZ SYNDROME 1; LDS1		9q22.33	TGFBR1	TRUE
#618000	EHLERS-DANLOS SYNDROME, CLASSIC-LIKE, 2; EDSCLL2		7p13	AEBP1	FALSE
#184840	OTOSPONDYLOMEGAEPIPHYSEAL DYSPLASIA, AUTOSOMAL DOMINANT; OSMEDA		6p21.32	COL11A2	TRUE
#277900	WILSON DISEASE; WND		13q14.3	ATP7B	TRUE
170700	PERIPHERAL DYSOSTOSIS
*192968	INTEGRIN, ALPHA-1; ITGA1		5q11.2	ITGA1	TRUE
*601105	CATHEPSIN K; CTSK		1q21.3	CTSK	TRUE	-0.542	0.00104098
*600835	CHEMOKINE, CXC MOTIF, LIGAND 12; CXCL12		10q11.21	CXCL12	TRUE	2.189	0.00055879
*191170	TUMOR PROTEIN p53; TP53		17p13.1	TP53	TRUE
#265800	PYCNODYSOSTOSIS		1q21.3	CTSK	TRUE	-0.542	0.00104098
#108300	STICKLER SYNDROME, TYPE I; STL1		12q13.11	COL2A1	FALSE
105835	ANGEL-SHAPED PHALANGOEPIPHYSEAL DYSPLASIA; ASPED
*600108	MATRIX METALLOPROTEINASE 13; MMP13		11q22.2	MMP13	FALSE
*600262	PROSTAGLANDIN-ENDOPEROXIDE SYNTHASE 2; PTGS2		1q31.1	PTGS2	TRUE
#603546	SPONDYLOEPIMETAPHYSEAL DYSPLASIA WITH JOINT LAXITY, TYPE 2; SEMDJL2		16p11.2	KIF22	TRUE
#309350	MELNICK-NEEDLES SYNDROME; MNS		Xq28	FLNA	TRUE	4.349	1.62575e-05
*120110	COLLAGEN, TYPE X, ALPHA-1; COL10A1		6q22.1	COL10A1	FALSE
#602111	SPONDYLOEPIMETAPHYSEAL DYSPLASIA, MISSOURI TYPE; SEMDM	METAPHYSEAL ANADYSPLASIA 1, INCLUDED; MANDP1, INCLUDED	11q22.2	MMP13	FALSE
*605189	DICKKOPF WNT SIGNALING PATHWAY INHIBITOR 1; DKK1		10q21.1	DKK1	TRUE	0.726	0.0214656
#249100	FAMILIAL MEDITERRANEAN FEVER; FMF		16p13.3	MEFV	FALSE
*602090	LATENT TRANSFORMING GROWTH FACTOR-BETA-BINDING PROTEIN 3; LTBP3		11q13.1	LTBP3	TRUE	3.953	6.14407e-06
*613165	CALCIUM-ACTIVATED NUCLEOTIDASE 1; CANT1		17q25.3	CANT1	TRUE	2.148	1.33351e-08
#226900	EPIPHYSEAL DYSPLASIA, MULTIPLE, 4; EDM4		5q32	SLC26A2	TRUE
*603149	INTERLEUKIN 17A; IL17A		6p12.2	IL17A	FALSE
#180300	RHEUMATOID ARTHRITIS; RA		6q23
#617821	EHLERS-DANLOS SYNDROME, ARTHROCHALASIA TYPE, 2; EDSARTH2		7q21.3	COL1A2	TRUE	2.515	4.97436e-10
*308380	INTERLEUKIN 2 RECEPTOR, GAMMA; IL2RG		Xq13.1	IL2RG	FALSE
*600023	CADHERIN 11; CDH11		16q21	CDH11	TRUE	0.499	0.0219365
%611962	HUNTER-MACDONALD SYNDROME
*604283	PROTEOGLYCAN 4; PRG4	HEMANGIOPOIETIN, INCLUDED; HAPO, INCLUDED	1q31.1	PRG4	TRUE
*610643	CELL PROLIFERATION-REGULATING INHIBITOR OF PROTEIN PHOSPHATASE 2A; CIP2A	KIAA1524/MLL FUSION GENE, INCLUDED	3q13.13	CIP2A	TRUE
*603639	A DISINTEGRIN AND METALLOPROTEINASE DOMAIN 17; ADAM17		2p25.1	ADAM17	TRUE	-0.735	0.00466672
+158105	CHEMOKINE, CC MOTIF, LIGAND 2; CCL2	CORONARY ARTERY DISEASE, MODIFIER OF, INCLUDED	17q12	CCL2	TRUE
#118600	CHONDROCALCINOSIS 2; CCAL2		5p15.2	ANKH	TRUE
#606835	DIGITAL ARTHROPATHY-BRACHYDACTYLY, FAMILIAL; FDAB		12q24.11	TRPV4	TRUE
#603932	INTERVERTEBRAL DISC DISEASE; IDD	LUMBAR DISC DISEASE, INCLUDED; LDD, INCLUDED	9q22.31	ASPN	TRUE	-0.605	0.0195261
#608361	SPONDYLOEPIPHYSEAL DYSPLASIA, KIMBERLEY TYPE; SEDK		15q26.1	ACAN	TRUE
#619248	VITREORETINOPATHY WITH PHALANGEAL EPIPHYSEAL DYSPLASIA; VPED		12q13.11	COL2A1	FALSE
#620022	STICKLER SYNDROME, TYPE VI; STL6		20q13.33	COL9A3	TRUE
%221800	DERMOCHONDROCORNEAL DYSTROPHY
%165700	THIEMANN DISEASE
%615612	DEVELOPMENTAL DYSPLASIA OF THE HIP 2; DDH2		3p22.2	CX3CR1	FALSE
182260	SLIPPED FEMORAL CAPITAL EPIPHYSES
*606746	MYELOID-DERIVED GROWTH FACTOR; MYDGF		19p13.3	MYDGF	TRUE	4.134	1.17166e-08
*135600	FIBRONECTIN 1; FN1		2q35	FN1	TRUE	-1.016	0.0260108
*146710	INTERLEUKIN 2 RECEPTOR, BETA; IL2RB		22q12.3	IL2RB	FALSE
*601366	SMAD FAMILY MEMBER 2; SMAD2		18q21.1	SMAD2	TRUE

## Sheet: (A) GWAS
						Key:
							not expressed
							expressed, not regulated (Padj>0.05)
							expressed, UP
	Gene	Present in mechanosome	Log2FC	Padj			expressed, DOWN
	GDF5	TRUE	4.121	5.97769e-13
	LTBP3	TRUE	3.953	6.14407e-06
	MYO6	TRUE	1.114	0.000181743
	TSKU	TRUE	1.873	1.97597e-08
	PRKAR1A	TRUE	1.111	1.95883e-06
	TGFB1	TRUE	2.202	2.1334e-06
	IARS2	TRUE	1.302	0.000397815
	IDUA	TRUE	1.769	0.0347155
	VGLL4	TRUE	1.488	0.00183989
	PTCH1	TRUE	1.927	0.0189974
	TSEN15	TRUE	3.522	1.32746e-10
	MTMR2	TRUE	1.228	1.24472e-07
	SMARCA4	TRUE	1.319	0.000486378
	NOS3	TRUE	2.701	0.000732011
	ILF3	TRUE	0.502	0.00141454
	TRIOBP	TRUE	0.75	0.000590661
	TACC3	TRUE	1.908	1.01774e-16
	MGP	TRUE	-2.34	1.86002e-10
	PFKM	TRUE	-0.678	0.00542375
	CTSK	TRUE	-0.542	0.00104098
	SF3B4	TRUE	-0.461	0.0470066
	TNC	TRUE	-1.398	0.000108583
	TEAD1	TRUE	-0.253	0.0412822
	RPGRIP1L	TRUE	-0.843	0.000224476
	SERPINF1	TRUE	-1.076	0.00163895
	NOG	TRUE	-1.853	0.00949619
	SH3PXD2B	TRUE	-0.711	0.00623031
	RUNX2	TRUE	-0.84	0.00513772
	USP8	TRUE	-0.659	0.00083121
	FTO	TRUE	-0.911	0.00258996
	WWP2	TRUE	-0.715	0.0482572
	LTBP1	TRUE	-0.98	0.000956366
	CHST3	TRUE
	SMAD3	TRUE
	WNT10B	TRUE
	FBN2	TRUE
	MAP2K1	TRUE
	PIK3R1	TRUE
	RNF144B	TRUE
	HFE	TRUE
	CUX1	TRUE
	COL27A1	TRUE
	APOE	TRUE
	KCNJ6	TRUE
	TNFSF11	TRUE
	ALDH1A2	TRUE
	IGF1R	TRUE
	HMOX2	TRUE
	IL11	TRUE
	ERF	TRUE
	VDR	TRUE
	PTHLH	TRUE
	CYP19A1	TRUE
	CHRM2	TRUE
	ERG	TRUE
	SNAP47	TRUE
	TWIST1	TRUE
	CREBBP	TRUE
	MEGF8	TRUE
	SPTBN4	TRUE
	NR3C1	TRUE
	MAP2K6	TRUE
	FGF18	TRUE
	TLR4	TRUE
	C2ORF40	FALSE
	FGFR3	FALSE
	LMX1B	FALSE
	SMO	FALSE
	ENHO	FALSE
	HCRTR2	FALSE
	COL2A1	FALSE
	TGFA	FALSE
	COL11A1	FALSE
	BHLHA9	FALSE
	CLIC5	FALSE
	TBX4	FALSE
	WNT1	FALSE

## Sheet: (B) Monogenic bone disease
					Key:
						not expressed
Gene	Present in mechanosome	Log2FC	Padj			expressed, not regulated (Padj>0.05)
COL27A1	TRUE	0.069	0.927482			expressed, UP
FGFR3	FALSE					expressed, DOWN
GDF5	TRUE	4.121	5.97769e-13
RNF135	TRUE	2.347	0.0012486
TBX4	FALSE
TKT	TRUE	0.433	0.163447
COL11A1	FALSE
COLL11A2	TRUE	2.902	0.239217
SMAD3	TRUE	-0.268	0.311033
Potential new genes causing OA
TGFB1	TRUE	2.202	2.1334e-06
GDF5	TRUE	4.121	5.97769e-13
FGF18	TRUE	2.836	0.286783
CTSK	TRUE	-0.542	0.00104098
MAPT	TRUE	0.309	0.875223
IL11	TRUE	-0.658	0.407768
DPEP1	FALSE
DIABLO	TRUE	-0.459	0.023514
CRHR1	FALSE
TNFSF15	FALSE
